# Supplementary material for: PHLOWER leverages single-cell multimodal data to infer complex, multi-branching cell differentiation trajectories
Source: Nat Methods. 2025 Oct 23;22(11):2328–36. doi: 10.1038/s41592-025-02870-5 (PMC12615267; doi:10.1038/s41592-025-02870-5)
Supplement: Supplementary file 4 — Benchmarking results on simulated and real datasets. [file 41592_2025_2870_MOESM4_ESM.xlsx]

## Sheet: a.HIM_sim
metric	value	data	method	data
him	0.971716	save_3	phlower	3
him	0.989177	save_4	phlower	4
him	0.981144	save_5	phlower	5
him	0.977242	save_6	phlower	6
him	0.991234	save_7	phlower	7
him	0.947585	save_8	phlower	8
him	0.989323	save_9	phlower	9
him	0.989715	save_10	phlower	10
him	0.925935	save_11	phlower	11
him	0.976438	save_12	phlower	12
him	0.971716	save_3	stream	3
him	0.496011	save_4	stream	4
him	0.971716	save_5	stream	5
him	0.978815	save_6	stream	6
him	0.7536	save_7	stream	7
him	0.559241	save_8	stream	8
him	0.953971	save_9	stream	9
him	0.744985	save_10	stream	10
him	0.608812	save_11	stream	11
him	0.64985	save_12	stream	12
him	0.734266	save_3	slingshot	3
him	0.509898	save_4	slingshot	4
him	0.718091	save_5	slingshot	5
him	0.461816	save_6	slingshot	6
him	0.531353	save_7	slingshot	7
him	0.490681	save_8	slingshot	8
him	0.371964	save_9	slingshot	9
him	0.909854	save_10	slingshot	10
him	0.714024	save_11	slingshot	11
him	0.247637	save_12	slingshot	12
him	0.512921	save_3	elpigraph	3
him	0.518226	save_4	elpigraph	4
him	0.512714	save_5	elpigraph	5
him	0.631152	save_6	elpigraph	6
him	0.66162	save_7	elpigraph	7
him	0.681124	save_8	elpigraph	8
him	0.766499	save_9	elpigraph	9
him	0.862304	save_10	elpigraph	10
him	0.753892	save_11	elpigraph	11
him	0.713709	save_12	elpigraph	12
him	0.834277	save_3	paga_tree	3
him	0.900326	save_4	paga_tree	4
him	0.772459	save_5	paga_tree	5
him	0.778849	save_6	paga_tree	6
him	0.746017	save_7	paga_tree	7
him	0.747048	save_8	paga_tree	8
him	0.902669	save_9	paga_tree	9
him	0.963277	save_10	paga_tree	10
him	0.879053	save_11	paga_tree	11
him	0.946358	save_12	paga_tree	12
him	0.587021	save_3	mst	3
him	0.597168	save_4	mst	4
him	0.749735	save_5	mst	5
him	0.460417	save_6	mst	6
him	0.411072	save_7	mst	7
him	0.382815	save_8	mst	8
him	0.370865	save_9	mst	9
him	0.54652	save_10	mst	10
him	0.471299	save_11	mst	11
him	0.247637	save_12	mst	12
him	0.843088	save_3	monocle3	3
him	0.627171	save_4	monocle3	4
him	0.793938	save_5	monocle3	5
him	0.508677	save_6	monocle3	6
him	0.828713	save_7	monocle3	7
him	0.916237	save_8	monocle3	8
him	0.750732	save_9	monocle3	9
him	0.932499	save_10	monocle3	10
him	0.806711	save_11	monocle3	11
him	0.953364	save_12	monocle3	12
him	0.377095	save_3	slice	3
him	0.319077	save_4	slice	4
him	0.377095	save_5	slice	5
him	0.291302	save_6	slice	6
him	0.256169	save_7	slice	7
him	0.250379	save_8	slice	8
him	0.242877	save_9	slice	9
him	0.268369	save_10	slice	10
him	0.242004	save_11	slice	11
him	0.247637	save_12	slice	12
him	0.790258	save_3	raceid_stemid	3
him	0.856387	save_4	raceid_stemid	4
him	0.713152	save_5	raceid_stemid	5
him	0.767141	save_6	raceid_stemid	6
him	0.738892	save_7	raceid_stemid	7
him	0.921891	save_8	raceid_stemid	8
him	0.952441	save_9	raceid_stemid	9
him	0.649042	save_10	raceid_stemid	10
him	0.897606	save_11	raceid_stemid	11
him	0.885182	save_12	raceid_stemid	12
him	0.597859	save_3	celltree_vem	3
him	0.501517	save_4	celltree_vem	4
him	0.717128	save_5	celltree_vem	5
him	0.291302	save_6	celltree_vem	6
him	0.409581	save_7	celltree_vem	7
him	0.384505	save_8	celltree_vem	8
him	0.371798	save_9	celltree_vem	9
him	0.4265	save_10	celltree_vem	10
him	0.484234	save_11	celltree_vem	11
him	0.247637	save_12	celltree_vem	12
him	0.890209	save_3	tscan	3
him	0.721909	save_4	tscan	4
him	0.734868	save_5	tscan	5
him	0.460468	save_6	tscan	6
him	0.578867	save_7	tscan	7
him	0.638522	save_8	tscan	8
him	0.546664	save_9	tscan	9
him	0.808844	save_10	tscan	10
him	0.637605	save_11	tscan	11
him	0.50491	save_12	tscan	12
him	0.573351	save_3	pcreode	3
him	0.716918	save_4	pcreode	4
him	0.828669	save_5	pcreode	5
him	0.567494	save_6	pcreode	6
him	0.662268	save_7	pcreode	7
him	0.701132	save_8	pcreode	8
him	0.716072	save_9	pcreode	9
him	0.715143	save_10	pcreode	10
him	0.6472	save_11	pcreode	11
him	0.375811	save_12	pcreode	12

## Sheet: a.correlation_sim
metric	value	method	data
correlation	0.982714	phlower	3
correlation	0.987374	phlower	4
correlation	0.962367	phlower	5
correlation	0.970331	phlower	6
correlation	0.950637	phlower	7
correlation	0.923729	phlower	8
correlation	0.880133	phlower	9
correlation	0.988889	phlower	10
correlation	0.935904	phlower	11
correlation	0.919768	phlower	12
correlation	0.488631	stream	3
correlation	0.68962	stream	4
correlation	0.773678	stream	5
correlation	0.78112	stream	6
correlation	0.784253	stream	7
correlation	0.732914	stream	8
correlation	0.86488	stream	9
correlation	0.814736	stream	10
correlation	0.610322	stream	11
correlation	0.768522	stream	12
correlation	0.809608	slingshot	3
correlation	0.945534	slingshot	4
correlation	0.738637	slingshot	5
correlation	0.915461	slingshot	6
correlation	0.894314	slingshot	7
correlation	0.89439	slingshot	8
correlation	0.819187	slingshot	9
correlation	0.903309	slingshot	10
correlation	0.841409	slingshot	11
correlation	0.871851	slingshot	12
correlation	0.636069	elpigraph	3
correlation	0.778684	elpigraph	4
correlation	0.680193	elpigraph	5
correlation	0.62206	elpigraph	6
correlation	0.858706	elpigraph	7
correlation	0.85901	elpigraph	8
correlation	0.912007	elpigraph	9
correlation	0.878942	elpigraph	10
correlation	0.895075	elpigraph	11
correlation	0.920084	elpigraph	12
correlation	0.865451	paga_tree	3
correlation	0.880989	paga_tree	4
correlation	0.659992	paga_tree	5
correlation	0.847683	paga_tree	6
correlation	0.670269	paga_tree	7
correlation	0.814264	paga_tree	8
correlation	0.813006	paga_tree	9
correlation	0.894693	paga_tree	10
correlation	0.837997	paga_tree	11
correlation	0.921601	paga_tree	12
correlation	0.67953	mst	3
correlation	0.913291	mst	4
correlation	0.752246	mst	5
correlation	0.894774	mst	6
correlation	0.912666	mst	7
correlation	0.901859	mst	8
correlation	0.902605	mst	9
correlation	0.755241	mst	10
correlation	0.931952	mst	11
correlation	0.92103	mst	12
correlation	0.867728	monocle3	3
correlation	0.684986	monocle3	4
correlation	0.741159	monocle3	5
correlation	0.681037	monocle3	6
correlation	0.671036	monocle3	7
correlation	0.594836	monocle3	8
correlation	0.566238	monocle3	9
correlation	0.629993	monocle3	10
correlation	0.588712	monocle3	11
correlation	0.601703	monocle3	12
correlation	0.668241	slice	3
correlation	0.820126	slice	4
correlation	0.437748	slice	5
correlation	0.88628	slice	6
correlation	0.575019	slice	7
correlation	0.812258	slice	8
correlation	0.81801	slice	9
correlation	0.44553	slice	10
correlation	0.866686	slice	11
correlation	0.865878	slice	12
correlation	0.830142	raceid_stemid	3
correlation	0.876826	raceid_stemid	4
correlation	0.782662	raceid_stemid	5
correlation	0.909719	raceid_stemid	6
correlation	0.948428	raceid_stemid	7
correlation	0.918228	raceid_stemid	8
correlation	0.867357	raceid_stemid	9
correlation	0.729147	raceid_stemid	10
correlation	0.935305	raceid_stemid	11
correlation	0.951814	raceid_stemid	12
correlation	0.74398	celltree_vem	3
correlation	0.868218	celltree_vem	4
correlation	0.73058	celltree_vem	5
correlation	0.87047	celltree_vem	6
correlation	0.905663	celltree_vem	7
correlation	0.797811	celltree_vem	8
correlation	0.865785	celltree_vem	9
correlation	0.899309	celltree_vem	10
correlation	0.858329	celltree_vem	11
correlation	0.919883	celltree_vem	12
correlation	0.862332	tscan	3
correlation	0.923312	tscan	4
correlation	0.731286	tscan	5
correlation	0.933151	tscan	6
correlation	0.957761	tscan	7
correlation	0.920337	tscan	8
correlation	0.859526	tscan	9
correlation	0.884253	tscan	10
correlation	0.785535	tscan	11
correlation	0.920402	tscan	12
correlation	0.764124	pcreode	3
correlation	0.827821	pcreode	4
correlation	0.787465	pcreode	5
correlation	0.92399	pcreode	6
correlation	0.950018	pcreode	7
correlation	0.838966	pcreode	8
correlation	0.874357	pcreode	9
correlation	0.872988	pcreode	10
correlation	0.953737	pcreode	11
correlation	0.878355	pcreode	12

## Sheet: a.F1_branches_sim
metric	value	method	data
F1_branches	0.798781	phlower	3
F1_branches	0.817494	phlower	4
F1_branches	0.769799	phlower	5
F1_branches	0.856669	phlower	6
F1_branches	0.541132	phlower	7
F1_branches	0.687115	phlower	8
F1_branches	0.707339	phlower	9
F1_branches	0.806815	phlower	10
F1_branches	0.603233	phlower	11
F1_branches	0.705258	phlower	12
F1_branches	0.367189	stream	3
F1_branches	0.527459	stream	4
F1_branches	0.475615	stream	5
F1_branches	0.499763	stream	6
F1_branches	0.466363	stream	7
F1_branches	0.452354	stream	8
F1_branches	0.473666	stream	9
F1_branches	0.472413	stream	10
F1_branches	0.374348	stream	11
F1_branches	0.377655	stream	12
F1_branches	0.798777	slingshot	3
F1_branches	0.588239	slingshot	4
F1_branches	0.810667	slingshot	5
F1_branches	0.496411	slingshot	6
F1_branches	0.427267	slingshot	7
F1_branches	0.398735	slingshot	8
F1_branches	0.270968	slingshot	9
F1_branches	0.727141	slingshot	10
F1_branches	0.539032	slingshot	11
F1_branches	0.142644	slingshot	12
F1_branches	0.174188	elpigraph	3
F1_branches	0.238294	elpigraph	4
F1_branches	0.161232	elpigraph	5
F1_branches	0.332593	elpigraph	6
F1_branches	0.382718	elpigraph	7
F1_branches	0.354073	elpigraph	8
F1_branches	0.46202	elpigraph	9
F1_branches	0.577687	elpigraph	10
F1_branches	0.411613	elpigraph	11
F1_branches	0.405618	elpigraph	12
F1_branches	0.581006	paga_tree	3
F1_branches	0.74274	paga_tree	4
F1_branches	0.486771	paga_tree	5
F1_branches	0.611053	paga_tree	6
F1_branches	0.58856	paga_tree	7
F1_branches	0.59533	paga_tree	8
F1_branches	0.567176	paga_tree	9
F1_branches	0.752727	paga_tree	10
F1_branches	0.586192	paga_tree	11
F1_branches	0.52029	paga_tree	12
F1_branches	0.639588	mst	3
F1_branches	0.583246	mst	4
F1_branches	0.750349	mst	5
F1_branches	0.428881	mst	6
F1_branches	0.348015	mst	7
F1_branches	0.277239	mst	8
F1_branches	0.266617	mst	9
F1_branches	0.455798	mst	10
F1_branches	0.324137	mst	11
F1_branches	0.0714286	mst	12
F1_branches	0.782519	monocle3	3
F1_branches	0.572398	monocle3	4
F1_branches	0.568312	monocle3	5
F1_branches	0.528709	monocle3	6
F1_branches	0.698542	monocle3	7
F1_branches	0.578342	monocle3	8
F1_branches	0.554394	monocle3	9
F1_branches	0.584374	monocle3	10
F1_branches	0.608302	monocle3	11
F1_branches	0.715981	monocle3	12
F1_branches	0.25	slice	3
F1_branches	0.181818	slice	4
F1_branches	0.246055	slice	5
F1_branches	0.166667	slice	6
F1_branches	0.114694	slice	7
F1_branches	0.0952381	slice	8
F1_branches	0.0869565	slice	9
F1_branches	0.111111	slice	10
F1_branches	0.0689917	slice	11
F1_branches	0.0714286	slice	12
F1_branches	0.560515	raceid_stemid	3
F1_branches	0.727276	raceid_stemid	4
F1_branches	0.498047	raceid_stemid	5
F1_branches	0.544433	raceid_stemid	6
F1_branches	0.412621	raceid_stemid	7
F1_branches	0.559554	raceid_stemid	8
F1_branches	0.645588	raceid_stemid	9
F1_branches	0.309835	raceid_stemid	10
F1_branches	0.584622	raceid_stemid	11
F1_branches	0.695307	raceid_stemid	12
F1_branches	0.671041	celltree_vem	3
F1_branches	0.5152	celltree_vem	4
F1_branches	0.803153	celltree_vem	5
F1_branches	0.166667	celltree_vem	6
F1_branches	0.316033	celltree_vem	7
F1_branches	0.275217	celltree_vem	8
F1_branches	0.271572	celltree_vem	9
F1_branches	0.325249	celltree_vem	10
F1_branches	0.329875	celltree_vem	11
F1_branches	0.0714286	celltree_vem	12
F1_branches	0.664863	tscan	3
F1_branches	0.676535	tscan	4
F1_branches	0.799042	tscan	5
F1_branches	0.427183	tscan	6
F1_branches	0.470747	tscan	7
F1_branches	0.524672	tscan	8
F1_branches	0.401382	tscan	9
F1_branches	0.628133	tscan	10
F1_branches	0.415586	tscan	11
F1_branches	0.353471	tscan	12
F1_branches	0.689686	pcreode	3
F1_branches	0.377458	pcreode	4
F1_branches	0.513562	pcreode	5
F1_branches	0.503055	pcreode	6
F1_branches	0.514821	pcreode	7
F1_branches	0.444598	pcreode	8
F1_branches	0.518382	pcreode	9
F1_branches	0.523111	pcreode	10
F1_branches	0.399709	pcreode	11
F1_branches	0.259312	pcreode	12

## Sheet: a.F1_milestones_sim
metric	value	method	data
F1_milestones	0.711589	phlower	3
F1_milestones	0.786914	phlower	4
F1_milestones	0.662775	phlower	5
F1_milestones	0.733627	phlower	6
F1_milestones	0.603619	phlower	7
F1_milestones	0.603009	phlower	8
F1_milestones	0.669075	phlower	9
F1_milestones	0.783849	phlower	10
F1_milestones	0.565093	phlower	11
F1_milestones	0.68083	phlower	12
F1_milestones	0.526525	stream	3
F1_milestones	0.483573	stream	4
F1_milestones	0.458388	stream	5
F1_milestones	0.613613	stream	6
F1_milestones	0.599125	stream	7
F1_milestones	0.44869	stream	8
F1_milestones	0.544819	stream	9
F1_milestones	0.565542	stream	10
F1_milestones	0.438179	stream	11
F1_milestones	0.423427	stream	12
F1_milestones	0.794631	slingshot	3
F1_milestones	0.619762	slingshot	4
F1_milestones	0.811035	slingshot	5
F1_milestones	0.485151	slingshot	6
F1_milestones	0.418732	slingshot	7
F1_milestones	0.408158	slingshot	8
F1_milestones	0.293855	slingshot	9
F1_milestones	0.885044	slingshot	10
F1_milestones	0.533149	slingshot	11
F1_milestones	0.19963	slingshot	12
F1_milestones	0.220851	elpigraph	3
F1_milestones	0.237878	elpigraph	4
F1_milestones	0.207424	elpigraph	5
F1_milestones	0.321253	elpigraph	6
F1_milestones	0.337229	elpigraph	7
F1_milestones	0.380311	elpigraph	8
F1_milestones	0.49909	elpigraph	9
F1_milestones	0.653461	elpigraph	10
F1_milestones	0.441745	elpigraph	11
F1_milestones	0.421008	elpigraph	12
F1_milestones	0.580955	paga_tree	3
F1_milestones	0.677981	paga_tree	4
F1_milestones	0.406673	paga_tree	5
F1_milestones	0.541442	paga_tree	6
F1_milestones	0.635723	paga_tree	7
F1_milestones	0.535947	paga_tree	8
F1_milestones	0.582015	paga_tree	9
F1_milestones	0.660283	paga_tree	10
F1_milestones	0.493555	paga_tree	11
F1_milestones	0.505643	paga_tree	12
F1_milestones	0.655248	mst	3
F1_milestones	0.528191	mst	4
F1_milestones	0.818416	mst	5
F1_milestones	0.410163	mst	6
F1_milestones	0.33496	mst	7
F1_milestones	0.319513	mst	8
F1_milestones	0.303069	mst	9
F1_milestones	0.48077	mst	10
F1_milestones	0.340193	mst	11
F1_milestones	0.13255	mst	12
F1_milestones	0.857586	monocle3	3
F1_milestones	0.519733	monocle3	4
F1_milestones	0.585475	monocle3	5
F1_milestones	0.577413	monocle3	6
F1_milestones	0.660666	monocle3	7
F1_milestones	0.501063	monocle3	8
F1_milestones	0.552957	monocle3	9
F1_milestones	0.530083	monocle3	10
F1_milestones	0.571644	monocle3	11
F1_milestones	0.674143	monocle3	12
F1_milestones	0.33795	slice	3
F1_milestones	0.265108	slice	4
F1_milestones	0.361324	slice	5
F1_milestones	0.246297	slice	6
F1_milestones	0.185961	slice	7
F1_milestones	0.175557	slice	8
F1_milestones	0.159884	slice	9
F1_milestones	0.182159	slice	10
F1_milestones	0.119919	slice	11
F1_milestones	0.132152	slice	12
F1_milestones	0.637348	raceid_stemid	3
F1_milestones	0.741827	raceid_stemid	4
F1_milestones	0.637886	raceid_stemid	5
F1_milestones	0.563643	raceid_stemid	6
F1_milestones	0.492825	raceid_stemid	7
F1_milestones	0.531858	raceid_stemid	8
F1_milestones	0.6942	raceid_stemid	9
F1_milestones	0.478871	raceid_stemid	10
F1_milestones	0.610508	raceid_stemid	11
F1_milestones	0.711798	raceid_stemid	12
F1_milestones	0.558063	celltree_vem	3
F1_milestones	0.548089	celltree_vem	4
F1_milestones	0.735244	celltree_vem	5
F1_milestones	0.260049	celltree_vem	6
F1_milestones	0.330968	celltree_vem	7
F1_milestones	0.329275	celltree_vem	8
F1_milestones	0.309278	celltree_vem	9
F1_milestones	0.331009	celltree_vem	10
F1_milestones	0.329235	celltree_vem	11
F1_milestones	0.133127	celltree_vem	12
F1_milestones	0.743046	tscan	3
F1_milestones	0.718919	tscan	4
F1_milestones	0.717725	tscan	5
F1_milestones	0.423768	tscan	6
F1_milestones	0.553467	tscan	7
F1_milestones	0.518182	tscan	8
F1_milestones	0.386404	tscan	9
F1_milestones	0.753357	tscan	10
F1_milestones	0.439077	tscan	11
F1_milestones	0.354366	tscan	12
F1_milestones	0.684233	pcreode	3
F1_milestones	0.495728	pcreode	4
F1_milestones	0.63029	pcreode	5
F1_milestones	0.457937	pcreode	6
F1_milestones	0.510234	pcreode	7
F1_milestones	0.47424	pcreode	8
F1_milestones	0.561626	pcreode	9
F1_milestones	0.567177	pcreode	10
F1_milestones	0.41802	pcreode	11
F1_milestones	0.278404	pcreode	12

## Sheet: a.Accuracy_sim
metric	value	method	data
accuracy	0.279254574686605	celltree_vem	10
accuracy	0.655019048933252	elpigraph	10
accuracy	0.525791748830774	monocle3	10
accuracy	0.385321242263022	mst	10
accuracy	0.733076003618374	paga_tree	10
accuracy	0.595898500028795	pcreode	10
accuracy	0.778063713435857	phlower	10
accuracy	0.318262520741793	raceid_stemid	10
accuracy	0.0588892553014184	slice	10
accuracy	0.792226605649671	slingshot	10
accuracy	0.60005009783041	stream	10
accuracy	0.528972110230983	tscan	10
accuracy	0.30978597593814	celltree_vem	11
accuracy	0.613126894159437	elpigraph	11
accuracy	0.634780492044673	monocle3	11
accuracy	0.325901028921515	mst	11
accuracy	0.650056304342063	paga_tree	11
accuracy	0.466680000926276	pcreode	11
accuracy	0.760178159002418	phlower	11
accuracy	0.755773350120086	raceid_stemid	11
accuracy	0.229900566652291	slice	11
accuracy	0.578953291576942	slingshot	11
accuracy	0.372035824774007	stream	11
accuracy	0.487586693063781	tscan	11
accuracy	0.298494913860144	celltree_vem	12
accuracy	0.680454920566657	elpigraph	12
accuracy	0.742319079474321	monocle3	12
accuracy	0.298680017832478	mst	12
accuracy	0.680371526766065	paga_tree	12
accuracy	0.371827439814959	pcreode	12
accuracy	0.776642171346721	phlower	12
accuracy	0.815723150452622	raceid_stemid	12
accuracy	0.289032106160456	slice	12
accuracy	0.299298791455284	slingshot	12
accuracy	0.437241561439568	stream	12
accuracy	0.433576369392262	tscan	12
accuracy	0.503003245031778	celltree_vem	3
accuracy	0.154018289688469	elpigraph	3
accuracy	0.795470343879858	monocle3	3
accuracy	0.477686544606221	mst	3
accuracy	0.649859513652914	paga_tree	3
accuracy	0.537952998317955	pcreode	3
accuracy	0.741085610181866	phlower	3
accuracy	0.554441768855097	raceid_stemid	3
accuracy	0.24579251520477	slice	3
accuracy	0.716334091509788	slingshot	3
accuracy	0.285109580044601	stream	3
accuracy	0.668369494839499	tscan	3
accuracy	0.487409900084658	celltree_vem	4
accuracy	0.249929058464034	elpigraph	4
accuracy	0.379465619395344	monocle3	4
accuracy	0.550511759317221	mst	4
accuracy	0.772143737345227	paga_tree	4
accuracy	0.395747118821284	pcreode	4
accuracy	0.868737751626006	phlower	4
accuracy	0.777209036053848	raceid_stemid	4
accuracy	0.210127423616162	slice	4
accuracy	0.542109457938235	slingshot	4
accuracy	0.298338761471302	stream	4
accuracy	0.701896974538374	tscan	4
accuracy	0.696629076347132	celltree_vem	5
accuracy	0.202730320279902	elpigraph	5
accuracy	0.580731209040382	monocle3	5
accuracy	0.691875976460752	mst	5
accuracy	0.469956006341432	paga_tree	5
accuracy	0.58653815570679	pcreode	5
accuracy	0.789809780135025	phlower	5
accuracy	0.555967567837504	raceid_stemid	5
accuracy	0.0805757270526468	slice	5
accuracy	0.694009915902358	slingshot	5
accuracy	0.4531719479937	stream	5
accuracy	0.664095701066292	tscan	5
accuracy	0.281467201846956	celltree_vem	6
accuracy	0.298815984532735	elpigraph	6
accuracy	0.514192708479255	monocle3	6
accuracy	0.3860460611325	mst	6
accuracy	0.692182803245567	paga_tree	6
accuracy	0.516456483452242	pcreode	6
accuracy	0.908085831070696	phlower	6
accuracy	0.600218673549453	raceid_stemid	6
accuracy	0.256208245030297	slice	6
accuracy	0.488576981809916	slingshot	6
accuracy	0.669051106374443	stream	6
accuracy	0.413650056536807	tscan	6
accuracy	0.333693560884299	celltree_vem	7
accuracy	0.448080192217879	elpigraph	7
accuracy	0.723016995782759	monocle3	7
accuracy	0.366821187676206	mst	7
accuracy	0.577711637927272	paga_tree	7
accuracy	0.575047282307097	pcreode	7
accuracy	0.801694721294214	phlower	7
accuracy	0.615670581274012	raceid_stemid	7
accuracy	0.158849822977299	slice	7
accuracy	0.482842237189121	slingshot	7
accuracy	0.481499951488968	stream	7
accuracy	0.482003949943037	tscan	7
accuracy	0.299033805939121	celltree_vem	8
accuracy	0.547964585250102	elpigraph	8
accuracy	0.619978643278981	monocle3	8
accuracy	0.314674863614853	mst	8
accuracy	0.650294698003527	paga_tree	8
accuracy	0.553571164225513	pcreode	8
accuracy	0.825917279221688	phlower	8
accuracy	0.702777448411112	raceid_stemid	8
accuracy	0.214431385150695	slice	8
accuracy	0.423493764305798	slingshot	8
accuracy	0.409041658623346	stream	8
accuracy	0.62076122915345	tscan	8
accuracy	0.295347356626756	celltree_vem	9
accuracy	0.581271737727474	elpigraph	9
accuracy	0.515937038633104	monocle3	9
accuracy	0.302691502250444	mst	9
accuracy	0.695210109531455	paga_tree	9
accuracy	0.599024456776309	pcreode	9
accuracy	0.810010641390849	phlower	9
accuracy	0.774305832072537	raceid_stemid	9
accuracy	0.222323299372269	slice	9
accuracy	0.27727996511473	slingshot	9
accuracy	0.667185759291502	stream	9
accuracy	0.423091070551184	tscan	9

## Sheet: b.HIM_real
metric	value	data	method	standard
him	0.931463	hematopoiesis	phlower	silver
him	0.98372	germline	phlower	gold
him	0.713075	embronic	phlower	silver
him	0.502707	mesoderm	phlower	gold
him	0.879483	planaria	phlower	silver
him	0.842418	epiblast	phlower	silver
him	0.872978	ICM	phlower	silver
him	0.57298	NKT	phlower	gold
him	0.671957	liver	phlower	silver
him	0.405822	oligo	phlower	silver
him	0.921433	macrophages	phlower	gold
him	0.946967	parenchyme	phlower	silver
him	1	cortical	phlower	silver
him	0.675786	fibro	phlower	silver
him	0.697972	neuron	phlower	silver
him	0.591726	kidney	phlower	silver
him	0.460826	neonatal	phlower	silver
him	0.718336	placenta	phlower	silver
him	1	tropho	phlower	silver
him	0.701329	planaria2	phlower	silver
him	0.768365	planaria3	phlower	silver
him	0.768993	planaria4	phlower	silver
him	0.51583	planaria5	phlower	silver
him	0.713399	planaria6	phlower	silver
him	0.593334	planaria7	phlower	silver
him	0.590964	planaria8	phlower	silver
him	0.843912	planaria9	phlower	silver
him	0.774325	planaria10	phlower	silver
him	0.73022	planaria11	phlower	silver
him	0.795947	planaria12	phlower	silver
him	0.783444	planaria13	phlower	silver
him	0.852334	planaria14	phlower	silver
him	0.80925	hepato	phlower	silver
him	0.339747	hematopoiesis	stream	silver
him	0.91996	germline	stream	gold
him	0.714161	embronic	stream	silver
him	0.525773	mesoderm	stream	gold
him	0.380736	planaria	stream	silver
him	0.497654	epiblast	stream	silver
him	0.46204	ICM	stream	silver
him	0.690254	NKT	stream	gold
him	0.628946	liver	stream	silver
him	0.61164	oligo	stream	silver
him	0.921433	macrophages	stream	gold
him	0.689043	parenchyme	stream	silver
him	1	cortical	stream	silver
him	0.668723	fibro	stream	silver
him	0.405597	neuron	stream	silver
him	0.590964	kidney	stream	silver
him	0.588937	neonatal	stream	silver
him	0.588937	placenta	stream	silver
him	0.554875	tropho	stream	silver
him	0.32113	planaria2	stream	silver
him	0.530307	planaria3	stream	silver
him	0.384218	planaria4	stream	silver
him	0.545739	planaria5	stream	silver
him	0.713399	planaria6	stream	silver
him	0.593334	planaria7	stream	silver
him	0.75873	planaria8	stream	silver
him	0.347807	planaria9	stream	silver
him	0.324939	planaria10	stream	silver
him	0.515285	planaria11	stream	silver
him	0.370873	planaria12	stream	silver
him	0.352451	planaria13	stream	silver
him	0.727975	planaria14	stream	silver
him	0.607824	hepato	stream	silver
him	0.538972	hematopoiesis	slingshot	silver
him	0.632776	germline	slingshot	gold
him	0.745469	embronic	slingshot	silver
him	0.556186	mesoderm	slingshot	gold
him	0.330546	planaria	slingshot	silver
him	0.330624	epiblast	slingshot	silver
him	0.466096	ICM	slingshot	silver
him	0.612566	NKT	slingshot	gold
him	0.401654	liver	slingshot	silver
him	0.431641	oligo	slingshot	silver
him	0.546291	macrophages	slingshot	gold
him	0.609218	parenchyme	slingshot	silver
him	0.884327	cortical	slingshot	silver
him	0.683251	fibro	slingshot	silver
him	0.205397	neuron	slingshot	silver
him	0.549035	kidney	slingshot	silver
him	0.757279	neonatal	slingshot	silver
him	0.640678	placenta	slingshot	silver
him	0.554875	tropho	slingshot	silver
him	0.218206	planaria2	slingshot	silver
him	0.317479	planaria3	slingshot	silver
him	0.226397	planaria4	slingshot	silver
him	0.741148	planaria5	slingshot	silver
him	0.317479	planaria6	slingshot	silver
him	0.223819	planaria7	slingshot	silver
him	0.889499	planaria8	slingshot	silver
him	0.244405	planaria9	slingshot	silver
him	0.585268	planaria10	slingshot	silver
him	0.544485	planaria11	slingshot	silver
him	0.249597	planaria12	slingshot	silver
him	0.258499	planaria13	slingshot	silver
him	0.512065	planaria14	slingshot	silver
him	0.90552	hepato	slingshot	silver
him	0.509502	hematopoiesis	elpigraph	silver
him	0.401322	germline	elpigraph	gold
him	0.446285	embronic	elpigraph	silver
him	0.427181	mesoderm	elpigraph	gold
him	0.922156	planaria	elpigraph	silver
him	0.527271	epiblast	elpigraph	silver
him	0.594754	ICM	elpigraph	silver
him	0.386834	NKT	elpigraph	gold
him	0.57242	liver	elpigraph	silver
him	0.580173	oligo	elpigraph	silver
him	0.355919	macrophages	elpigraph	gold
him	0.458594	parenchyme	elpigraph	silver
him	0.440764	cortical	elpigraph	silver
him	0.429583	fibro	elpigraph	silver
him	0.547464	neuron	elpigraph	silver
him	0.433692	kidney	elpigraph	silver
him	0.43256	neonatal	elpigraph	silver
him	0.432067	placenta	elpigraph	silver
him	0.471333	tropho	elpigraph	silver
him	0.733219	planaria2	elpigraph	silver
him	0.541033	planaria3	elpigraph	silver
him	0.601706	planaria4	elpigraph	silver
him	0.444036	planaria5	elpigraph	silver
him	0.554029	planaria6	elpigraph	silver
him	0.658734	planaria7	elpigraph	silver
him	0.42166	planaria8	elpigraph	silver
him	0.771955	planaria9	elpigraph	silver
him	0.669171	planaria10	elpigraph	silver
him	0.619043	planaria11	elpigraph	silver
him	0.733756	planaria12	elpigraph	silver
him	0.79928	planaria13	elpigraph	silver
him	0.621008	planaria14	elpigraph	silver
him	0.417838	hepato	elpigraph	silver
him	0.339747	hematopoiesis	paga_tree	silver
him	0.4466	germline	paga_tree	gold
him	0.633643	embronic	paga_tree	silver
him	0.421659	mesoderm	paga_tree	gold
him	0.754378	planaria	paga_tree	silver
him	0.509877	epiblast	paga_tree	silver
him	0.810656	ICM	paga_tree	silver
him	0.560973	NKT	paga_tree	gold
him	0.703258	liver	paga_tree	silver
him	0.758079	oligo	paga_tree	silver
him	0.864933	macrophages	paga_tree	gold
him	0.589475	parenchyme	paga_tree	silver
him	0.918825	cortical	paga_tree	silver
him	0.657351	fibro	paga_tree	silver
him	0.702641	neuron	paga_tree	silver
him	0.455747	kidney	paga_tree	silver
him	0.532933	neonatal	paga_tree	silver
him	0.49556	placenta	paga_tree	silver
him	0.645633	tropho	paga_tree	silver
him	0.843817	planaria2	paga_tree	silver
him	0.714564	planaria3	paga_tree	silver
him	0.786759	planaria4	paga_tree	silver
him	0.450756	planaria5	paga_tree	silver
him	0.575396	planaria6	paga_tree	silver
him	0.762056	planaria7	paga_tree	silver
him	0.44841	planaria8	paga_tree	silver
him	0.8976	planaria9	paga_tree	silver
him	0.717667	planaria10	paga_tree	silver
him	0.670156	planaria11	paga_tree	silver
him	0.816925	planaria12	paga_tree	silver
him	0.79805	planaria13	paga_tree	silver
him	0.659921	planaria14	paga_tree	silver
him	0.533052	hepato	paga_tree	silver
him	0.339747	hematopoiesis	mst	silver
him	0.583599	germline	mst	gold
him	0.555175	embronic	mst	silver
him	0.448679	mesoderm	mst	gold
him	0.38159	planaria	mst	silver
him	0.530549	epiblast	mst	silver
him	0.473824	ICM	mst	silver
him	0.685859	NKT	mst	gold
him	0.615244	liver	mst	silver
him	0.486883	oligo	mst	silver
him	0.546291	macrophages	mst	gold
him	0.661935	parenchyme	mst	silver
him	0.766842	cortical	mst	silver
him	0.68489	fibro	mst	silver
him	0.666956	neuron	mst	silver
him	0.959534	kidney	mst	silver
him	0.698068	neonatal	mst	silver
him	0.84279	placenta	mst	silver
him	0.476264	tropho	mst	silver
him	0.525056	planaria2	mst	silver
him	0.699778	planaria3	mst	silver
him	0.635344	planaria4	mst	silver
him	0.604202	planaria5	mst	silver
him	0.557884	planaria6	mst	silver
him	0.673749	planaria7	mst	silver
him	0.511928	planaria8	mst	silver
him	0.518677	planaria9	mst	silver
him	0.640694	planaria10	mst	silver
him	0.789921	planaria11	mst	silver
him	0.586329	planaria12	mst	silver
him	0.359701	planaria13	mst	silver
him	0.687732	planaria14	mst	silver
him	0.588359	hepato	mst	silver
him	0.471798	hematopoiesis	monocle3	silver
him	0.787818	germline	monocle3	gold
him	0.705506	embronic	monocle3	silver
him	0.506223	mesoderm	monocle3	gold
him	0.875246	planaria	monocle3	silver
him	0.805531	epiblast	monocle3	silver
him	0.727725	ICM	monocle3	silver
him	0.572219	NKT	monocle3	gold
him	0.732468	liver	monocle3	silver
him	0.785873	oligo	monocle3	silver
him	0.546291	macrophages	monocle3	gold
him	0.65838	parenchyme	monocle3	silver
him	0.554875	cortical	monocle3	silver
him	0.61065	fibro	monocle3	silver
him	0.675391	neuron	monocle3	silver
him	0.595681	kidney	monocle3	silver
him	0.656662	neonatal	monocle3	silver
him	0.654463	placenta	monocle3	silver
him	0.383349	tropho	monocle3	silver
him	0.835603	planaria2	monocle3	silver
him	0.708846	planaria3	monocle3	silver
him	0.824122	planaria4	monocle3	silver
him	0.514565	planaria5	monocle3	silver
him	0.698691	planaria6	monocle3	silver
him	0.850118	planaria7	monocle3	silver
him	0.398216	planaria8	monocle3	silver
him	0.882924	planaria9	monocle3	silver
him	0.695737	planaria10	monocle3	silver
him	0.625291	planaria11	monocle3	silver
him	0.865801	planaria12	monocle3	silver
him	0.806844	planaria13	monocle3	silver
him	0.68595	planaria14	monocle3	silver
him	0.763248	hepato	monocle3	silver
him	0.339747	hematopoiesis	slice	silver
him	0.558793	germline	slice	gold
him		embronic	slice	silver
him	0.448679	mesoderm	slice	gold
him	0.380792	planaria	slice	silver
him	0.330624	epiblast	slice	silver
him	0.475328	ICM	slice	silver
him	0.554875	NKT	slice	gold
him	0.212751	liver	slice	silver
him	0.268891	oligo	slice	silver
him	0.546291	macrophages	slice	gold
him	0.362796	parenchyme	slice	silver
him		cortical	slice	silver
him	0.519036	fibro	slice	silver
him	0.205397	neuron	slice	silver
him	0.549035	kidney	slice	silver
him		neonatal	slice	silver
him		placenta	slice	silver
him	0.554875	tropho	slice	silver
him		planaria2	slice	silver
him		planaria3	slice	silver
him	0.226397	planaria4	slice	silver
him	0.46252	planaria5	slice	silver
him		planaria6	slice	silver
him		planaria7	slice	silver
him	0.540644	planaria8	slice	silver
him		planaria9	slice	silver
him		planaria10	slice	silver
him	0.36479	planaria11	slice	silver
him		planaria12	slice	silver
him		planaria13	slice	silver
him	0.332227	planaria14	slice	silver
him		hepato	slice	silver
him	0.766127	hematopoiesis	raceid_stemid	silver
him	0.514965	germline	raceid_stemid	gold
him	0.723564	embronic	raceid_stemid	silver
him	0.456921	mesoderm	raceid_stemid	gold
him		planaria	raceid_stemid	silver
him	0.793957	epiblast	raceid_stemid	silver
him	0.701118	ICM	raceid_stemid	silver
him	0.527524	NKT	raceid_stemid	gold
him	0.519763	liver	raceid_stemid	silver
him	0.537229	oligo	raceid_stemid	silver
him		macrophages	raceid_stemid	gold
him	0.411282	parenchyme	raceid_stemid	silver
him	0.594968	cortical	raceid_stemid	silver
him	0.479597	fibro	raceid_stemid	silver
him	0.6032	neuron	raceid_stemid	silver
him	0.32532	kidney	raceid_stemid	silver
him	0.351384	neonatal	raceid_stemid	silver
him	0.310473	placenta	raceid_stemid	silver
him		tropho	raceid_stemid	silver
him		planaria2	raceid_stemid	silver
him		planaria3	raceid_stemid	silver
him		planaria4	raceid_stemid	silver
him		planaria5	raceid_stemid	silver
him		planaria6	raceid_stemid	silver
him		planaria7	raceid_stemid	silver
him		planaria8	raceid_stemid	silver
him		planaria9	raceid_stemid	silver
him		planaria10	raceid_stemid	silver
him		planaria11	raceid_stemid	silver
him		planaria12	raceid_stemid	silver
him		planaria13	raceid_stemid	silver
him		planaria14	raceid_stemid	silver
him	0.486109	hepato	raceid_stemid	silver
him	0.339747	hematopoiesis	celltree_vem	silver
him	0.558793	germline	celltree_vem	gold
him	0.387281	embronic	celltree_vem	silver
him	0.448679	mesoderm	celltree_vem	gold
him	0.330546	planaria	celltree_vem	silver
him	0.330624	epiblast	celltree_vem	silver
him	0.308248	ICM	celltree_vem	silver
him	0.554875	NKT	celltree_vem	gold
him	0.212751	liver	celltree_vem	silver
him	0.268891	oligo	celltree_vem	silver
him	0.546291	macrophages	celltree_vem	gold
him	0.910021	parenchyme	celltree_vem	silver
him	0.554875	cortical	celltree_vem	silver
him	0.519036	fibro	celltree_vem	silver
him	0.205397	neuron	celltree_vem	silver
him	0.549035	kidney	celltree_vem	silver
him	0.567898	neonatal	celltree_vem	silver
him	0.564895	placenta	celltree_vem	silver
him	0.554875	tropho	celltree_vem	silver
him	0.218206	planaria2	celltree_vem	silver
him	0.317479	planaria3	celltree_vem	silver
him	0.226397	planaria4	celltree_vem	silver
him	0.46252	planaria5	celltree_vem	silver
him	0.317479	planaria6	celltree_vem	silver
him	0.223819	planaria7	celltree_vem	silver
him	0.540644	planaria8	celltree_vem	silver
him	0.244405	planaria9	celltree_vem	silver
him	0.324939	planaria10	celltree_vem	silver
him	0.36479	planaria11	celltree_vem	silver
him	0.249597	planaria12	celltree_vem	silver
him	0.258499	planaria13	celltree_vem	silver
him	0.332227	planaria14	celltree_vem	silver
him	0.615857	hepato	celltree_vem	silver
him	0.339747	hematopoiesis	tscan	silver
him	0.558793	germline	tscan	gold
him	0.387281	embronic	tscan	silver
him	0.448679	mesoderm	tscan	gold
him	0.330546	planaria	tscan	silver
him	0.330624	epiblast	tscan	silver
him	0.308248	ICM	tscan	silver
him	0.554875	NKT	tscan	gold
him	0.212751	liver	tscan	silver
him	0.268891	oligo	tscan	silver
him	0.546291	macrophages	tscan	gold
him	0.362796	parenchyme	tscan	silver
him	0.554875	cortical	tscan	silver
him	0.519036	fibro	tscan	silver
him	0.205397	neuron	tscan	silver
him	0.549035	kidney	tscan	silver
him	0.567898	neonatal	tscan	silver
him	0.564895	placenta	tscan	silver
him	0.554875	tropho	tscan	silver
him	0.218206	planaria2	tscan	silver
him	0.317479	planaria3	tscan	silver
him	0.226397	planaria4	tscan	silver
him	0.46252	planaria5	tscan	silver
him	0.317479	planaria6	tscan	silver
him	0.223819	planaria7	tscan	silver
him	0.540644	planaria8	tscan	silver
him	0.244405	planaria9	tscan	silver
him	0.324939	planaria10	tscan	silver
him	0.36479	planaria11	tscan	silver
him	0.249597	planaria12	tscan	silver
him	0.258499	planaria13	tscan	silver
him	0.332227	planaria14	tscan	silver
him	0.615857	hepato	tscan	silver
him	0.653184	hematopoiesis	pcreode	silver
him	0.652433	germline	pcreode	gold
him	0.607971	embronic	pcreode	silver
him	0.54887	mesoderm	pcreode	gold
him	0.609514	planaria	pcreode	silver
him	0.738829	epiblast	pcreode	silver
him	0.366691	ICM	pcreode	silver
him	0.425062	NKT	pcreode	gold
him	0.627615	liver	pcreode	silver
him	0.805201	oligo	pcreode	silver
him	0.521611	macrophages	pcreode	gold
him	0.601387	parenchyme	pcreode	silver
him	0.644285	cortical	pcreode	silver
him	0.729578	fibro	pcreode	silver
him	0.485556	neuron	pcreode	silver
him	0.433448	kidney	pcreode	silver
him	0.582965	neonatal	pcreode	silver
him	0.527031	placenta	pcreode	silver
him	0.455084	tropho	pcreode	silver
him	0.356611	planaria2	pcreode	silver
him	0.630666	planaria3	pcreode	silver
him	0.604024	planaria4	pcreode	silver
him	0.546143	planaria5	pcreode	silver
him	0.719479	planaria6	pcreode	silver
him	0.711645	planaria7	pcreode	silver
him	0.615097	planaria8	pcreode	silver
him	0.493357	planaria9	pcreode	silver
him	0.804689	planaria10	pcreode	silver
him	0.762758	planaria11	pcreode	silver
him	0.788809	planaria12	pcreode	silver
him	0.662472	planaria13	pcreode	silver
him	0.806232	planaria14	pcreode	silver
him	0.524625	hepato	pcreode	silver

## Sheet: b.correlation_real
metric	value	data	method	standard
correlation	0.556393	hematopoiesis	phlower	silver
correlation	0.524124	germline	phlower	gold
correlation	0.213405	embronic	phlower	silver
correlation	0.315237	mesoderm	phlower	gold
correlation	0.422134	planaria	phlower	silver
correlation	0.220524	epiblast	phlower	silver
correlation	0.270318	ICM	phlower	silver
correlation	0.540517	NKT	phlower	gold
correlation	0.453063	liver	phlower	silver
correlation	0.432074	oligo	phlower	silver
correlation	0.289858	macrophages	phlower	gold
correlation	0.432257	parenchyme	phlower	silver
correlation	0.487893	cortical	phlower	silver
correlation	0.770114	fibro	phlower	silver
correlation	0.391219	neuron	phlower	silver
correlation	0.257596	kidney	phlower	silver
correlation	0.171104	neonatal	phlower	silver
correlation	0.682137	placenta	phlower	silver
correlation	0.466505	tropho	phlower	silver
correlation	0.574668	planaria2	phlower	silver
correlation	0.605803	planaria3	phlower	silver
correlation	0.543269	planaria4	phlower	silver
correlation	0.512648	planaria5	phlower	silver
correlation	0.514348	planaria6	phlower	silver
correlation	0.626419	planaria7	phlower	silver
correlation	0.709122	planaria8	phlower	silver
correlation	0.632498	planaria9	phlower	silver
correlation	0.556809	planaria10	phlower	silver
correlation	0.593589	planaria11	phlower	silver
correlation	0.458005	planaria12	phlower	silver
correlation	0.598174	planaria13	phlower	silver
correlation	0.640831	planaria14	phlower	silver
correlation	0.547635	hepato	phlower	silver
correlation	0.690639	hematopoiesis	stream	silver
correlation	0.156931	germline	stream	gold
correlation	0.244113	embronic	stream	silver
correlation	0.566629	mesoderm	stream	gold
correlation	0.0048529	planaria	stream	silver
correlation	0.141895	epiblast	stream	silver
correlation	0.508719	ICM	stream	silver
correlation	0.277748	NKT	stream	gold
correlation	0.720604	liver	stream	silver
correlation	0.379902	oligo	stream	silver
correlation	0.0544211	macrophages	stream	gold
correlation	0.0341911	parenchyme	stream	silver
correlation	0.192506	cortical	stream	silver
correlation	0.808038	fibro	stream	silver
correlation	0	neuron	stream	silver
correlation	0.0909628	kidney	stream	silver
correlation	0.0618446	neonatal	stream	silver
correlation	0.486881	placenta	stream	silver
correlation	0.402764	tropho	stream	silver
correlation	0.174214	planaria2	stream	silver
correlation	0.0600071	planaria3	stream	silver
correlation	0.157289	planaria4	stream	silver
correlation	0.0720029	planaria5	stream	silver
correlation	0.104328	planaria6	stream	silver
correlation	0	planaria7	stream	silver
correlation	0.158808	planaria8	stream	silver
correlation	0.180961	planaria9	stream	silver
correlation	0.0157886	planaria10	stream	silver
correlation	0.00738076	planaria11	stream	silver
correlation	0.104028	planaria12	stream	silver
correlation	0.046824	planaria13	stream	silver
correlation	0.153358	planaria14	stream	silver
correlation	0.586083	hepato	stream	silver
correlation	0.669091	hematopoiesis	slingshot	silver
correlation	0.188134	germline	slingshot	gold
correlation	0.194584	embronic	slingshot	silver
correlation	0.15231	mesoderm	slingshot	gold
correlation	0.548398	planaria	slingshot	silver
correlation	0.275187	epiblast	slingshot	silver
correlation	0.174489	ICM	slingshot	silver
correlation	0.529353	NKT	slingshot	gold
correlation	0.583831	liver	slingshot	silver
correlation	0.559265	oligo	slingshot	silver
correlation	0.0364937	macrophages	slingshot	gold
correlation	0.533103	parenchyme	slingshot	silver
correlation	0.589253	cortical	slingshot	silver
correlation	0.793127	fibro	slingshot	silver
correlation	0.0887836	neuron	slingshot	silver
correlation	0.22608	kidney	slingshot	silver
correlation	0.300114	neonatal	slingshot	silver
correlation	0.503474	placenta	slingshot	silver
correlation	0.125448	tropho	slingshot	silver
correlation	0.574004	planaria2	slingshot	silver
correlation	0.518825	planaria3	slingshot	silver
correlation	0.554991	planaria4	slingshot	silver
correlation	0.801249	planaria5	slingshot	silver
correlation	0.576724	planaria6	slingshot	silver
correlation	0.716629	planaria7	slingshot	silver
correlation	0.585345	planaria8	slingshot	silver
correlation	0.561542	planaria9	slingshot	silver
correlation	0.614492	planaria10	slingshot	silver
correlation	0.723555	planaria11	slingshot	silver
correlation	0.639182	planaria12	slingshot	silver
correlation	0.583461	planaria13	slingshot	silver
correlation	0.69885	planaria14	slingshot	silver
correlation	0.394824	hepato	slingshot	silver
correlation	0.454624	hematopoiesis	elpigraph	silver
correlation	0.316746	germline	elpigraph	gold
correlation	0.173285	embronic	elpigraph	silver
correlation	0.379193	mesoderm	elpigraph	gold
correlation	0.598387	planaria	elpigraph	silver
correlation	0.252792	epiblast	elpigraph	silver
correlation	0.233267	ICM	elpigraph	silver
correlation	0.248424	NKT	elpigraph	gold
correlation	0.735862	liver	elpigraph	silver
correlation	0.55481	oligo	elpigraph	silver
correlation	0.165104	macrophages	elpigraph	gold
correlation	0.466739	parenchyme	elpigraph	silver
correlation	0.109788	cortical	elpigraph	silver
correlation	0.714271	fibro	elpigraph	silver
correlation	0.359768	neuron	elpigraph	silver
correlation	0.247339	kidney	elpigraph	silver
correlation	0.245538	neonatal	elpigraph	silver
correlation	0.45385	placenta	elpigraph	silver
correlation	0.364808	tropho	elpigraph	silver
correlation	0.51984	planaria2	elpigraph	silver
correlation	0.569693	planaria3	elpigraph	silver
correlation	0.424802	planaria4	elpigraph	silver
correlation	0.730028	planaria5	elpigraph	silver
correlation	0.595095	planaria6	elpigraph	silver
correlation	0.6438	planaria7	elpigraph	silver
correlation	0.558254	planaria8	elpigraph	silver
correlation	0.531928	planaria9	elpigraph	silver
correlation	0.628805	planaria10	elpigraph	silver
correlation	0.606912	planaria11	elpigraph	silver
correlation	0.476277	planaria12	elpigraph	silver
correlation	0.627591	planaria13	elpigraph	silver
correlation	0.683324	planaria14	elpigraph	silver
correlation	0.354274	hepato	elpigraph	silver
correlation	0.64861	hematopoiesis	paga_tree	silver
correlation	0.193535	germline	paga_tree	gold
correlation	0.273258	embronic	paga_tree	silver
correlation	0.501605	mesoderm	paga_tree	gold
correlation	0.245922	planaria	paga_tree	silver
correlation	0.125726	epiblast	paga_tree	silver
correlation	0.245757	ICM	paga_tree	silver
correlation	0.157532	NKT	paga_tree	gold
correlation	0.583459	liver	paga_tree	silver
correlation	0.483537	oligo	paga_tree	silver
correlation	0.0431622	macrophages	paga_tree	gold
correlation	0.101731	parenchyme	paga_tree	silver
correlation	0.226371	cortical	paga_tree	silver
correlation	0.744787	fibro	paga_tree	silver
correlation	0.0188072	neuron	paga_tree	silver
correlation	0.0985434	kidney	paga_tree	silver
correlation	0.0379251	neonatal	paga_tree	silver
correlation	0.423835	placenta	paga_tree	silver
correlation	0.540194	tropho	paga_tree	silver
correlation	0	planaria2	paga_tree	silver
correlation	0	planaria3	paga_tree	silver
correlation	0	planaria4	paga_tree	silver
correlation	0.127121	planaria5	paga_tree	silver
correlation	0	planaria6	paga_tree	silver
correlation	0	planaria7	paga_tree	silver
correlation	0	planaria8	paga_tree	silver
correlation	0.0143301	planaria9	paga_tree	silver
correlation	0	planaria10	paga_tree	silver
correlation	0	planaria11	paga_tree	silver
correlation	0	planaria12	paga_tree	silver
correlation	0	planaria13	paga_tree	silver
correlation	0.159059	planaria14	paga_tree	silver
correlation	0.228907	hepato	paga_tree	silver
correlation	0.571853	hematopoiesis	mst	silver
correlation	0.20637	germline	mst	gold
correlation	0.0404434	embronic	mst	silver
correlation	0.583202	mesoderm	mst	gold
correlation	0.277976	planaria	mst	silver
correlation	0.312793	epiblast	mst	silver
correlation	0.243438	ICM	mst	silver
correlation	0.492717	NKT	mst	gold
correlation	0.264849	liver	mst	silver
correlation	0.570297	oligo	mst	silver
correlation	0.106582	macrophages	mst	gold
correlation	0.414779	parenchyme	mst	silver
correlation	0.254127	cortical	mst	silver
correlation	0.70567	fibro	mst	silver
correlation	0.0551484	neuron	mst	silver
correlation	0.438074	kidney	mst	silver
correlation	0.126083	neonatal	mst	silver
correlation	0.275803	placenta	mst	silver
correlation	0.285353	tropho	mst	silver
correlation	0.445884	planaria2	mst	silver
correlation	0.587754	planaria3	mst	silver
correlation	0.510548	planaria4	mst	silver
correlation	0.777026	planaria5	mst	silver
correlation	0.571491	planaria6	mst	silver
correlation	0.539702	planaria7	mst	silver
correlation	0.657285	planaria8	mst	silver
correlation	0.497262	planaria9	mst	silver
correlation	0.630041	planaria10	mst	silver
correlation	0.403628	planaria11	mst	silver
correlation	0.478184	planaria12	mst	silver
correlation	0.364793	planaria13	mst	silver
correlation	0.370268	planaria14	mst	silver
correlation	0.38518	hepato	mst	silver
correlation	0.707543	hematopoiesis	monocle3	silver
correlation	0.261641	germline	monocle3	gold
correlation	0.102762	embronic	monocle3	silver
correlation	0.248603	mesoderm	monocle3	gold
correlation	0.57419	planaria	monocle3	silver
correlation	0.104878	epiblast	monocle3	silver
correlation	0.200988	ICM	monocle3	silver
correlation	0.274514	NKT	monocle3	gold
correlation	0.722451	liver	monocle3	silver
correlation	0.221409	oligo	monocle3	silver
correlation	0.282718	macrophages	monocle3	gold
correlation	0.75925	parenchyme	monocle3	silver
correlation	0.0244963	cortical	monocle3	silver
correlation	0.749679	fibro	monocle3	silver
correlation	0.32036	neuron	monocle3	silver
correlation	0.263747	kidney	monocle3	silver
correlation	0.33602	neonatal	monocle3	silver
correlation	0.518109	placenta	monocle3	silver
correlation	0.27167	tropho	monocle3	silver
correlation	0.641696	planaria2	monocle3	silver
correlation	0.660308	planaria3	monocle3	silver
correlation	0.575372	planaria4	monocle3	silver
correlation	0.722692	planaria5	monocle3	silver
correlation	0.541112	planaria6	monocle3	silver
correlation	0.698631	planaria7	monocle3	silver
correlation	0.667958	planaria8	monocle3	silver
correlation	0.574845	planaria9	monocle3	silver
correlation	0.644869	planaria10	monocle3	silver
correlation	0.748035	planaria11	monocle3	silver
correlation	0.686473	planaria12	monocle3	silver
correlation	0.695337	planaria13	monocle3	silver
correlation	0.702451	planaria14	monocle3	silver
correlation	0.473869	hepato	monocle3	silver
correlation	0.685152	hematopoiesis	slice	silver
correlation	0.16934	germline	slice	gold
correlation		embronic	slice	silver
correlation	0.5144	mesoderm	slice	gold
correlation	0.46728	planaria	slice	silver
correlation	0.286787	epiblast	slice	silver
correlation	0.366744	ICM	slice	silver
correlation	0.44644	NKT	slice	gold
correlation	0.503801	liver	slice	silver
correlation	0.420178	oligo	slice	silver
correlation	0.141747	macrophages	slice	gold
correlation	0.379879	parenchyme	slice	silver
correlation		cortical	slice	silver
correlation	0.662285	fibro	slice	silver
correlation	0.158629	neuron	slice	silver
correlation	0.256796	kidney	slice	silver
correlation		neonatal	slice	silver
correlation		placenta	slice	silver
correlation	0.165781	tropho	slice	silver
correlation		planaria2	slice	silver
correlation		planaria3	slice	silver
correlation	0.307214	planaria4	slice	silver
correlation	0.640294	planaria5	slice	silver
correlation		planaria6	slice	silver
correlation		planaria7	slice	silver
correlation	0.713124	planaria8	slice	silver
correlation		planaria9	slice	silver
correlation		planaria10	slice	silver
correlation	0.520533	planaria11	slice	silver
correlation		planaria12	slice	silver
correlation		planaria13	slice	silver
correlation	0.561436	planaria14	slice	silver
correlation		hepato	slice	silver
correlation	0.61	hematopoiesis	raceid_stemid	silver
correlation	0.257672	germline	raceid_stemid	gold
correlation	0.236758	embronic	raceid_stemid	silver
correlation	0.498109	mesoderm	raceid_stemid	gold
correlation		planaria	raceid_stemid	silver
correlation	0.259014	epiblast	raceid_stemid	silver
correlation	0.31138	ICM	raceid_stemid	silver
correlation	0.225269	NKT	raceid_stemid	gold
correlation	0.718925	liver	raceid_stemid	silver
correlation	0.622579	oligo	raceid_stemid	silver
correlation		macrophages	raceid_stemid	gold
correlation	0.412916	parenchyme	raceid_stemid	silver
correlation	0.209785	cortical	raceid_stemid	silver
correlation	0.599938	fibro	raceid_stemid	silver
correlation	0.185038	neuron	raceid_stemid	silver
correlation	0.0640205	kidney	raceid_stemid	silver
correlation	0.14535	neonatal	raceid_stemid	silver
correlation	0.581274	placenta	raceid_stemid	silver
correlation		tropho	raceid_stemid	silver
correlation		planaria2	raceid_stemid	silver
correlation		planaria3	raceid_stemid	silver
correlation		planaria4	raceid_stemid	silver
correlation		planaria5	raceid_stemid	silver
correlation		planaria6	raceid_stemid	silver
correlation		planaria7	raceid_stemid	silver
correlation		planaria8	raceid_stemid	silver
correlation		planaria9	raceid_stemid	silver
correlation		planaria10	raceid_stemid	silver
correlation		planaria11	raceid_stemid	silver
correlation		planaria12	raceid_stemid	silver
correlation		planaria13	raceid_stemid	silver
correlation		planaria14	raceid_stemid	silver
correlation	0.208306	hepato	raceid_stemid	silver
correlation	0.0791751	hematopoiesis	celltree_vem	silver
correlation	0	germline	celltree_vem	gold
correlation	0	embronic	celltree_vem	silver
correlation	0.0947803	mesoderm	celltree_vem	gold
correlation	0.0784161	planaria	celltree_vem	silver
correlation	0.243407	epiblast	celltree_vem	silver
correlation	0.195776	ICM	celltree_vem	silver
correlation	0.000321072	NKT	celltree_vem	gold
correlation	0.102653	liver	celltree_vem	silver
correlation	0.0575277	oligo	celltree_vem	silver
correlation	0.11881	macrophages	celltree_vem	gold
correlation	0.671393	parenchyme	celltree_vem	silver
correlation	0.0164737	cortical	celltree_vem	silver
correlation	0.316885	fibro	celltree_vem	silver
correlation	0	neuron	celltree_vem	silver
correlation	0	kidney	celltree_vem	silver
correlation	0.0176677	neonatal	celltree_vem	silver
correlation	0.0608079	placenta	celltree_vem	silver
correlation	0	tropho	celltree_vem	silver
correlation	0.196971	planaria2	celltree_vem	silver
correlation	0.435642	planaria3	celltree_vem	silver
correlation	0	planaria4	celltree_vem	silver
correlation	0.214875	planaria5	celltree_vem	silver
correlation	0	planaria6	celltree_vem	silver
correlation	0.247119	planaria7	celltree_vem	silver
correlation	0.376709	planaria8	celltree_vem	silver
correlation	0.175716	planaria9	celltree_vem	silver
correlation	0.123426	planaria10	celltree_vem	silver
correlation	0.329626	planaria11	celltree_vem	silver
correlation	0.248683	planaria12	celltree_vem	silver
correlation	0.718843	planaria13	celltree_vem	silver
correlation	0.180706	planaria14	celltree_vem	silver
correlation	0.0636979	hepato	celltree_vem	silver
correlation	0.638605	hematopoiesis	tscan	silver
correlation	0.263833	germline	tscan	gold
correlation	0.124125	embronic	tscan	silver
correlation	0.492839	mesoderm	tscan	gold
correlation	0.408924	planaria	tscan	silver
correlation	0.0024133	epiblast	tscan	silver
correlation	0.487367	ICM	tscan	silver
correlation	0.267569	NKT	tscan	gold
correlation	0.661812	liver	tscan	silver
correlation	0.119906	oligo	tscan	silver
correlation	0.00803899	macrophages	tscan	gold
correlation	0.432719	parenchyme	tscan	silver
correlation	0.105158	cortical	tscan	silver
correlation	0.551944	fibro	tscan	silver
correlation	0.401806	neuron	tscan	silver
correlation	0.0519195	kidney	tscan	silver
correlation	0.0536559	neonatal	tscan	silver
correlation	0.257422	placenta	tscan	silver
correlation	0.352506	tropho	tscan	silver
correlation	0.511279	planaria2	tscan	silver
correlation	0.166151	planaria3	tscan	silver
correlation	0.125317	planaria4	tscan	silver
correlation	0.512556	planaria5	tscan	silver
correlation	0.126335	planaria6	tscan	silver
correlation	0.510374	planaria7	tscan	silver
correlation	0.489789	planaria8	tscan	silver
correlation	0.49014	planaria9	tscan	silver
correlation	0.516428	planaria10	tscan	silver
correlation	0.00298822	planaria11	tscan	silver
correlation	0.523345	planaria12	tscan	silver
correlation	0.508159	planaria13	tscan	silver
correlation	0.513795	planaria14	tscan	silver
correlation	0.418529	hepato	tscan	silver
correlation	0.599921	hematopoiesis	pcreode	silver
correlation	0.225235	germline	pcreode	gold
correlation	0	embronic	pcreode	silver
correlation	0.284411	mesoderm	pcreode	gold
correlation	0.569638	planaria	pcreode	silver
correlation	0.439835	epiblast	pcreode	silver
correlation	0.353285	ICM	pcreode	silver
correlation	0.359879	NKT	pcreode	gold
correlation	0.479999	liver	pcreode	silver
correlation	0.632353	oligo	pcreode	silver
correlation	0.211623	macrophages	pcreode	gold
correlation	0.586012	parenchyme	pcreode	silver
correlation	0.485752	cortical	pcreode	silver
correlation	0.818673	fibro	pcreode	silver
correlation	0.0380283	neuron	pcreode	silver
correlation	0.434012	kidney	pcreode	silver
correlation	0.165268	neonatal	pcreode	silver
correlation	0.51533	placenta	pcreode	silver
correlation	0.325159	tropho	pcreode	silver
correlation	0.507803	planaria2	pcreode	silver
correlation	0.512836	planaria3	pcreode	silver
correlation	0.431681	planaria4	pcreode	silver
correlation	0.684052	planaria5	pcreode	silver
correlation	0.356138	planaria6	pcreode	silver
correlation	0.650008	planaria7	pcreode	silver
correlation	0.583841	planaria8	pcreode	silver
correlation	0.475064	planaria9	pcreode	silver
correlation	0.593881	planaria10	pcreode	silver
correlation	0.639904	planaria11	pcreode	silver
correlation	0.569735	planaria12	pcreode	silver
correlation	0.537935	planaria13	pcreode	silver
correlation	0.584282	planaria14	pcreode	silver
correlation	0.517419	hepato	pcreode	silver

## Sheet: b.F1branches_real
metric	value	data	method	starndard
F1_branches	0.362905	hematopoiesis	phlower	silver
F1_branches	0.36013	germline	phlower	gold
F1_branches	0.452862	embronic	phlower	silver
F1_branches	0.30395	mesoderm	phlower	gold
F1_branches	0.0970689	planaria	phlower	silver
F1_branches	0.512492	epiblast	phlower	silver
F1_branches	0.508696	ICM	phlower	silver
F1_branches	0.514245	NKT	phlower	gold
F1_branches	0.181593	liver	phlower	silver
F1_branches	0.162211	oligo	phlower	silver
F1_branches	0.394173	macrophages	phlower	gold
F1_branches	0.570874	parenchyme	phlower	silver
F1_branches	0.447308	cortical	phlower	silver
F1_branches	0.806492	fibro	phlower	silver
F1_branches	0.218334	neuron	phlower	silver
F1_branches	0.326662	kidney	phlower	silver
F1_branches	0.208999	neonatal	phlower	silver
F1_branches	0.624662	placenta	phlower	silver
F1_branches	0.419897	tropho	phlower	silver
F1_branches	0.198778	planaria2	phlower	silver
F1_branches	0.372287	planaria3	phlower	silver
F1_branches	0.227705	planaria4	phlower	silver
F1_branches	0.271467	planaria5	phlower	silver
F1_branches	0.416281	planaria6	phlower	silver
F1_branches	0.197181	planaria7	phlower	silver
F1_branches	0.407547	planaria8	phlower	silver
F1_branches	0.279558	planaria9	phlower	silver
F1_branches	0.260623	planaria10	phlower	silver
F1_branches	0.310848	planaria11	phlower	silver
F1_branches	0.248068	planaria12	phlower	silver
F1_branches	0.293886	planaria13	phlower	silver
F1_branches	0.189778	planaria14	phlower	silver
F1_branches	0.55457	hepato	phlower	silver
F1_branches	0.233704	hematopoiesis	stream	silver
F1_branches	0.334254	germline	stream	gold
F1_branches	0.317417	embronic	stream	silver
F1_branches	0.370103	mesoderm	stream	gold
F1_branches	0.0668279	planaria	stream	silver
F1_branches	0.440617	epiblast	stream	silver
F1_branches	0.349519	ICM	stream	silver
F1_branches	0.474977	NKT	stream	gold
F1_branches	0.385338	liver	stream	silver
F1_branches	0.211394	oligo	stream	silver
F1_branches	0.290379	macrophages	stream	gold
F1_branches	0.232843	parenchyme	stream	silver
F1_branches	0.368532	cortical	stream	silver
F1_branches	0.570669	fibro	stream	silver
F1_branches	0.17897	neuron	stream	silver
F1_branches	0.264284	kidney	stream	silver
F1_branches	0.210325	neonatal	stream	silver
F1_branches	0.379392	placenta	stream	silver
F1_branches	0.482691	tropho	stream	silver
F1_branches	0.147462	planaria2	stream	silver
F1_branches	0.175891	planaria3	stream	silver
F1_branches	0.181207	planaria4	stream	silver
F1_branches	0.166155	planaria5	stream	silver
F1_branches	0.140605	planaria6	stream	silver
F1_branches	0.133756	planaria7	stream	silver
F1_branches	0.260057	planaria8	stream	silver
F1_branches	0.135353	planaria9	stream	silver
F1_branches	0.191941	planaria10	stream	silver
F1_branches	0.153123	planaria11	stream	silver
F1_branches	0.151445	planaria12	stream	silver
F1_branches	0.117468	planaria13	stream	silver
F1_branches	0.136545	planaria14	stream	silver
F1_branches	0.38322	hepato	stream	silver
F1_branches	0.366655	hematopoiesis	slingshot	silver
F1_branches	0.440847	germline	slingshot	gold
F1_branches	0.294863	embronic	slingshot	silver
F1_branches	0.37487	mesoderm	slingshot	gold
F1_branches	0.0930349	planaria	slingshot	silver
F1_branches	0.25498	epiblast	slingshot	silver
F1_branches	0.446577	ICM	slingshot	silver
F1_branches	0.500579	NKT	slingshot	gold
F1_branches	0.272228	liver	slingshot	silver
F1_branches	0.300019	oligo	slingshot	silver
F1_branches	0.405229	macrophages	slingshot	gold
F1_branches	0.455001	parenchyme	slingshot	silver
F1_branches	0.511086	cortical	slingshot	silver
F1_branches	0.593386	fibro	slingshot	silver
F1_branches	0.21428	neuron	slingshot	silver
F1_branches	0.405569	kidney	slingshot	silver
F1_branches	0.371285	neonatal	slingshot	silver
F1_branches	0.386662	placenta	slingshot	silver
F1_branches	0.341152	tropho	slingshot	silver
F1_branches	0.14975	planaria2	slingshot	silver
F1_branches	0.376667	planaria3	slingshot	silver
F1_branches	0.15286	planaria4	slingshot	silver
F1_branches	0.348151	planaria5	slingshot	silver
F1_branches	0.355277	planaria6	slingshot	silver
F1_branches	0.218348	planaria7	slingshot	silver
F1_branches	0.442489	planaria8	slingshot	silver
F1_branches	0.143783	planaria9	slingshot	silver
F1_branches	0.23842	planaria10	slingshot	silver
F1_branches	0.189985	planaria11	slingshot	silver
F1_branches	0.158834	planaria12	slingshot	silver
F1_branches	0.107559	planaria13	slingshot	silver
F1_branches	0.194749	planaria14	slingshot	silver
F1_branches	0.529146	hepato	slingshot	silver
F1_branches	0.15881	hematopoiesis	elpigraph	silver
F1_branches	0.142613	germline	elpigraph	gold
F1_branches	0.139445	embronic	elpigraph	silver
F1_branches	0.266624	mesoderm	elpigraph	gold
F1_branches	0.226245	planaria	elpigraph	silver
F1_branches	0.297767	epiblast	elpigraph	silver
F1_branches	0.348436	ICM	elpigraph	silver
F1_branches	0.166745	NKT	elpigraph	gold
F1_branches	0.194895	liver	elpigraph	silver
F1_branches	0.116947	oligo	elpigraph	silver
F1_branches	0.161256	macrophages	elpigraph	gold
F1_branches	0.108518	parenchyme	elpigraph	silver
F1_branches	0.0882828	cortical	elpigraph	silver
F1_branches	0.165862	fibro	elpigraph	silver
F1_branches	0.141501	neuron	elpigraph	silver
F1_branches	0.0688652	kidney	elpigraph	silver
F1_branches	0.0836465	neonatal	elpigraph	silver
F1_branches	0.120917	placenta	elpigraph	silver
F1_branches	0.0981894	tropho	elpigraph	silver
F1_branches	0.248615	planaria2	elpigraph	silver
F1_branches	0.258506	planaria3	elpigraph	silver
F1_branches	0.139175	planaria4	elpigraph	silver
F1_branches	0.124435	planaria5	elpigraph	silver
F1_branches	0.262843	planaria6	elpigraph	silver
F1_branches	0.169322	planaria7	elpigraph	silver
F1_branches	0.14072	planaria8	elpigraph	silver
F1_branches	0.249977	planaria9	elpigraph	silver
F1_branches	0.282135	planaria10	elpigraph	silver
F1_branches	0.273741	planaria11	elpigraph	silver
F1_branches	0.175957	planaria12	elpigraph	silver
F1_branches	0.260362	planaria13	elpigraph	silver
F1_branches	0.24284	planaria14	elpigraph	silver
F1_branches	0.138732	hepato	elpigraph	silver
F1_branches	0.233704	hematopoiesis	paga_tree	silver
F1_branches	0.290762	germline	paga_tree	gold
F1_branches	0.375494	embronic	paga_tree	silver
F1_branches	0.495288	mesoderm	paga_tree	gold
F1_branches	0.167391	planaria	paga_tree	silver
F1_branches	0.365907	epiblast	paga_tree	silver
F1_branches	0.519273	ICM	paga_tree	silver
F1_branches	0.411381	NKT	paga_tree	gold
F1_branches	0.38147	liver	paga_tree	silver
F1_branches	0.214447	oligo	paga_tree	silver
F1_branches	0.28911	macrophages	paga_tree	gold
F1_branches	0.328689	parenchyme	paga_tree	silver
F1_branches	0.563558	cortical	paga_tree	silver
F1_branches	0.64912	fibro	paga_tree	silver
F1_branches	0.17878	neuron	paga_tree	silver
F1_branches	0.154075	kidney	paga_tree	silver
F1_branches	0.188898	neonatal	paga_tree	silver
F1_branches	0.319125	placenta	paga_tree	silver
F1_branches	0.272604	tropho	paga_tree	silver
F1_branches	0.251094	planaria2	paga_tree	silver
F1_branches	0.293285	planaria3	paga_tree	silver
F1_branches	0.216853	planaria4	paga_tree	silver
F1_branches	0.142928	planaria5	paga_tree	silver
F1_branches	0.245391	planaria6	paga_tree	silver
F1_branches	0.193164	planaria7	paga_tree	silver
F1_branches	0.236747	planaria8	paga_tree	silver
F1_branches	0.219819	planaria9	paga_tree	silver
F1_branches	0.244701	planaria10	paga_tree	silver
F1_branches	0.244976	planaria11	paga_tree	silver
F1_branches	0.168281	planaria12	paga_tree	silver
F1_branches	0.259002	planaria13	paga_tree	silver
F1_branches	0.213551	planaria14	paga_tree	silver
F1_branches	0.282498	hepato	paga_tree	silver
F1_branches	0.233704	hematopoiesis	mst	silver
F1_branches	0.290405	germline	mst	gold
F1_branches	0.170616	embronic	mst	silver
F1_branches	0.356492	mesoderm	mst	gold
F1_branches	0.0953909	planaria	mst	silver
F1_branches	0.607193	epiblast	mst	silver
F1_branches	0.45618	ICM	mst	silver
F1_branches	0.321547	NKT	mst	gold
F1_branches	0.281866	liver	mst	silver
F1_branches	0.31658	oligo	mst	silver
F1_branches	0.405229	macrophages	mst	gold
F1_branches	0.260562	parenchyme	mst	silver
F1_branches	0.456643	cortical	mst	silver
F1_branches	0.531437	fibro	mst	silver
F1_branches	0.180982	neuron	mst	silver
F1_branches	0.354051	kidney	mst	silver
F1_branches	0.249273	neonatal	mst	silver
F1_branches	0.251169	placenta	mst	silver
F1_branches	0.332959	tropho	mst	silver
F1_branches	0.18329	planaria2	mst	silver
F1_branches	0.231667	planaria3	mst	silver
F1_branches	0.146413	planaria4	mst	silver
F1_branches	0.250602	planaria5	mst	silver
F1_branches	0.330294	planaria6	mst	silver
F1_branches	0.184108	planaria7	mst	silver
F1_branches	0.250346	planaria8	mst	silver
F1_branches	0.155766	planaria9	mst	silver
F1_branches	0.165153	planaria10	mst	silver
F1_branches	0.177137	planaria11	mst	silver
F1_branches	0.198344	planaria12	mst	silver
F1_branches	0.18839	planaria13	mst	silver
F1_branches	0.15243	planaria14	mst	silver
F1_branches	0.354726	hepato	mst	silver
F1_branches	0.277488	hematopoiesis	monocle3	silver
F1_branches	0.455105	germline	monocle3	gold
F1_branches	0.451425	embronic	monocle3	silver
F1_branches	0.30729	mesoderm	monocle3	gold
F1_branches	0.253824	planaria	monocle3	silver
F1_branches	0.378812	epiblast	monocle3	silver
F1_branches	0.457846	ICM	monocle3	silver
F1_branches	0.457523	NKT	monocle3	gold
F1_branches	0.169226	liver	monocle3	silver
F1_branches	0.158508	oligo	monocle3	silver
F1_branches	0.405229	macrophages	monocle3	gold
F1_branches	0.341187	parenchyme	monocle3	silver
F1_branches	0.438003	cortical	monocle3	silver
F1_branches	0.427349	fibro	monocle3	silver
F1_branches	0.126449	neuron	monocle3	silver
F1_branches	0.223703	kidney	monocle3	silver
F1_branches	0.409498	neonatal	monocle3	silver
F1_branches	0.540266	placenta	monocle3	silver
F1_branches	0.0925697	tropho	monocle3	silver
F1_branches	0.301631	planaria2	monocle3	silver
F1_branches	0.409253	planaria3	monocle3	silver
F1_branches	0.22469	planaria4	monocle3	silver
F1_branches	0.174908	planaria5	monocle3	silver
F1_branches	0.305406	planaria6	monocle3	silver
F1_branches	0.265375	planaria7	monocle3	silver
F1_branches	0.187055	planaria8	monocle3	silver
F1_branches	0.327324	planaria9	monocle3	silver
F1_branches	0.23993	planaria10	monocle3	silver
F1_branches	0.207917	planaria11	monocle3	silver
F1_branches	0.241453	planaria12	monocle3	silver
F1_branches	0.241339	planaria13	monocle3	silver
F1_branches	0.243633	planaria14	monocle3	silver
F1_branches	0.422281	hepato	monocle3	silver
F1_branches	0.233704	hematopoiesis	slice	silver
F1_branches	0.45283	germline	slice	gold
F1_branches		embronic	slice	silver
F1_branches	0.356492	mesoderm	slice	gold
F1_branches	0.119573	planaria	slice	silver
F1_branches	0.25498	epiblast	slice	silver
F1_branches	0.443528	ICM	slice	silver
F1_branches	0.387234	NKT	slice	gold
F1_branches	0.27058	liver	slice	silver
F1_branches	0.216238	oligo	slice	silver
F1_branches	0.405229	macrophages	slice	gold
F1_branches	0.335433	parenchyme	slice	silver
F1_branches		cortical	slice	silver
F1_branches	0.447124	fibro	slice	silver
F1_branches	0.264703	neuron	slice	silver
F1_branches	0.628003	kidney	slice	silver
F1_branches		neonatal	slice	silver
F1_branches		placenta	slice	silver
F1_branches	0.482691	tropho	slice	silver
F1_branches		planaria2	slice	silver
F1_branches		planaria3	slice	silver
F1_branches	0.21693	planaria4	slice	silver
F1_branches	0.382639	planaria5	slice	silver
F1_branches		planaria6	slice	silver
F1_branches		planaria7	slice	silver
F1_branches	0.375724	planaria8	slice	silver
F1_branches		planaria9	slice	silver
F1_branches		planaria10	slice	silver
F1_branches	0.242134	planaria11	slice	silver
F1_branches		planaria12	slice	silver
F1_branches		planaria13	slice	silver
F1_branches	0.215348	planaria14	slice	silver
F1_branches		hepato	slice	silver
F1_branches	0.327806	hematopoiesis	raceid_stemid	silver
F1_branches	0.242406	germline	raceid_stemid	gold
F1_branches	0.255237	embronic	raceid_stemid	silver
F1_branches	0.425739	mesoderm	raceid_stemid	gold
F1_branches		planaria	raceid_stemid	silver
F1_branches	0.41366	epiblast	raceid_stemid	silver
F1_branches	0.386003	ICM	raceid_stemid	silver
F1_branches	0.311072	NKT	raceid_stemid	gold
F1_branches	0.152695	liver	raceid_stemid	silver
F1_branches	0.0652544	oligo	raceid_stemid	silver
F1_branches		macrophages	raceid_stemid	gold
F1_branches	0.0836349	parenchyme	raceid_stemid	silver
F1_branches	0.30464	cortical	raceid_stemid	silver
F1_branches	0.319767	fibro	raceid_stemid	silver
F1_branches	0.126383	neuron	raceid_stemid	silver
F1_branches	0.0369709	kidney	raceid_stemid	silver
F1_branches	0.0485432	neonatal	raceid_stemid	silver
F1_branches	0.139331	placenta	raceid_stemid	silver
F1_branches		tropho	raceid_stemid	silver
F1_branches		planaria2	raceid_stemid	silver
F1_branches		planaria3	raceid_stemid	silver
F1_branches		planaria4	raceid_stemid	silver
F1_branches		planaria5	raceid_stemid	silver
F1_branches		planaria6	raceid_stemid	silver
F1_branches		planaria7	raceid_stemid	silver
F1_branches		planaria8	raceid_stemid	silver
F1_branches		planaria9	raceid_stemid	silver
F1_branches		planaria10	raceid_stemid	silver
F1_branches		planaria11	raceid_stemid	silver
F1_branches		planaria12	raceid_stemid	silver
F1_branches		planaria13	raceid_stemid	silver
F1_branches		planaria14	raceid_stemid	silver
F1_branches	0.157698	hepato	raceid_stemid	silver
F1_branches	0.233704	hematopoiesis	celltree_vem	silver
F1_branches	0.45283	germline	celltree_vem	gold
F1_branches	0.285544	embronic	celltree_vem	silver
F1_branches	0.356492	mesoderm	celltree_vem	gold
F1_branches	0.0718702	planaria	celltree_vem	silver
F1_branches	0.25498	epiblast	celltree_vem	silver
F1_branches	0.177966	ICM	celltree_vem	silver
F1_branches	0.387234	NKT	celltree_vem	gold
F1_branches	0.27058	liver	celltree_vem	silver
F1_branches	0.216238	oligo	celltree_vem	silver
F1_branches	0.405229	macrophages	celltree_vem	gold
F1_branches	0.610028	parenchyme	celltree_vem	silver
F1_branches	0.438003	cortical	celltree_vem	silver
F1_branches	0.447124	fibro	celltree_vem	silver
F1_branches	0.264703	neuron	celltree_vem	silver
F1_branches	0.628003	kidney	celltree_vem	silver
F1_branches	0.369045	neonatal	celltree_vem	silver
F1_branches	0.455552	placenta	celltree_vem	silver
F1_branches	0.482691	tropho	celltree_vem	silver
F1_branches	0.147949	planaria2	celltree_vem	silver
F1_branches	0.276794	planaria3	celltree_vem	silver
F1_branches	0.21693	planaria4	celltree_vem	silver
F1_branches	0.382639	planaria5	celltree_vem	silver
F1_branches	0.274663	planaria6	celltree_vem	silver
F1_branches	0.173931	planaria7	celltree_vem	silver
F1_branches	0.375724	planaria8	celltree_vem	silver
F1_branches	0.136833	planaria9	celltree_vem	silver
F1_branches	0.191941	planaria10	celltree_vem	silver
F1_branches	0.242134	planaria11	celltree_vem	silver
F1_branches	0.158834	planaria12	celltree_vem	silver
F1_branches	0.111765	planaria13	celltree_vem	silver
F1_branches	0.215348	planaria14	celltree_vem	silver
F1_branches	0.38806	hepato	celltree_vem	silver
F1_branches	0.233704	hematopoiesis	tscan	silver
F1_branches	0.45283	germline	tscan	gold
F1_branches	0.284921	embronic	tscan	silver
F1_branches	0.381678	mesoderm	tscan	gold
F1_branches	0.0692046	planaria	tscan	silver
F1_branches	0.208445	epiblast	tscan	silver
F1_branches	0.184527	ICM	tscan	silver
F1_branches	0.387234	NKT	tscan	gold
F1_branches	0.274453	liver	tscan	silver
F1_branches	0.221425	oligo	tscan	silver
F1_branches	0.405229	macrophages	tscan	gold
F1_branches	0.289994	parenchyme	tscan	silver
F1_branches	0.438003	cortical	tscan	silver
F1_branches	0.414868	fibro	tscan	silver
F1_branches	0.269327	neuron	tscan	silver
F1_branches	0.581809	kidney	tscan	silver
F1_branches	0.325608	neonatal	tscan	silver
F1_branches	0.326105	placenta	tscan	silver
F1_branches	0.462844	tropho	tscan	silver
F1_branches	0.149482	planaria2	tscan	silver
F1_branches	0.214055	planaria3	tscan	silver
F1_branches	0.18821	planaria4	tscan	silver
F1_branches	0.394079	planaria5	tscan	silver
F1_branches	0.2075	planaria6	tscan	silver
F1_branches	0.173071	planaria7	tscan	silver
F1_branches	0.377321	planaria8	tscan	silver
F1_branches	0.138164	planaria9	tscan	silver
F1_branches	0.19339	planaria10	tscan	silver
F1_branches	0.195137	planaria11	tscan	silver
F1_branches	0.158595	planaria12	tscan	silver
F1_branches	0.11401	planaria13	tscan	silver
F1_branches	0.218498	planaria14	tscan	silver
F1_branches	0.385367	hepato	tscan	silver
F1_branches	0.226264	hematopoiesis	pcreode	silver
F1_branches	0.31067	germline	pcreode	gold
F1_branches	0.15653	embronic	pcreode	silver
F1_branches	0.177042	mesoderm	pcreode	gold
F1_branches	0.113299	planaria	pcreode	silver
F1_branches	0.632736	epiblast	pcreode	silver
F1_branches	0.430636	ICM	pcreode	silver
F1_branches	0.256278	NKT	pcreode	gold
F1_branches	0.268899	liver	pcreode	silver
F1_branches	0.277374	oligo	pcreode	silver
F1_branches	0.357985	macrophages	pcreode	gold
F1_branches	0.269183	parenchyme	pcreode	silver
F1_branches	0.428888	cortical	pcreode	silver
F1_branches	0.617718	fibro	pcreode	silver
F1_branches	0.263581	neuron	pcreode	silver
F1_branches	0.117269	kidney	pcreode	silver
F1_branches	0.314324	neonatal	pcreode	silver
F1_branches	0.309333	placenta	pcreode	silver
F1_branches	0.128125	tropho	pcreode	silver
F1_branches	0.107197	planaria2	pcreode	silver
F1_branches	0.210589	planaria3	pcreode	silver
F1_branches	0.11623	planaria4	pcreode	silver
F1_branches	0.303333	planaria5	pcreode	silver
F1_branches	0.276193	planaria6	pcreode	silver
F1_branches	0.165691	planaria7	pcreode	silver
F1_branches	0.262889	planaria8	pcreode	silver
F1_branches	0.137423	planaria9	pcreode	silver
F1_branches	0.162609	planaria10	pcreode	silver
F1_branches	0.162506	planaria11	pcreode	silver
F1_branches	0.165131	planaria12	pcreode	silver
F1_branches	0.248777	planaria13	pcreode	silver
F1_branches	0.142251	planaria14	pcreode	silver
F1_branches	0.336313	hepato	pcreode	silver

## Sheet: b.F1milstones_real
metric	value	data	method	starndard
F1_milestones	0.382675	hematopoiesis	phlower	silver
F1_milestones	0.524994	germline	phlower	gold
F1_milestones	0.355716	embronic	phlower	silver
F1_milestones	0.367474	mesoderm	phlower	gold
F1_milestones	0.118962	planaria	phlower	silver
F1_milestones	0.537695	epiblast	phlower	silver
F1_milestones	0.468058	ICM	phlower	silver
F1_milestones	0.571753	NKT	phlower	gold
F1_milestones	0.312479	liver	phlower	silver
F1_milestones	0.179339	oligo	phlower	silver
F1_milestones	0.363704	macrophages	phlower	gold
F1_milestones	0.38947	parenchyme	phlower	silver
F1_milestones	0.645909	cortical	phlower	silver
F1_milestones	0.605288	fibro	phlower	silver
F1_milestones	0.255502	neuron	phlower	silver
F1_milestones	0.211941	kidney	phlower	silver
F1_milestones	0.221686	neonatal	phlower	silver
F1_milestones	0.605565	placenta	phlower	silver
F1_milestones	0.269798	tropho	phlower	silver
F1_milestones	0.237698	planaria2	phlower	silver
F1_milestones	0.403909	planaria3	phlower	silver
F1_milestones	0.175872	planaria4	phlower	silver
F1_milestones	0.303409	planaria5	phlower	silver
F1_milestones	0.339904	planaria6	phlower	silver
F1_milestones	0.250315	planaria7	phlower	silver
F1_milestones	0.342151	planaria8	phlower	silver
F1_milestones	0.261522	planaria9	phlower	silver
F1_milestones	0.286432	planaria10	phlower	silver
F1_milestones	0.344854	planaria11	phlower	silver
F1_milestones	0.197812	planaria12	phlower	silver
F1_milestones	0.309177	planaria13	phlower	silver
F1_milestones	0.271702	planaria14	phlower	silver
F1_milestones	0.475495	hepato	phlower	silver
F1_milestones	0.284776	hematopoiesis	stream	silver
F1_milestones	0.308635	germline	stream	gold
F1_milestones	0.304711	embronic	stream	silver
F1_milestones	0.560773	mesoderm	stream	gold
F1_milestones	0.0951787	planaria	stream	silver
F1_milestones	0.456182	epiblast	stream	silver
F1_milestones	0.28617	ICM	stream	silver
F1_milestones	0.401625	NKT	stream	gold
F1_milestones	0.285588	liver	stream	silver
F1_milestones	0.257288	oligo	stream	silver
F1_milestones	0.286838	macrophages	stream	gold
F1_milestones	0.27537	parenchyme	stream	silver
F1_milestones	0.338257	cortical	stream	silver
F1_milestones	0.627805	fibro	stream	silver
F1_milestones	0.180707	neuron	stream	silver
F1_milestones	0.185475	kidney	stream	silver
F1_milestones	0.193325	neonatal	stream	silver
F1_milestones	0.378098	placenta	stream	silver
F1_milestones	0.392868	tropho	stream	silver
F1_milestones	0.165723	planaria2	stream	silver
F1_milestones	0.226432	planaria3	stream	silver
F1_milestones	0.206808	planaria4	stream	silver
F1_milestones	0.235844	planaria5	stream	silver
F1_milestones	0.182469	planaria6	stream	silver
F1_milestones	0.151443	planaria7	stream	silver
F1_milestones	0.270469	planaria8	stream	silver
F1_milestones	0.158033	planaria9	stream	silver
F1_milestones	0.148792	planaria10	stream	silver
F1_milestones	0.139122	planaria11	stream	silver
F1_milestones	0.162644	planaria12	stream	silver
F1_milestones	0.1392	planaria13	stream	silver
F1_milestones	0.199851	planaria14	stream	silver
F1_milestones	0.438898	hepato	stream	silver
F1_milestones	0.325816	hematopoiesis	slingshot	silver
F1_milestones	0.420792	germline	slingshot	gold
F1_milestones	0.26006	embronic	slingshot	silver
F1_milestones	0.399393	mesoderm	slingshot	gold
F1_milestones	0.130809	planaria	slingshot	silver
F1_milestones	0.355106	epiblast	slingshot	silver
F1_milestones	0.401282	ICM	slingshot	silver
F1_milestones	0.660497	NKT	slingshot	gold
F1_milestones	0.190184	liver	slingshot	silver
F1_milestones	0.330382	oligo	slingshot	silver
F1_milestones	0.575472	macrophages	slingshot	gold
F1_milestones	0.584568	parenchyme	slingshot	silver
F1_milestones	0.543205	cortical	slingshot	silver
F1_milestones	0.655476	fibro	slingshot	silver
F1_milestones	0.264554	neuron	slingshot	silver
F1_milestones	0.286738	kidney	slingshot	silver
F1_milestones	0.377238	neonatal	slingshot	silver
F1_milestones	0.40767	placenta	slingshot	silver
F1_milestones	0.255169	tropho	slingshot	silver
F1_milestones	0.183104	planaria2	slingshot	silver
F1_milestones	0.301713	planaria3	slingshot	silver
F1_milestones	0.233115	planaria4	slingshot	silver
F1_milestones	0.423368	planaria5	slingshot	silver
F1_milestones	0.289958	planaria6	slingshot	silver
F1_milestones	0.342555	planaria7	slingshot	silver
F1_milestones	0.358713	planaria8	slingshot	silver
F1_milestones	0.175444	planaria9	slingshot	silver
F1_milestones	0.304692	planaria10	slingshot	silver
F1_milestones	0.255078	planaria11	slingshot	silver
F1_milestones	0.238094	planaria12	slingshot	silver
F1_milestones	0.166094	planaria13	slingshot	silver
F1_milestones	0.219682	planaria14	slingshot	silver
F1_milestones	0.427057	hepato	slingshot	silver
F1_milestones	0.203497	hematopoiesis	elpigraph	silver
F1_milestones	0.140369	germline	elpigraph	gold
F1_milestones	0.131001	embronic	elpigraph	silver
F1_milestones	0.313216	mesoderm	elpigraph	gold
F1_milestones	0.271815	planaria	elpigraph	silver
F1_milestones	0.417767	epiblast	elpigraph	silver
F1_milestones	0.391585	ICM	elpigraph	silver
F1_milestones	0.153999	NKT	elpigraph	gold
F1_milestones	0.176572	liver	elpigraph	silver
F1_milestones	0.14163	oligo	elpigraph	silver
F1_milestones	0.209826	macrophages	elpigraph	gold
F1_milestones	0.129375	parenchyme	elpigraph	silver
F1_milestones	0.105808	cortical	elpigraph	silver
F1_milestones	0.202328	fibro	elpigraph	silver
F1_milestones	0.157665	neuron	elpigraph	silver
F1_milestones	0.10162	kidney	elpigraph	silver
F1_milestones	0.102304	neonatal	elpigraph	silver
F1_milestones	0.130245	placenta	elpigraph	silver
F1_milestones	0.150076	tropho	elpigraph	silver
F1_milestones	0.247543	planaria2	elpigraph	silver
F1_milestones	0.270403	planaria3	elpigraph	silver
F1_milestones	0.176477	planaria4	elpigraph	silver
F1_milestones	0.147793	planaria5	elpigraph	silver
F1_milestones	0.276563	planaria6	elpigraph	silver
F1_milestones	0.174912	planaria7	elpigraph	silver
F1_milestones	0.164508	planaria8	elpigraph	silver
F1_milestones	0.272584	planaria9	elpigraph	silver
F1_milestones	0.29487	planaria10	elpigraph	silver
F1_milestones	0.329372	planaria11	elpigraph	silver
F1_milestones	0.210448	planaria12	elpigraph	silver
F1_milestones	0.278061	planaria13	elpigraph	silver
F1_milestones	0.308537	planaria14	elpigraph	silver
F1_milestones	0.152534	hepato	elpigraph	silver
F1_milestones	0.276532	hematopoiesis	paga_tree	silver
F1_milestones	0.294512	germline	paga_tree	gold
F1_milestones	0.321605	embronic	paga_tree	silver
F1_milestones	0.458007	mesoderm	paga_tree	gold
F1_milestones	0.135445	planaria	paga_tree	silver
F1_milestones	0.427049	epiblast	paga_tree	silver
F1_milestones	0.469082	ICM	paga_tree	silver
F1_milestones	0.331871	NKT	paga_tree	gold
F1_milestones	0.370372	liver	paga_tree	silver
F1_milestones	0.222284	oligo	paga_tree	silver
F1_milestones	0.239508	macrophages	paga_tree	gold
F1_milestones	0.262958	parenchyme	paga_tree	silver
F1_milestones	0.467189	cortical	paga_tree	silver
F1_milestones	0.482132	fibro	paga_tree	silver
F1_milestones	0.173007	neuron	paga_tree	silver
F1_milestones	0.12602	kidney	paga_tree	silver
F1_milestones	0.161686	neonatal	paga_tree	silver
F1_milestones	0.390299	placenta	paga_tree	silver
F1_milestones	0.307257	tropho	paga_tree	silver
F1_milestones	0.194735	planaria2	paga_tree	silver
F1_milestones	0.17453	planaria3	paga_tree	silver
F1_milestones	0.188332	planaria4	paga_tree	silver
F1_milestones	0.146796	planaria5	paga_tree	silver
F1_milestones	0.1732	planaria6	paga_tree	silver
F1_milestones	0.161142	planaria7	paga_tree	silver
F1_milestones	0.186595	planaria8	paga_tree	silver
F1_milestones	0.142761	planaria9	paga_tree	silver
F1_milestones	0.177121	planaria10	paga_tree	silver
F1_milestones	0.137052	planaria11	paga_tree	silver
F1_milestones	0.150863	planaria12	paga_tree	silver
F1_milestones	0.175709	planaria13	paga_tree	silver
F1_milestones	0.218017	planaria14	paga_tree	silver
F1_milestones	0.247057	hepato	paga_tree	silver
F1_milestones	0.282871	hematopoiesis	mst	silver
F1_milestones	0.328075	germline	mst	gold
F1_milestones	0.141805	embronic	mst	silver
F1_milestones	0.390884	mesoderm	mst	gold
F1_milestones	0.0796396	planaria	mst	silver
F1_milestones	0.456481	epiblast	mst	silver
F1_milestones	0.436188	ICM	mst	silver
F1_milestones	0.338019	NKT	mst	gold
F1_milestones	0.252813	liver	mst	silver
F1_milestones	0.312692	oligo	mst	silver
F1_milestones	0.473556	macrophages	mst	gold
F1_milestones	0.340137	parenchyme	mst	silver
F1_milestones	0.442646	cortical	mst	silver
F1_milestones	0.590965	fibro	mst	silver
F1_milestones	0.167045	neuron	mst	silver
F1_milestones	0.360397	kidney	mst	silver
F1_milestones	0.249359	neonatal	mst	silver
F1_milestones	0.348836	placenta	mst	silver
F1_milestones	0.241426	tropho	mst	silver
F1_milestones	0.20878	planaria2	mst	silver
F1_milestones	0.233934	planaria3	mst	silver
F1_milestones	0.1751	planaria4	mst	silver
F1_milestones	0.42016	planaria5	mst	silver
F1_milestones	0.284778	planaria6	mst	silver
F1_milestones	0.179619	planaria7	mst	silver
F1_milestones	0.25067	planaria8	mst	silver
F1_milestones	0.168757	planaria9	mst	silver
F1_milestones	0.210241	planaria10	mst	silver
F1_milestones	0.210195	planaria11	mst	silver
F1_milestones	0.164809	planaria12	mst	silver
F1_milestones	0.16448	planaria13	mst	silver
F1_milestones	0.192866	planaria14	mst	silver
F1_milestones	0.395729	hepato	mst	silver
F1_milestones	0.334733	hematopoiesis	monocle3	silver
F1_milestones	0.405406	germline	monocle3	gold
F1_milestones	0.35281	embronic	monocle3	silver
F1_milestones	0.497257	mesoderm	monocle3	gold
F1_milestones	0.247055	planaria	monocle3	silver
F1_milestones	0.577086	epiblast	monocle3	silver
F1_milestones	0.560188	ICM	monocle3	silver
F1_milestones	0.315763	NKT	monocle3	gold
F1_milestones	0.130704	liver	monocle3	silver
F1_milestones	0.203534	oligo	monocle3	silver
F1_milestones	0.400532	macrophages	monocle3	gold
F1_milestones	0.465219	parenchyme	monocle3	silver
F1_milestones	0.403958	cortical	monocle3	silver
F1_milestones	0.489863	fibro	monocle3	silver
F1_milestones	0.19318	neuron	monocle3	silver
F1_milestones	0.290303	kidney	monocle3	silver
F1_milestones	0.445043	neonatal	monocle3	silver
F1_milestones	0.509879	placenta	monocle3	silver
F1_milestones	0.16609	tropho	monocle3	silver
F1_milestones	0.265346	planaria2	monocle3	silver
F1_milestones	0.301631	planaria3	monocle3	silver
F1_milestones	0.207284	planaria4	monocle3	silver
F1_milestones	0.213924	planaria5	monocle3	silver
F1_milestones	0.244108	planaria6	monocle3	silver
F1_milestones	0.242701	planaria7	monocle3	silver
F1_milestones	0.204047	planaria8	monocle3	silver
F1_milestones	0.322558	planaria9	monocle3	silver
F1_milestones	0.240137	planaria10	monocle3	silver
F1_milestones	0.21954	planaria11	monocle3	silver
F1_milestones	0.277515	planaria12	monocle3	silver
F1_milestones	0.274914	planaria13	monocle3	silver
F1_milestones	0.258022	planaria14	monocle3	silver
F1_milestones	0.449739	hepato	monocle3	silver
F1_milestones	0.311014	hematopoiesis	slice	silver
F1_milestones	0.275975	germline	slice	gold
F1_milestones		embronic	slice	silver
F1_milestones	0.40295	mesoderm	slice	gold
F1_milestones	0.150628	planaria	slice	silver
F1_milestones	0.328478	epiblast	slice	silver
F1_milestones	0.405096	ICM	slice	silver
F1_milestones	0.449177	NKT	slice	gold
F1_milestones	0.190645	liver	slice	silver
F1_milestones	0.230528	oligo	slice	silver
F1_milestones	0.469347	macrophages	slice	gold
F1_milestones	0.439685	parenchyme	slice	silver
F1_milestones		cortical	slice	silver
F1_milestones	0.349308	fibro	slice	silver
F1_milestones	0.319311	neuron	slice	silver
F1_milestones	0.37424	kidney	slice	silver
F1_milestones		neonatal	slice	silver
F1_milestones		placenta	slice	silver
F1_milestones	0.310476	tropho	slice	silver
F1_milestones		planaria2	slice	silver
F1_milestones		planaria3	slice	silver
F1_milestones	0.194292	planaria4	slice	silver
F1_milestones	0.260538	planaria5	slice	silver
F1_milestones		planaria6	slice	silver
F1_milestones		planaria7	slice	silver
F1_milestones	0.504109	planaria8	slice	silver
F1_milestones		planaria9	slice	silver
F1_milestones		planaria10	slice	silver
F1_milestones	0.192827	planaria11	slice	silver
F1_milestones		planaria12	slice	silver
F1_milestones		planaria13	slice	silver
F1_milestones	0.172214	planaria14	slice	silver
F1_milestones		hepato	slice	silver
F1_milestones	0.320464	hematopoiesis	raceid_stemid	silver
F1_milestones	0.257949	germline	raceid_stemid	gold
F1_milestones	0.254794	embronic	raceid_stemid	silver
F1_milestones	0.502137	mesoderm	raceid_stemid	gold
F1_milestones		planaria	raceid_stemid	silver
F1_milestones	0.396793	epiblast	raceid_stemid	silver
F1_milestones	0.344751	ICM	raceid_stemid	silver
F1_milestones	0.251623	NKT	raceid_stemid	gold
F1_milestones	0.233067	liver	raceid_stemid	silver
F1_milestones	0.117417	oligo	raceid_stemid	silver
F1_milestones		macrophages	raceid_stemid	gold
F1_milestones	0.152498	parenchyme	raceid_stemid	silver
F1_milestones	0.301095	cortical	raceid_stemid	silver
F1_milestones	0.273652	fibro	raceid_stemid	silver
F1_milestones	0.18984	neuron	raceid_stemid	silver
F1_milestones	0.071144	kidney	raceid_stemid	silver
F1_milestones	0.100406	neonatal	raceid_stemid	silver
F1_milestones	0.2024	placenta	raceid_stemid	silver
F1_milestones		tropho	raceid_stemid	silver
F1_milestones		planaria2	raceid_stemid	silver
F1_milestones		planaria3	raceid_stemid	silver
F1_milestones		planaria4	raceid_stemid	silver
F1_milestones		planaria5	raceid_stemid	silver
F1_milestones		planaria6	raceid_stemid	silver
F1_milestones		planaria7	raceid_stemid	silver
F1_milestones		planaria8	raceid_stemid	silver
F1_milestones		planaria9	raceid_stemid	silver
F1_milestones		planaria10	raceid_stemid	silver
F1_milestones		planaria11	raceid_stemid	silver
F1_milestones		planaria12	raceid_stemid	silver
F1_milestones		planaria13	raceid_stemid	silver
F1_milestones		planaria14	raceid_stemid	silver
F1_milestones	0.162295	hepato	raceid_stemid	silver
F1_milestones	0.172043	hematopoiesis	celltree_vem	silver
F1_milestones	0.256091	germline	celltree_vem	gold
F1_milestones	0.214141	embronic	celltree_vem	silver
F1_milestones	0.238112	mesoderm	celltree_vem	gold
F1_milestones	0.0786139	planaria	celltree_vem	silver
F1_milestones	0.297884	epiblast	celltree_vem	silver
F1_milestones	0.226261	ICM	celltree_vem	silver
F1_milestones	0.248126	NKT	celltree_vem	gold
F1_milestones	0.20043	liver	celltree_vem	silver
F1_milestones	0.163668	oligo	celltree_vem	silver
F1_milestones	0.303899	macrophages	celltree_vem	gold
F1_milestones	0.525713	parenchyme	celltree_vem	silver
F1_milestones	0.262633	cortical	celltree_vem	silver
F1_milestones	0.435718	fibro	celltree_vem	silver
F1_milestones	0.18589	neuron	celltree_vem	silver
F1_milestones	0.31871	kidney	celltree_vem	silver
F1_milestones	0.250113	neonatal	celltree_vem	silver
F1_milestones	0.340153	placenta	celltree_vem	silver
F1_milestones	0.285267	tropho	celltree_vem	silver
F1_milestones	0.113683	planaria2	celltree_vem	silver
F1_milestones	0.180669	planaria3	celltree_vem	silver
F1_milestones	0.14239	planaria4	celltree_vem	silver
F1_milestones	0.247055	planaria5	celltree_vem	silver
F1_milestones	0.182095	planaria6	celltree_vem	silver
F1_milestones	0.127591	planaria7	celltree_vem	silver
F1_milestones	0.241038	planaria8	celltree_vem	silver
F1_milestones	0.112341	planaria9	celltree_vem	silver
F1_milestones	0.148915	planaria10	celltree_vem	silver
F1_milestones	0.177754	planaria11	celltree_vem	silver
F1_milestones	0.193423	planaria12	celltree_vem	silver
F1_milestones	0.187544	planaria13	celltree_vem	silver
F1_milestones	0.137176	planaria14	celltree_vem	silver
F1_milestones	0.262344	hepato	celltree_vem	silver
F1_milestones	0.363408	hematopoiesis	tscan	silver
F1_milestones	0.281094	germline	tscan	gold
F1_milestones	0.198815	embronic	tscan	silver
F1_milestones	0.34305	mesoderm	tscan	gold
F1_milestones	0.079357	planaria	tscan	silver
F1_milestones	0.283813	epiblast	tscan	silver
F1_milestones	0.27171	ICM	tscan	silver
F1_milestones	0.406304	NKT	tscan	gold
F1_milestones	0.116213	liver	tscan	silver
F1_milestones	0.180931	oligo	tscan	silver
F1_milestones	0.378493	macrophages	tscan	gold
F1_milestones	0.292798	parenchyme	tscan	silver
F1_milestones	0.321191	cortical	tscan	silver
F1_milestones	0.41486	fibro	tscan	silver
F1_milestones	0.24925	neuron	tscan	silver
F1_milestones	0.358056	kidney	tscan	silver
F1_milestones	0.249518	neonatal	tscan	silver
F1_milestones	0.231306	placenta	tscan	silver
F1_milestones	0.258606	tropho	tscan	silver
F1_milestones	0.143602	planaria2	tscan	silver
F1_milestones	0.175884	planaria3	tscan	silver
F1_milestones	0.192609	planaria4	tscan	silver
F1_milestones	0.230412	planaria5	tscan	silver
F1_milestones	0.179257	planaria6	tscan	silver
F1_milestones	0.178117	planaria7	tscan	silver
F1_milestones	0.304274	planaria8	tscan	silver
F1_milestones	0.136674	planaria9	tscan	silver
F1_milestones	0.128624	planaria10	tscan	silver
F1_milestones	0.159239	planaria11	tscan	silver
F1_milestones	0.168661	planaria12	tscan	silver
F1_milestones	0.125157	planaria13	tscan	silver
F1_milestones	0.149153	planaria14	tscan	silver
F1_milestones	0.393233	hepato	tscan	silver
F1_milestones	0.295474	hematopoiesis	pcreode	silver
F1_milestones	0.359532	germline	pcreode	gold
F1_milestones	0.139883	embronic	pcreode	silver
F1_milestones	0.254967	mesoderm	pcreode	gold
F1_milestones	0.143512	planaria	pcreode	silver
F1_milestones	0.649616	epiblast	pcreode	silver
F1_milestones	0.451333	ICM	pcreode	silver
F1_milestones	0.315469	NKT	pcreode	gold
F1_milestones	0.219128	liver	pcreode	silver
F1_milestones	0.268664	oligo	pcreode	silver
F1_milestones	0.414923	macrophages	pcreode	gold
F1_milestones	0.270667	parenchyme	pcreode	silver
F1_milestones	0.383375	cortical	pcreode	silver
F1_milestones	0.534946	fibro	pcreode	silver
F1_milestones	0.201203	neuron	pcreode	silver
F1_milestones	0.121985	kidney	pcreode	silver
F1_milestones	0.273851	neonatal	pcreode	silver
F1_milestones	0.305397	placenta	pcreode	silver
F1_milestones	0.174723	tropho	pcreode	silver
F1_milestones	0.182929	planaria2	pcreode	silver
F1_milestones	0.29349	planaria3	pcreode	silver
F1_milestones	0.169809	planaria4	pcreode	silver
F1_milestones	0.289968	planaria5	pcreode	silver
F1_milestones	0.316362	planaria6	pcreode	silver
F1_milestones	0.21298	planaria7	pcreode	silver
F1_milestones	0.299558	planaria8	pcreode	silver
F1_milestones	0.196858	planaria9	pcreode	silver
F1_milestones	0.196817	planaria10	pcreode	silver
F1_milestones	0.227165	planaria11	pcreode	silver
F1_milestones	0.203168	planaria12	pcreode	silver
F1_milestones	0.203041	planaria13	pcreode	silver
F1_milestones	0.211902	planaria14	pcreode	silver
F1_milestones	0.3798	hepato	pcreode	silver

## Sheet: b.Accuracy_real
metric	value	data	method	standard
accuracy	0.284391	cortical	celltree_vem	silver
accuracy	0.22712	cortical	elpigraph	silver
accuracy	0.483695	cortical	monocle3	silver
accuracy	0.418074	cortical	mst	silver
accuracy	0.633518	cortical	paga_tree	silver
accuracy	0.632966	cortical	pcreode	silver
accuracy	0.71264	cortical	phlower	silver
accuracy	0.484455	cortical	raceid_stemid	silver
accuracy	0.760709	cortical	slingshot	silver
accuracy	0.54164	cortical	stream	silver
accuracy	0.303383	cortical	tscan	silver
accuracy	0.273492	embronic	celltree_vem	silver
accuracy	0.435456	embronic	elpigraph	silver
accuracy	0.607601	embronic	monocle3	silver
accuracy	0.305589	embronic	mst	silver
accuracy	0.624008	embronic	paga_tree	silver
accuracy	0.312194	embronic	pcreode	silver
accuracy	0.693982	embronic	phlower	silver
accuracy	0.589973	embronic	raceid_stemid	silver
accuracy	0.563394	embronic	slingshot	silver
accuracy	0.636402	embronic	stream	silver
accuracy	0.353221	embronic	tscan	silver
accuracy	0.236946	epiblast	celltree_vem	silver
accuracy	0.521136	epiblast	elpigraph	silver
accuracy	0.59276	epiblast	monocle3	silver
accuracy	0.525894	epiblast	mst	silver
accuracy	0.507222	epiblast	paga_tree	silver
accuracy	0.784541	epiblast	pcreode	silver
accuracy	0.680286	epiblast	phlower	silver
accuracy	0.642763	epiblast	raceid_stemid	silver
accuracy	0.256353	epiblast	slice	silver
accuracy	0.22949	epiblast	slingshot	silver
accuracy	0.499708	epiblast	stream	silver
accuracy	0.312076	epiblast	tscan	silver
accuracy	0.149308	fibro	celltree_vem	silver
accuracy	0.332975	fibro	elpigraph	silver
accuracy	0.565639	fibro	monocle3	silver
accuracy	0.583731	fibro	mst	silver
accuracy	0.690504	fibro	paga_tree	silver
accuracy	0.750478	fibro	pcreode	silver
accuracy	0.788191	fibro	phlower	silver
accuracy	0.285101	fibro	raceid_stemid	silver
accuracy	0.26139	fibro	slice	silver
accuracy	0.703297	fibro	slingshot	silver
accuracy	0.685129	fibro	stream	silver
accuracy	0.398204	fibro	tscan	silver
accuracy	0.337332	germline	celltree_vem	gold
accuracy	0.375335	germline	elpigraph	gold
accuracy	0.625364	germline	monocle3	gold
accuracy	0.424841	germline	mst	gold
accuracy	0.41154	germline	paga_tree	gold
accuracy	0.522497	germline	pcreode	gold
accuracy	0.758038	germline	phlower	gold
accuracy	0.513696	germline	raceid_stemid	gold
accuracy	0.37927	germline	slice	gold
accuracy	0.476632	germline	slingshot	gold
accuracy	0.521364	germline	stream	gold
accuracy	0.525377	germline	tscan	gold
accuracy	0.108232	hematopoiesis	celltree_vem	silver
accuracy	0.443925	hematopoiesis	elpigraph	silver
accuracy	0.562044	hematopoiesis	monocle3	silver
accuracy	0.443439	hematopoiesis	mst	silver
accuracy	0.476098	hematopoiesis	paga_tree	silver
accuracy	0.583425	hematopoiesis	pcreode	silver
accuracy	0.66593	hematopoiesis	phlower	silver
accuracy	0.641823	hematopoiesis	raceid_stemid	silver
accuracy	0.487331	hematopoiesis	slice	silver
accuracy	0.599319	hematopoiesis	slingshot	silver
accuracy	0.495819	hematopoiesis	stream	silver
accuracy	0.478656	hematopoiesis	tscan	silver
accuracy	0.28615	hepato	celltree_vem	silver
accuracy	0.385351	hepato	elpigraph	silver
accuracy	0.593549	hepato	monocle3	silver
accuracy	0.488412	hepato	mst	silver
accuracy	0.372441	hepato	paga_tree	silver
accuracy	0.582095	hepato	pcreode	silver
accuracy	0.728909	hepato	phlower	silver
accuracy	0.354856	hepato	raceid_stemid	silver
accuracy	0.649492	hepato	slingshot	silver
accuracy	0.644689	hepato	stream	silver
accuracy	0.512065	hepato	tscan	silver
accuracy	0.12881	ICM	celltree_vem	silver
accuracy	0.56345	ICM	elpigraph	silver
accuracy	0.631333	ICM	monocle3	silver
accuracy	0.380362	ICM	mst	silver
accuracy	0.673268	ICM	paga_tree	silver
accuracy	0.412788	ICM	pcreode	silver
accuracy	0.701591	ICM	phlower	silver
accuracy	0.636302	ICM	raceid_stemid	silver
accuracy	0.427026	ICM	slice	silver
accuracy	0.376044	ICM	slingshot	silver
accuracy	0.458527	ICM	stream	silver
accuracy	0.339275	ICM	tscan	silver
accuracy	0.54345	kidney	celltree_vem	silver
accuracy	0.413105	kidney	elpigraph	silver
accuracy	0.527279	kidney	monocle3	silver
accuracy	0.698032	kidney	mst	silver
accuracy	0.409599	kidney	paga_tree	silver
accuracy	0.49993	kidney	pcreode	silver
accuracy	0.542238	kidney	phlower	silver
accuracy	0.266231	kidney	raceid_stemid	silver
accuracy	0.616769	kidney	slice	silver
accuracy	0.508533	kidney	slingshot	silver
accuracy	0.468933	kidney	stream	silver
accuracy	0.539674	kidney	tscan	silver
accuracy	0.275079	liver	celltree_vem	silver
accuracy	0.550795	liver	elpigraph	silver
accuracy	0.665767	liver	monocle3	silver
accuracy	0.448714	liver	mst	silver
accuracy	0.676686	liver	paga_tree	silver
accuracy	0.461517	liver	pcreode	silver
accuracy	0.545876	liver	phlower	silver
accuracy	0.473351	liver	raceid_stemid	silver
accuracy	0.373627	liver	slice	silver
accuracy	0.467669	liver	slingshot	silver
accuracy	0.684856	liver	stream	silver
accuracy	0.479467	liver	tscan	silver
accuracy	0.371649	macrophages	celltree_vem	gold
accuracy	0.419303	macrophages	elpigraph	gold
accuracy	0.487037	macrophages	monocle3	gold
accuracy	0.555732	macrophages	mst	gold
accuracy	0.350068	macrophages	paga_tree	gold
accuracy	0.553621	macrophages	pcreode	gold
accuracy	0.54816	macrophages	phlower	gold
accuracy	0.553286	macrophages	slice	gold
accuracy	0.539685	macrophages	slingshot	gold
accuracy	0.446766	macrophages	stream	gold
accuracy	0.53194	macrophages	tscan	gold
accuracy	0.316444	mesoderm	celltree_vem	gold
accuracy	0.432308	mesoderm	elpigraph	gold
accuracy	0.446065	mesoderm	monocle3	gold
accuracy	0.531595	mesoderm	mst	gold
accuracy	0.600521	mesoderm	paga_tree	gold
accuracy	0.441092	mesoderm	pcreode	gold
accuracy	0.459374	mesoderm	phlower	gold
accuracy	0.58709	mesoderm	raceid_stemid	gold
accuracy	0.453588	mesoderm	slice	gold
accuracy	0.472619	mesoderm	slingshot	gold
accuracy	0.629985	mesoderm	stream	gold
accuracy	0.524735	mesoderm	tscan	gold
accuracy	0.509238	neonatal	celltree_vem	silver
accuracy	0.466287	neonatal	elpigraph	silver
accuracy	0.707774	neonatal	monocle3	silver
accuracy	0.550295	neonatal	mst	silver
accuracy	0.35861	neonatal	paga_tree	silver
accuracy	0.564615	neonatal	pcreode	silver
accuracy	0.470225	neonatal	phlower	silver
accuracy	0.308749	neonatal	raceid_stemid	silver
accuracy	0.690992	neonatal	slingshot	silver
accuracy	0.34175	neonatal	stream	silver
accuracy	0.495755	neonatal	tscan	silver
accuracy	0.365203	neuron	celltree_vem	silver
accuracy	0.553228	neuron	elpigraph	silver
accuracy	0.590678	neuron	monocle3	silver
accuracy	0.522097	neuron	mst	silver
accuracy	0.48052	neuron	paga_tree	silver
accuracy	0.484983	neuron	pcreode	silver
accuracy	0.644894	neuron	phlower	silver
accuracy	0.449475	neuron	raceid_stemid	silver
accuracy	0.425506	neuron	slice	silver
accuracy	0.393377	neuron	slingshot	silver
accuracy	0.383738	neuron	stream	silver
accuracy	0.512919	neuron	tscan	silver
accuracy	0.269795	NKT	celltree_vem	gold
accuracy	0.341664	NKT	elpigraph	gold
accuracy	0.502978	NKT	monocle3	gold
accuracy	0.576736	NKT	mst	gold
accuracy	0.49871	NKT	paga_tree	gold
accuracy	0.45095	NKT	pcreode	gold
accuracy	0.728807	NKT	phlower	gold
accuracy	0.443991	NKT	raceid_stemid	gold
accuracy	0.456576	NKT	slice	gold
accuracy	0.734449	NKT	slingshot	gold
accuracy	0.590808	NKT	stream	gold
accuracy	0.380142	NKT	tscan	gold
accuracy	0.198229	oligo	celltree_vem	silver
accuracy	0.573612	oligo	elpigraph	silver
accuracy	0.517326	oligo	monocle3	silver
accuracy	0.591125	oligo	mst	silver
accuracy	0.565579	oligo	paga_tree	silver
accuracy	0.702731	oligo	pcreode	silver
accuracy	0.410835	oligo	phlower	silver
accuracy	0.583845	oligo	raceid_stemid	silver
accuracy	0.408867	oligo	slice	silver
accuracy	0.565748	oligo	slingshot	silver
accuracy	0.497748	oligo	stream	silver
accuracy	0.327286	oligo	tscan	silver
accuracy	0.82018	parenchyme	celltree_vem	silver
accuracy	0.432056	parenchyme	elpigraph	silver
accuracy	0.682759	parenchyme	monocle3	silver
accuracy	0.460872	parenchyme	mst	silver
accuracy	0.365111	parenchyme	paga_tree	silver
accuracy	0.52737	parenchyme	pcreode	silver
accuracy	0.679606	parenchyme	phlower	silver
accuracy	0.381385	parenchyme	raceid_stemid	silver
accuracy	0.278609	parenchyme	slice	silver
accuracy	0.62034	parenchyme	slingshot	silver
accuracy	0.373073	parenchyme	stream	silver
accuracy	0.399708	parenchyme	tscan	silver
accuracy	0.458398	placenta	celltree_vem	silver
accuracy	0.284903	placenta	elpigraph	silver
accuracy	0.637311	placenta	monocle3	silver
accuracy	0.498369	placenta	mst	silver
accuracy	0.456556	placenta	paga_tree	silver
accuracy	0.504433	placenta	pcreode	silver
accuracy	0.739922	placenta	phlower	silver
accuracy	0.408675	placenta	raceid_stemid	silver
accuracy	0.555135	placenta	slingshot	silver
accuracy	0.542393	placenta	stream	silver
accuracy	0.412858	placenta	tscan	silver
accuracy	0.375471	planaria	celltree_vem	silver
accuracy	0.702797	planaria	elpigraph	silver
accuracy	0.664201	planaria	monocle3	silver
accuracy	0.313531	planaria	mst	silver
accuracy	0.474251	planaria	paga_tree	silver
accuracy	0.589021	planaria	pcreode	silver
accuracy	0.563687	planaria	phlower	silver
accuracy	0.515294	planaria	slice	silver
accuracy	0.497575	planaria	slingshot	silver
accuracy	0.22647	planaria	stream	silver
accuracy	0.469153	planaria	tscan	silver
accuracy	0.351946	planaria10	celltree_vem	silver
accuracy	0.603539	planaria10	elpigraph	silver
accuracy	0.654756	planaria10	monocle3	silver
accuracy	0.610267	planaria10	mst	silver
accuracy	0.45286	planaria10	paga_tree	silver
accuracy	0.60487	planaria10	pcreode	silver
accuracy	0.654331	planaria10	phlower	silver
accuracy	0.564809	planaria10	slingshot	silver
accuracy	0.130788	planaria10	stream	silver
accuracy	0.464191	planaria10	tscan	silver
accuracy	0.393578	planaria11	celltree_vem	silver
accuracy	0.629162	planaria11	elpigraph	silver
accuracy	0.679783	planaria11	monocle3	silver
accuracy	0.576568	planaria11	mst	silver
accuracy	0.38444	planaria11	paga_tree	silver
accuracy	0.654934	planaria11	pcreode	silver
accuracy	0.671748	planaria11	phlower	silver
accuracy	0.463374	planaria11	slice	silver
accuracy	0.55342	planaria11	slingshot	silver
accuracy	0.244676	planaria11	stream	silver
accuracy	0.357557	planaria11	tscan	silver
accuracy	0.33881	planaria12	celltree_vem	silver
accuracy	0.543667	planaria12	elpigraph	silver
accuracy	0.698663	planaria12	monocle3	silver
accuracy	0.498882	planaria12	mst	silver
accuracy	0.41116	planaria12	paga_tree	silver
accuracy	0.607439	planaria12	pcreode	silver
accuracy	0.618388	planaria12	phlower	silver
accuracy	0.498298	planaria12	slingshot	silver
accuracy	0.293448	planaria12	stream	silver
accuracy	0.459425	planaria12	tscan	silver
accuracy	0.423578	planaria13	celltree_vem	silver
accuracy	0.660643	planaria13	elpigraph	silver
accuracy	0.643005	planaria13	monocle3	silver
accuracy	0.372271	planaria13	mst	silver
accuracy	0.468283	planaria13	paga_tree	silver
accuracy	0.618243	planaria13	pcreode	silver
accuracy	0.691581	planaria13	phlower	silver
accuracy	0.417785	planaria13	slingshot	silver
accuracy	0.251018	planaria13	stream	silver
accuracy	0.455079	planaria13	tscan	silver
accuracy	0.311414	planaria14	celltree_vem	silver
accuracy	0.60058	planaria14	elpigraph	silver
accuracy	0.645677	planaria14	monocle3	silver
accuracy	0.516047	planaria14	mst	silver
accuracy	0.408019	planaria14	paga_tree	silver
accuracy	0.640152	planaria14	pcreode	silver
accuracy	0.646837	planaria14	phlower	silver
accuracy	0.430643	planaria14	slice	silver
accuracy	0.56696	planaria14	slingshot	silver
accuracy	0.38632	planaria14	stream	silver
accuracy	0.460595	planaria14	tscan	silver
accuracy	0.345078	planaria2	celltree_vem	silver
accuracy	0.610696	planaria2	elpigraph	silver
accuracy	0.717399	planaria2	monocle3	silver
accuracy	0.538884	planaria2	mst	silver
accuracy	0.456842	planaria2	paga_tree	silver
accuracy	0.425051	planaria2	pcreode	silver
accuracy	0.65287	planaria2	phlower	silver
accuracy	0.445848	planaria2	slingshot	silver
accuracy	0.282384	planaria2	stream	silver
accuracy	0.45787	planaria2	tscan	silver
accuracy	0.375535	planaria3	celltree_vem	silver
accuracy	0.591884	planaria3	elpigraph	silver
accuracy	0.775556	planaria3	monocle3	silver
accuracy	0.65504	planaria3	mst	silver
accuracy	0.369823	planaria3	paga_tree	silver
accuracy	0.504779	planaria3	pcreode	silver
accuracy	0.741181	planaria3	phlower	silver
accuracy	0.488836	planaria3	slingshot	silver
accuracy	0.256479	planaria3	stream	silver
accuracy	0.323753	planaria3	tscan	silver
accuracy	0.276139	planaria4	celltree_vem	silver
accuracy	0.513065	planaria4	elpigraph	silver
accuracy	0.706189	planaria4	monocle3	silver
accuracy	0.601524	planaria4	mst	silver
accuracy	0.465768	planaria4	paga_tree	silver
accuracy	0.568451	planaria4	pcreode	silver
accuracy	0.690063	planaria4	phlower	silver
accuracy	0.420645	planaria4	slice	silver
accuracy	0.465992	planaria4	slingshot	silver
accuracy	0.316715	planaria4	stream	silver
accuracy	0.373822	planaria4	tscan	silver
accuracy	0.225059	planaria5	celltree_vem	silver
accuracy	0.514102	planaria5	elpigraph	silver
accuracy	0.596945	planaria5	monocle3	silver
accuracy	0.661499	planaria5	mst	silver
accuracy	0.299495	planaria5	paga_tree	silver
accuracy	0.617739	planaria5	pcreode	silver
accuracy	0.461096	planaria5	phlower	silver
accuracy	0.525592	planaria5	slice	silver
accuracy	0.732976	planaria5	slingshot	silver
accuracy	0.343051	planaria5	stream	silver
accuracy	0.558141	planaria5	tscan	silver
accuracy	0.166562	planaria6	celltree_vem	silver
accuracy	0.578667	planaria6	elpigraph	silver
accuracy	0.684125	planaria6	monocle3	silver
accuracy	0.655923	planaria6	mst	silver
accuracy	0.3182	planaria6	paga_tree	silver
accuracy	0.578412	planaria6	pcreode	silver
accuracy	0.735735	planaria6	phlower	silver
accuracy	0.554539	planaria6	slingshot	silver
accuracy	0.424165	planaria6	stream	silver
accuracy	0.362376	planaria6	tscan	silver
accuracy	0.32044	planaria7	celltree_vem	silver
accuracy	0.576712	planaria7	elpigraph	silver
accuracy	0.694516	planaria7	monocle3	silver
accuracy	0.557518	planaria7	mst	silver
accuracy	0.45233	planaria7	paga_tree	silver
accuracy	0.621692	planaria7	pcreode	silver
accuracy	0.59548	planaria7	phlower	silver
accuracy	0.50626	planaria7	slingshot	silver
accuracy	0.297006	planaria7	stream	silver
accuracy	0.442911	planaria7	tscan	silver
accuracy	0.450436	planaria8	celltree_vem	silver
accuracy	0.407856	planaria8	elpigraph	silver
accuracy	0.461817	planaria8	monocle3	silver
accuracy	0.529526	planaria8	mst	silver
accuracy	0.253945	planaria8	paga_tree	silver
accuracy	0.545568	planaria8	pcreode	silver
accuracy	0.628258	planaria8	phlower	silver
accuracy	0.599797	planaria8	slice	silver
accuracy	0.670559	planaria8	slingshot	silver
accuracy	0.446135	planaria8	stream	silver
accuracy	0.513126	planaria8	tscan	silver
accuracy	0.340024	planaria9	celltree_vem	silver
accuracy	0.60123	planaria9	elpigraph	silver
accuracy	0.70127	planaria9	monocle3	silver
accuracy	0.516015	planaria9	mst	silver
accuracy	0.457432	planaria9	paga_tree	silver
accuracy	0.473406	planaria9	pcreode	silver
accuracy	0.699241	planaria9	phlower	silver
accuracy	0.445258	planaria9	slingshot	silver
accuracy	0.273245	planaria9	stream	silver
accuracy	0.448706	planaria9	tscan	silver
accuracy	0.454646	tropho	celltree_vem	silver
accuracy	0.438942	tropho	elpigraph	silver
accuracy	0.379451	tropho	monocle3	silver
accuracy	0.467802	tropho	mst	silver
accuracy	0.607665	tropho	paga_tree	silver
accuracy	0.41859	tropho	pcreode	silver
accuracy	0.661999	tropho	phlower	silver
accuracy	0.45371	tropho	slice	silver
accuracy	0.417125	tropho	slingshot	silver
accuracy	0.602467	tropho	stream	silver
accuracy	0.54393	tropho	tscan	silver
