# Supplementary material for: PHLOWER leverages single-cell multimodal data to infer complex, multi-branching cell differentiation trajectories
Source: Nat Methods. 2025 Oct 23;22(11):2328–36. doi: 10.1038/s41592-025-02870-5 (PMC12615267; doi:10.1038/s41592-025-02870-5)
Supplement: Supplementary file 5 — Gene marker count matrix of the kidney organoid multiome data. [file 41592_2025_2870_MOESM5_ESM.xlsx]

## Sheet: d.Counts
	PAPPA2	NPHS2	MAP2	MYL1	MSX1	KDR	PDGFRB	TBXT	COL1A2	PODXL	MYF6	SLC12A1	branch_celltype
S1#AAACCGAAGTTATGTG-1	0	0	0	1	0	0	0	0	1	0	0	0	Muscle
S1#AAACGGATCCTCATCA-1	0	0	0	2	0	0	0	0	1	0	3	0	Muscle
S1#AAAGCCGCAATCCTGA-1	0	0	0	0	3	0	0	0	10	0	0	0	Stromal-2
S1#AAAGCCGCAGCACCAT-1	0	0	0	58	0	0	0	0	3	0	1	0	Muscle
S1#AAAGCTTGTAGTTAAC-1	0	0	2	0	0	0	0	0	3	0	0	0	Muscle
S1#AAAGCTTGTTTGGGTA-1	0	0	26	4	0	0	1	0	4	0	0	1	Muscle
S1#AAAGGCTCACACTAAT-1	1	0	2	0	0	0	1	0	8	0	0	0	Stromal-2
S1#AACATTGTCTTGTTCG-1	0	0	22	0	0	0	1	0	4	0	0	0	Neuron-1
S1#AACTAGTGTCTAGCTT-1	0	0	3	0	0	0	0	0	5	0	0	0	Stromal-4
S1#AAGAATCAGAACCTGT-1	0	0	1	0	0	0	0	0	3	0	0	0	Stromal-2
S1#AAGAATCAGGACCGCT-1	0	0	25	0	1	0	0	0	4	0	0	0	Muscle
S1#AAGACATAGACTCGCA-1	0	0	0	0	0	0	0	0	24	0	0	0	Stromal-3
S1#AAGCCACGTAGGATTT-1	11	0	0	0	0	0	0	0	0	0	0	0	Tubular
S1#AAGCCTTAGACAAACG-1	0	0	4	0	0	0	0	0	18	0	0	0	Muscle
S1#AAGCGCTGTTATTGCC-1	0	0	23	1	1	0	0	0	2	0	0	0	Neuron-1
S1#AAGCTATGTTAGCTGA-1	2	0	0	0	0	0	1	0	5	0	0	0	Stromal-4
S1#AAGCTCCCAGCACCAT-1	0	0	17	0	3	0	0	0	6	0	0	0	Neuron-1
S1#AAGGATCCAGCACCAT-1	32	0	5	0	0	0	0	0	0	0	0	12	Podocytes
S1#AAGGCCCTCCTTGAGG-1	0	0	0	0	0	0	1	0	2	0	0	0	Stromal-3
S1#AAGGTATAGCATCCAG-1	0	0	7	0	0	0	0	0	0	0	0	0	Muscle
S1#AAGGTATAGCTCAAAC-1	4	0	3	0	0	0	0	0	2	0	0	0	Muscle
S1#AAGGTATAGTCAATTG-1	0	0	3	0	0	0	0	0	5	0	0	0	Stromal-2
S1#AAGTAGCCAAGGTACG-1	0	0	0	0	0	0	0	0	0	0	0	0	Stromal-3
S1#AAGTTACGTAGACAAA-1	0	0	2	0	0	0	0	0	0	0	0	0	Stromal-2
S1#AAGTTTGTCACTAAGC-1	0	0	6	0	0	0	0	0	6	0	0	0	Stromal-2
S1#AATACCGGTAGCTAAT-1	0	0	4	0	0	0	3	0	12	0	0	0	Stromal-4
S1#AATAGCTGTTGGTTCT-1	0	0	0	0	0	0	0	0	6	0	1	0	Stromal-2
S1#AATATCCCAGAGGCTA-1	0	21	1	0	0	0	2	0	1	18	1	0	Podocytes
S1#AATATCCCAGTTTCTC-1	0	0	0	0	0	0	2	0	28	0	0	0	Stromal-4
S1#AATCATGTCTCAATTC-1	0	0	8	0	0	0	1	0	6	0	0	0	Stromal-3
S1#AATCCTAAGCGAGTAA-1	0	0	0	0	0	0	0	0	2	0	1	0	Muscle
S1#AATGGCGCAAGGTCGA-1	0	0	8	0	0	0	0	0	0	0	0	0	Neuron-1
S1#AATTAGGCATTCCTCG-1	0	0	1	0	0	0	0	0	0	0	0	0	Podocytes
S1#AATTGGACAATAGTCT-1	0	0	2	0	4	1	0	0	3	0	0	0	Neuron-2
S1#AATTTGCCAGGGAGCT-1	0	0	5	0	0	0	1	0	28	0	0	0	Stromal-4
S1#AATTTGGTCAGTGAAG-1	0	0	0	0	0	0	1	0	5	0	0	0	Stromal-2
S1#AATTTGGTCCCGCAAA-1	0	0	0	0	0	0	0	0	12	0	0	0	Stromal-2
S1#ACACCTTGTAGGATCC-1	0	0	6	14	0	0	0	0	0	0	0	0	Muscle
S1#ACACTTGCAAATTGCT-1	0	0	1	0	0	0	0	0	1	0	0	0	Stromal-2
S1#ACATAGCTCAATGTCA-1	0	0	0	0	0	0	0	0	14	0	0	0	Stromal-2
S1#ACATAGCTCATAATCG-1	0	0	0	0	0	0	1	0	10	0	0	0	Stromal-2
S1#ACATAGCTCGTTACTT-1	0	0	19	0	7	0	0	0	4	0	0	0	Neuron-1
S1#ACATAGCTCTCAATTC-1	0	0	0	0	0	0	1	0	6	0	0	0	Stromal-3
S1#ACATCAATCATTGCGG-1	0	0	0	2	0	0	0	0	2	0	0	0	Muscle
S1#ACATCAATCTTAGGAC-1	0	0	0	0	0	0	0	0	0	0	0	0	root
S1#ACATTGCAGTTATGTG-1	6	0	2	0	0	0	0	0	2	0	0	0	Tubular
S1#ACCAAGTTCAATACGC-1	0	0	5	0	0	0	0	0	9	0	0	0	Stromal-3
S1#ACCCTCCCAACAGGTG-1	0	0	0	0	1	0	0	0	1	0	0	0	root
S1#ACCGCAATCCTCAGCT-1	4	0	0	0	0	0	0	0	3	0	0	0	Stromal-3
S1#ACCTAAGGTTCATTTG-1	0	0	4	0	0	0	0	0	0	0	0	0	Stromal-3
S1#ACCTGGTCAACTGGCT-1	2	0	3	0	0	0	0	0	1	0	0	6	Podocytes
S1#ACCTTCATCCTAGTCC-1	0	0	7	2	0	0	1	0	6	0	0	0	Stromal-3
S1#ACGAACAAGTTAGTGC-1	0	0	0	0	0	0	0	0	2	0	0	0	Muscle
S1#ACGACTTAGCCAGTAT-1	0	0	0	0	0	0	1	0	6	0	0	0	Stromal-2
S1#ACGAGTAAGATGGAGC-1	0	0	4	0	0	0	0	0	9	0	0	0	Stromal-3
S1#ACGAGTAAGTACCGCA-1	0	0	1	1	0	0	0	0	2	0	1	0	Muscle
S1#ACGATTCAGCTGGACC-1	2	0	0	0	0	0	0	0	0	0	0	0	Podocytes
S1#ACGATTCAGGATAAAC-1	0	0	1	0	0	0	1	0	8	0	0	0	Stromal-2
S1#ACGCTTGAGCCTAATA-1	0	0	0	0	0	0	0	0	1	0	0	0	root
S1#ACGGTTTAGCGAGGTG-1	0	0	0	0	0	0	0	0	4	0	0	0	Stromal-3
S1#ACGTACCCACTGGCTG-1	0	0	6	0	0	0	2	0	9	0	0	0	Stromal-3
S1#ACGTCCAAGCACAGCC-1	0	1	1	0	0	0	0	0	1	1	0	0	Podocytes
S1#ACGTCCTTCTAAATCG-1	0	0	0	0	0	0	2	0	59	0	0	0	Stromal-4
S1#ACTAACTCACCCACCT-1	0	0	1	0	0	2	0	0	9	0	0	0	Stromal-4
S1#ACTAATCCATAATGTC-1	0	0	12	0	2	0	1	0	14	0	0	0	Stromal-2
S1#ACTAGGCGTTCGCGCT-1	0	0	0	0	0	0	2	0	5	0	0	0	Stromal-3
S1#ACTAGGCGTTGCGCGA-1	1	0	0	0	0	0	0	0	8	0	0	0	Stromal-4
S1#ACTATGTCAAGGACCA-1	0	0	13	0	2	0	0	0	2	0	0	0	Neuron-1
S1#ACTCGCGCAAACGCGA-1	0	0	0	0	0	0	1	0	12	0	0	0	Stromal-4
S1#ACTCGCTTCGTTCACC-1	4	0	18	0	12	0	0	0	4	0	0	0	Neuron-1
S1#ACTGAATGTTGAAGCC-1	0	7	0	0	0	0	1	0	0	8	0	0	Podocytes
S1#ACTTAGGGTAAGCACC-1	0	25	0	1	0	0	3	0	1	3	0	0	Podocytes
S1#ACTTGTAAGGCCTGGT-1	0	0	28	0	3	0	0	0	3	0	0	0	Neuron-1
S1#ACTTTGTTCCCGTTTA-1	0	0	20	0	0	0	1	0	5	0	0	0	Stromal-2
S1#ACTTTGTTCGCTTGCT-1	0	0	2	5	0	0	0	0	2	0	1	0	Muscle
S1#AGAACAAGTTAACAGT-1	1	0	2	0	0	0	2	0	8	0	0	0	Stromal-2
S1#AGAACCGCAGTGAACG-1	0	0	4	0	0	0	0	0	7	0	0	0	Stromal-3
S1#AGAAGGTGTGTCCAGG-1	0	0	0	2	0	0	0	0	0	0	0	0	Muscle
S1#AGAATCGAGAAGCTAG-1	0	0	6	2	0	0	0	0	0	0	0	1	Muscle
S1#AGAATCGAGGCGGGTA-1	0	26	0	0	0	0	0	0	1	6	0	0	Podocytes
S1#AGACAATAGAACAAGT-1	0	0	1	1	0	0	0	0	5	0	4	0	Muscle
S1#AGAGGAACAACCCTCC-1	0	1	0	70	0	0	0	0	5	0	0	0	Muscle
S1#AGATGAAGTCACCAAA-1	2	0	1	0	0	0	1	0	10	0	0	0	Stromal-2
S1#AGCAGGTAGCATGTCG-1	0	0	15	0	0	0	0	0	8	0	0	0	Stromal-3
S1#AGCAGGTAGTTAGGCT-1	0	0	3	0	0	0	4	0	2	0	0	0	Stromal-2
S1#AGCATCCCAATATAGG-1	0	0	0	0	0	0	0	0	0	0	0	0	root
S1#AGCCGCTAGCCACATG-1	1	0	9	0	0	1	1	0	12	0	0	0	Stromal-3
S1#AGCCTAAGTTTAGTCC-1	0	0	0	0	0	0	3	0	10	0	0	0	Stromal-2
S1#AGCCTGGGTTCGCGCT-1	0	0	0	0	0	0	0	0	4	0	0	0	Stromal-2
S1#AGCGGACCAGGAACCA-1	0	0	9	0	2	0	0	0	7	0	0	0	Neuron-1
S1#AGCTACTAGGTCCACA-1	0	0	0	0	0	0	0	0	3	0	0	0	Stromal-2
S1#AGCTTAATCGACAAAG-1	0	0	3	0	0	0	1	0	2	0	0	0	Stromal-2
S1#AGGAACCAGCACTAGT-1	0	0	6	0	6	0	0	0	1	0	0	0	Neuron-2
S1#AGGAGCTAGCAAGACA-1	1	0	0	0	0	0	1	0	17	0	0	0	Stromal-4
S1#AGGAGCTAGTCCTGAG-1	0	0	0	0	0	0	0	0	1	0	2	0	Muscle
S1#AGGGCCTTCATTGCGG-1	0	0	0	2	0	0	0	0	1	0	0	0	Muscle
S1#AGGGCCTTCCACCTTA-1	0	0	0	0	0	0	0	0	2	0	0	0	Stromal-3
S1#AGGGTTGCAGCCGCTA-1	0	0	2	0	0	0	1	0	8	0	0	0	Stromal-2
S1#AGGTACGCATTGACAT-1	0	0	23	0	0	0	0	0	2	0	0	0	Stromal-3
S1#AGGTATTGTCGCAAAC-1	0	0	0	0	0	0	0	0	1	0	0	0	root
S1#AGGTATTGTGTTCCCA-1	0	0	1	0	1	0	0	0	4	0	0	0	Stromal-4
S1#AGGTCTTAGGCTTAAC-1	0	0	0	0	0	0	0	0	0	0	0	0	root
S1#AGGTGAATCCTTAGTT-1	0	39	5	0	1	0	2	0	13	5	2	0	Podocytes
S1#AGGTTACTCCGGTTAG-1	0	0	15	1	1	0	0	0	0	0	0	0	Neuron-1
S1#AGGTTAGAGGAGCATA-1	0	0	3	0	0	0	2	0	11	0	0	0	Stromal-3
S1#AGTAAACAGGCCTGGT-1	0	1	0	0	0	0	0	0	0	1	0	0	root
S1#AGTAACACATAGCGGA-1	0	0	0	0	0	0	0	0	10	0	0	0	Stromal-2
S1#AGTAAGTAGGGACCTC-1	0	0	4	0	0	0	0	0	6	0	0	1	Stromal-2
S1#AGTAATCGTGCAACTA-1	1	0	2	0	0	0	0	0	0	0	0	0	Stromal-2
S1#AGTATAGCAAGCCACT-1	0	0	0	0	0	0	2	0	11	0	0	0	Stromal-4
S1#AGTATAGCAGCAAATA-1	0	0	12	0	0	0	0	0	7	0	0	1	Stromal-2
S1#AGTCAAGAGCTTGCTC-1	0	0	0	0	0	0	0	0	3	0	0	0	Tubular
S1#AGTCAATGTCCCGAAG-1	0	0	0	1	0	0	0	0	1	0	0	0	root
S1#AGTCAATGTGCTCCAC-1	0	1	9	6	0	0	1	0	16	0	0	1	Muscle
S1#AGTCCTTGTCAAAGAA-1	0	0	0	0	0	0	0	0	0	0	0	0	Stromal-2
S1#AGTCTTGCAAGCTAAA-1	0	0	0	0	0	0	0	0	5	0	0	0	Stromal-2
S1#AGTCTTGCATCAGTAT-1	0	0	0	0	0	0	1	0	5	0	0	0	Stromal-2
S1#AGTGAGTCAAGCTAAA-1	0	25	0	0	0	0	0	0	6	5	0	2	Podocytes
S1#AGTGAGTCAATGAAGC-1	0	0	5	0	0	0	1	0	7	0	0	1	Stromal-2
S1#AGTGCCGGTGATGAGG-1	0	0	2	0	0	1	1	0	3	0	0	0	Stromal-3
S1#AGTTGCGTCATCCTAT-1	0	0	2	2	0	0	1	0	14	0	0	0	Stromal-3
S1#ATAAGTCGTGAGGTGA-1	0	14	0	0	0	0	0	0	9	7	0	2	Podocytes
S1#ATACCGGTCCCATAAA-1	0	0	1	0	0	0	0	0	1	0	0	0	Tubular
S1#ATCACAATCAGCAAAG-1	0	0	6	3	0	0	0	0	2	0	0	0	Muscle
S1#ATCATCAAGGCTACTG-1	0	0	2	0	0	0	0	0	1	0	0	0	Stromal-3
S1#ATCATCAAGGTTAGAG-1	0	0	1	0	0	0	4	0	2	0	0	0	Stromal-2
S1#ATCCCGCGTGATGAGG-1	0	0	0	0	0	0	1	0	19	0	0	0	Stromal-4
S1#ATCCTCATCATCCTCA-1	0	0	3	0	0	0	1	0	7	0	0	0	Stromal-2
S1#ATCGAGGCAGAGGCTA-1	0	8	0	0	0	0	0	0	0	3	0	0	Podocytes
S1#ATGAATGCAGCATGTC-1	0	0	1	0	0	0	0	0	8	0	0	0	Stromal-3
S1#ATGACCAGTGCAATAT-1	0	0	12	0	14	0	0	0	1	0	0	0	Neuron-1
S1#ATGACCAGTTAGCCAA-1	0	0	0	0	0	0	0	0	1	0	0	0	root
S1#ATGACTCAGAAAGGAA-1	0	0	0	0	0	0	0	0	1	0	0	0	root
S1#ATGCTTAAGCTATTAG-1	0	0	0	1	0	0	0	0	1	0	0	0	Muscle
S1#ATGTCATCAATAACGA-1	0	0	11	0	0	0	0	0	1	0	0	0	Stromal-3
S1#ATGTGAGAGTTTGAGC-1	0	0	0	0	0	0	0	0	4	0	0	0	Stromal-4
S1#ATGTTGTCACGTTACA-1	0	0	11	0	1	0	0	0	11	0	0	0	Stromal-3
S1#ATTACCGCAGAGAGCC-1	0	0	0	0	0	0	0	0	5	0	0	0	Stromal-2
S1#ATTACGTCAAATATCC-1	0	1	6	5	0	0	0	0	5	0	1	0	Muscle
S1#ATTAGCTCATCATGTG-1	0	0	0	0	0	0	0	0	7	0	0	0	Stromal-2
S1#ATTAGGTGTCTTTGAC-1	0	14	0	0	0	0	0	0	1	13	0	0	Podocytes
S1#ATTCGTTTCAGCCAAT-1	0	0	0	0	0	0	0	0	0	0	0	0	root
S1#ATTGACTCATCATGGC-1	13	0	0	0	0	0	0	0	0	0	0	7	Tubular
S1#ATTGTCCGTATTGTGG-1	0	0	0	0	0	0	0	0	0	0	0	0	Tubular
S1#ATTTGTGAGCTTAGTA-1	0	0	0	2	0	0	1	0	3	0	0	1	Muscle
S1#CAAACCGTCTACCTGC-1	0	0	0	0	0	0	1	0	9	0	0	0	Stromal-4
S1#CAACTAATCGCTTCTA-1	0	0	0	0	1	0	2	0	19	0	0	0	Stromal-2
S1#CAAGAACCAAGTAAGC-1	2	0	8	0	0	0	2	0	12	0	0	0	Stromal-4
S1#CAAGAACCATCCTAGA-1	0	0	1	0	0	0	1	0	6	0	0	0	Stromal-4
S1#CAAGAACCATTGTTGG-1	0	0	0	0	0	0	0	0	18	0	0	0	Stromal-4
S1#CAAGGTAAGCTCGCTT-1	2	0	1	1	0	1	0	0	14	0	0	0	Stromal-3
S1#CAATCGCCATGTCAGC-1	0	0	0	0	0	0	0	0	2	0	0	0	root
S1#CACATACAGGGTCTAT-1	0	0	0	0	0	0	0	0	11	0	0	0	Stromal-2
S1#CACCAACCATCATGGC-1	0	0	0	3	0	0	0	0	4	0	0	0	Muscle
S1#CACTGACCAGGAACAT-1	0	0	10	0	0	0	3	0	6	0	0	0	Stromal-3
S1#CAGCATTAGGTTAGAG-1	0	0	0	0	0	0	0	0	3	0	0	0	Tubular
S1#CAGCCTAAGCCTGGTA-1	2	0	1	0	0	0	2	0	11	0	0	0	Stromal-2
S1#CAGGACACAGGCAAGC-1	0	1	0	0	0	0	3	0	1	0	0	0	Stromal-2
S1#CAGGCTATCAGGATGA-1	0	0	0	0	0	0	0	0	16	0	0	0	Stromal-4
S1#CAGTATGGTTGTAACG-1	0	1	0	0	0	0	0	0	0	0	0	0	root
S1#CATAATCCATTGCGTA-1	0	0	0	0	0	0	0	0	1	6	0	0	Podocytes
S1#CATATCGCATTGCAGC-1	0	0	0	0	0	0	0	0	1	0	0	0	root
S1#CATCATAAGACAGGCG-1	0	0	25	1	0	0	1	0	23	0	0	0	Stromal-3
S1#CATGCATAGCATGAAG-1	0	0	0	0	0	0	1	0	5	0	0	0	Stromal-2
S1#CATGCGCAGCACAGAA-1	0	0	1	0	0	0	1	0	6	0	0	0	Stromal-2
S1#CATGCGCAGTGACCTG-1	2	0	0	0	0	0	1	0	4	0	0	0	Stromal-3
S1#CATTATCTCGGTTAGT-1	0	0	4	0	0	0	1	0	5	0	0	0	Stromal-2
S1#CATTATCTCGGTTCCT-1	4	0	49	0	0	0	0	0	28	0	0	0	Stromal-3
S1#CATTATGAGAAAGCAT-1	0	0	2	4	0	0	0	0	1	0	0	0	Muscle
S1#CATTGCGAGTAGAGGC-1	0	0	3	0	0	0	0	0	4	0	0	0	Stromal-2
S1#CATTTGTTCTCAATGA-1	0	0	8	0	0	0	0	0	9	0	0	0	Stromal-2
S1#CCAACCCGTATTGCAG-1	0	0	0	0	0	0	0	0	3	0	0	0	Stromal-2
S1#CCAACCCGTGATCAGC-1	0	0	3	0	0	0	0	0	6	0	0	0	Stromal-3
S1#CCACTTGGTTATCGAG-1	0	0	0	16	0	0	0	0	2	0	0	0	Muscle
S1#CCAGGAACAGTATGTT-1	0	0	0	25	0	0	0	0	2	0	6	0	Muscle
S1#CCAGGATGTTTATTCG-1	0	0	2	0	3	0	0	0	1	0	0	0	Neuron-1
S1#CCAGTTTGTGTGCAAC-1	0	0	1	0	0	0	0	0	0	0	0	17	Podocytes
S1#CCATAAATCTTAATGG-1	0	0	0	0	0	0	0	0	1	0	0	0	root
S1#CCATAAGGTGGAAACG-1	0	0	18	0	0	0	0	0	8	0	0	0	Stromal-3
S1#CCATATTTCATTACGA-1	0	0	0	0	0	0	0	0	1	0	0	35	Podocytes
S1#CCATCACTCATGTCAA-1	0	0	0	1	0	0	2	0	4	0	0	0	Muscle
S1#CCATCATGTAGCAGCT-1	0	0	4	0	0	0	0	0	5	0	0	0	Stromal-3
S1#CCCAATTGTCAGGAAG-1	0	32	0	0	0	0	0	0	0	10	0	0	Podocytes
S1#CCCGTTGTCGATTTAG-1	0	0	0	0	0	0	3	0	3	1	0	0	Stromal-4
S1#CCCTAATGTTGGATAT-1	0	0	0	14	0	0	0	0	4	0	0	0	Muscle
S1#CCCTCATAGGTTAGCT-1	0	0	27	0	1	0	1	0	1	0	0	0	Neuron-1
S1#CCCTGGACAGGCTGTT-1	0	26	0	0	0	0	2	0	1	18	0	0	Podocytes
S1#CCCTGTTAGTCATCCC-1	0	0	0	18	0	0	0	0	6	0	0	0	Muscle
S1#CCGCCAACAGTAAGTA-1	0	0	0	7	0	0	0	0	2	0	0	0	Muscle
S1#CCGTGCTGTCGTAAAT-1	6	0	0	0	0	0	0	0	50	0	0	0	Stromal-4
S1#CCGTGCTGTCTAACAG-1	0	0	7	0	0	0	0	0	5	1	0	0	Stromal-2
S1#CCGTTACTCCCTCGCA-1	0	0	25	0	1	0	0	0	3	0	0	0	Neuron-1
S1#CCTAAATCAGTAAAGC-1	26	0	0	0	0	0	0	0	0	0	0	4	Tubular
S1#CCTAAGTAGACAACGA-1	0	0	0	0	0	0	0	0	4	0	0	0	Stromal-2
S1#CCTAAGTAGTAACAGG-1	2	0	0	0	0	0	0	0	0	0	0	10	Podocytes
S1#CCTATAGCACAGAACG-1	0	0	0	0	0	0	0	0	1	0	0	0	Muscle
S1#CCTATATTCCTAGTTT-1	0	0	8	0	0	0	0	0	4	0	0	0	Stromal-3
S1#CCTATATTCGATATTG-1	0	0	0	0	0	0	0	0	2	0	0	0	Tubular
S1#CCTATTTAGCATCCAG-1	0	0	3	0	0	0	1	0	2	0	0	0	Stromal-2
S1#CCTCAAACATCCAGGT-1	0	59	0	1	0	0	0	0	1	2	0	0	Podocytes
S1#CCTCAATGTTACTTGC-1	0	0	0	0	0	0	0	0	5	0	0	0	Stromal-4
S1#CCTCCTCTCATAATCG-1	11	0	2	0	0	0	0	0	1	0	0	0	Tubular
S1#CCTGACTTCAGCAAAG-1	1	0	28	0	0	0	0	0	6	0	0	0	Stromal-3
S1#CCTGCTCCATTGACAT-1	16	0	1	0	0	0	0	0	1	0	0	67	Tubular
S1#CCTGGTAAGTGCTGTG-1	0	0	5	0	5	0	0	0	3	0	0	0	Neuron-1
S1#CCTGTATGTCATCATC-1	0	0	5	0	0	0	0	0	4	0	0	0	Stromal-2
S1#CCTTCGGTCTACCTCA-1	0	0	0	0	0	0	1	0	3	0	0	0	Stromal-2
S1#CCTTTAGTCCTTCGTA-1	0	0	0	0	0	0	0	0	3	0	0	0	Stromal-2
S1#CCTTTAGTCGAGCTAT-1	0	0	0	0	0	0	0	0	5	0	0	0	Stromal-4
S1#CGAAGAATCGTGCTTC-1	1	0	0	0	0	0	2	0	22	0	0	0	Stromal-3
S1#CGAAGCGAGTGCACGC-1	0	0	0	1	0	0	0	0	0	0	0	0	root
S1#CGAAGGCCATAATCGT-1	0	25	0	0	0	0	1	0	0	10	0	0	Podocytes
S1#CGAATATGTCCAAGAC-1	0	17	0	0	0	0	0	0	0	8	0	0	Podocytes
S1#CGAGGCAAGTGAACAG-1	0	0	0	0	0	0	0	0	3	0	0	0	Stromal-4
S1#CGAGTCGGTCATCAAG-1	0	0	0	0	0	0	0	0	4	0	0	0	Stromal-4
S1#CGAGTCGGTGCATTAG-1	0	0	2	0	1	0	1	0	4	0	0	0	Stromal-2
S1#CGAGTCGGTGCTCCAC-1	0	0	2	1	0	0	1	0	11	0	0	0	Stromal-2
S1#CGATGTCCACCCACCT-1	0	0	1	1	0	0	3	0	6	0	0	0	Stromal-3
S1#CGATGTCCATGACTAT-1	0	7	0	0	0	0	0	0	0	11	0	0	Podocytes
S1#CGCACACAGGTTACAC-1	0	0	0	0	0	0	0	0	0	0	0	0	root
S1#CGCATGATCTCAATGA-1	0	0	3	0	0	0	0	0	5	0	0	0	Neuron-1
S1#CGCATTTGTCATTGAG-1	0	0	0	0	0	0	0	0	3	0	0	0	Muscle
S1#CGCTTGCGTCACTCGC-1	0	0	5	1	0	0	0	0	1	0	0	30	Tubular
S1#CGGCTCACATAAGGAC-1	0	0	12	0	3	0	1	0	3	0	0	0	Neuron-1
S1#CGGGCTTAGAATGACG-1	0	0	3	0	0	0	0	0	13	0	0	0	Stromal-3
S1#CGGTGAACAGTAATAG-1	0	0	4	0	0	0	0	0	5	0	0	0	Stromal-3
S1#CGGTTATAGGGTCCAC-1	0	0	0	0	0	0	0	0	0	0	0	0	root
S1#CGGTTTCTCGTTACTT-1	1	0	5	0	4	0	0	0	5	0	1	0	Muscle
S1#CGTAATGGTTATCCGT-1	0	0	0	5	0	0	1	0	9	0	0	0	Muscle
S1#CGTATTGCAGAAACGT-1	0	0	2	0	0	0	1	0	4	0	0	0	Stromal-2
S1#CGTTATCGTTTACCGT-1	0	0	3	0	0	0	0	0	0	0	0	0	Stromal-3
S1#CTAAATGTCACAGGAA-1	0	0	2	0	0	0	0	0	1	0	0	0	Stromal-2
S1#CTAACCTGTTTATGGG-1	0	0	0	5	0	0	0	0	2	0	1	0	Muscle
S1#CTAAGGTTCATCACTT-1	0	0	0	0	0	0	1	0	1	0	0	0	Stromal-4
S1#CTAAGTCAGTACCGCA-1	0	0	3	0	0	0	2	0	2	0	0	0	Stromal-2
S1#CTAATTGAGACACTTA-1	0	0	11	0	0	0	0	0	4	0	0	0	Stromal-3
S1#CTAATTGAGTGAACGA-1	0	0	0	0	0	0	0	0	2	0	0	0	Tubular
S1#CTACGAAGTGATTACG-1	2	0	1	0	0	0	0	0	0	0	0	3	Tubular
S1#CTAGCGGGTAAGCTTG-1	2	0	0	0	0	0	1	0	4	0	0	0	Stromal-3
S1#CTAGGACGTTCCAGGG-1	0	0	9	0	0	0	0	0	2	0	0	1	Neuron-2
S1#CTATGAGGTATTCGTC-1	0	0	0	0	0	0	0	0	2	0	0	0	root
S1#CTATGTTTCCACCTGT-1	6	0	0	0	0	2	0	0	11	0	0	0	Stromal-4
S1#CTCACTCAGGTCATTA-1	0	0	3	0	0	0	0	0	2	0	0	0	Stromal-2
S1#CTCATTGTCATGAGCT-1	1	0	0	0	2	0	0	0	51	0	0	0	Stromal-4
S1#CTCATTTAGTTCCTCA-1	0	0	19	0	0	0	0	0	10	0	0	0	Stromal-2
S1#CTCCAAACATTGGGAG-1	1	0	0	0	0	0	0	0	2	0	0	5	Tubular
S1#CTCCATCAGACAAAGT-1	0	0	0	3	0	0	1	0	1	0	1	0	Muscle
S1#CTCCTCACAGGTATTT-1	7	0	4	1	0	0	1	0	5	0	1	0	Muscle
S1#CTCCTGAGTTTGGGCG-1	0	0	3	0	0	0	0	0	23	0	0	0	Stromal-3
S1#CTCGACAAGCCAGGTC-1	0	0	0	0	0	0	0	0	1	0	1	0	Muscle
S1#CTCGCTCCATTAGGTT-1	0	0	1	0	0	0	0	0	8	0	0	0	Stromal-4
S1#CTCGTTATCACTTTAC-1	2	0	1	1	0	0	0	0	0	0	0	0	Stromal-3
S1#CTCGTTATCATTGTTC-1	0	0	18	1	0	0	0	0	7	0	0	0	Neuron-2
S1#CTGCAATAGGACGTAA-1	0	0	0	0	0	0	1	0	4	0	0	0	Stromal-2
S1#CTGCTACTCGAAGTAG-1	0	0	7	0	0	0	0	0	1	0	0	0	Muscle
S1#CTGCTATGTCAAGTAT-1	0	0	14	0	4	0	1	0	1	0	0	0	Neuron-1
S1#CTGGTTACATCTTGAG-1	0	0	0	2	0	0	0	0	0	0	1	0	Muscle
S1#CTTAAGGGTAACGGGA-1	0	0	9	0	2	0	0	0	4	0	0	0	Neuron-1
S1#CTTCAAGCAGATTCAT-1	0	0	5	1	0	0	0	0	7	0	0	0	Stromal-3
S1#CTTCATCCAGGTCCTG-1	23	0	0	0	0	0	0	0	11	0	0	0	Stromal-4
S1#CTTGCTCAGAGAAGGG-1	1	0	0	0	0	0	0	0	6	0	0	0	Stromal-2
S1#CTTGTAAAGGACCTTG-1	0	0	0	4	0	0	0	0	7	0	0	0	Muscle
S1#CTTGTTTAGGAGGACT-1	0	0	0	0	0	0	0	0	0	0	0	0	root
S1#CTTTAGTTCGATATTG-1	0	0	21	0	11	0	0	0	15	0	0	0	Muscle
S1#CTTTAGTTCTAAGGTC-1	0	0	9	1	0	0	0	0	8	0	0	1	Stromal-3
S1#CTTTATCAGCGGATTT-1	1	0	3	0	0	0	1	0	3	0	0	0	Stromal-3
S1#CTTTGAGCAAATACCT-1	0	0	0	32	0	0	0	0	17	0	0	0	Muscle
S1#CTTTGGGAGCATTATG-1	0	0	4	0	0	0	0	0	0	0	0	10	Tubular
S1#CTTTGGGAGTGGCGGA-1	0	0	9	0	3	0	1	0	6	0	0	0	Neuron-1
S1#GAACACAAGCATGACT-1	0	0	12	0	0	0	1	0	5	0	0	0	Stromal-3
S1#GAACCTGTCGACCTGA-1	0	0	0	0	0	0	0	0	2	0	0	1	Muscle
S1#GAACCTTAGGCCCAGT-1	0	0	1	3	0	0	0	0	12	0	0	0	Muscle
S1#GAACGAATCACAGACT-1	0	0	14	1	7	0	0	0	14	0	0	0	Neuron-2
S1#GAAGCCTGTCCGTAGG-1	0	0	3	0	0	0	1	0	5	0	0	0	Stromal-2
S1#GAAGCTAAGTGGACAA-1	2	0	3	0	0	0	1	0	9	0	0	0	Stromal-2
S1#GAAGGCTAGGAACCAA-1	0	0	0	0	0	0	0	0	3	0	0	0	Muscle
S1#GAAGTATAGCTTACTT-1	11	0	0	0	0	0	0	0	1	0	0	14	Podocytes
S1#GACCGAACAGCACCAT-1	1	0	7	0	0	0	1	0	3	0	0	0	Stromal-2
S1#GACCGTTCAATTAGCT-1	0	0	0	0	1	0	0	0	3	0	0	0	Stromal-3
S1#GACCGTTCACCTATAG-1	0	0	7	0	0	0	0	0	46	0	0	0	Stromal-3
S1#GACCGTTCATGAGCAG-1	0	0	0	0	1	0	0	0	3	0	0	0	Stromal-4
S1#GACCTAAGTTGGTTGA-1	0	0	0	0	0	0	0	0	1	0	0	0	Stromal-4
S1#GACTCACCAAGCTACC-1	0	0	0	2	1	0	0	0	8	0	0	1	Muscle
S1#GACTCACCAGCACGAA-1	0	0	5	1	1	0	0	0	5	0	0	0	Muscle
S1#GACTCACCAGCAGGTA-1	0	0	0	0	0	0	0	0	1	0	0	0	root
S1#GACTTACAGGGCCATC-1	0	0	0	1	0	0	1	0	1	0	0	0	Stromal-2
S1#GACTTGGTCTCGCCCA-1	0	0	0	0	0	0	0	0	2	0	0	0	Stromal-2
S1#GAGAAACGTCATGCAA-1	0	0	12	0	0	0	1	0	1	0	0	0	Neuron-1
S1#GAGAAACGTGCTCACC-1	0	0	0	0	0	0	2	0	36	0	0	0	Stromal-2
S1#GAGAACCAGCGATAAG-1	0	0	0	0	0	0	1	0	4	0	0	0	Stromal-4
S1#GAGCGAAGTGTTGTGA-1	0	0	14	0	0	0	0	0	2	0	0	0	Neuron-1
S1#GAGCGGTCACCTACTT-1	0	0	12	0	0	0	0	0	0	0	0	0	Neuron-1
S1#GAGGCCTTCCTGATGG-1	0	0	0	0	0	0	0	0	2	0	0	0	root
S1#GAGGCCTTCTCCTCTT-1	0	0	0	0	0	0	0	0	3	0	0	0	Muscle
S1#GAGTATCTCATGGCCA-1	0	0	0	0	0	0	0	0	1	0	0	3	Tubular
S1#GATAAGCCAACTAGCC-1	2	0	5	0	0	0	0	0	2	0	0	16	Tubular
S1#GATCAAGAGCTTGCTC-1	0	0	0	0	0	0	0	0	1	0	0	0	Stromal-2
S1#GATCAGTTCGTGCTTC-1	0	3	0	0	0	0	1	0	2	0	0	0	Podocytes
S1#GATGAGGGTGTTTCAC-1	0	0	8	0	0	0	0	0	12	0	0	0	Stromal-3
S1#GATGCATTCTTCAATC-1	0	0	8	1	0	0	0	0	0	0	0	0	Muscle
S1#GATGGACAGGATTGCT-1	0	0	0	0	0	0	0	0	10	0	0	0	Stromal-3
S1#GATTACGGTCTCAGCC-1	0	0	0	0	0	0	1	0	13	0	0	0	Stromal-2
S1#GATTAGCTCTAATCCT-1	32	0	4	0	0	0	0	0	0	0	0	7	Podocytes
S1#GATTAGTGTGCATTTC-1	0	0	18	0	0	0	2	0	11	0	0	0	Stromal-3
S1#GATTCAATCTCAATTC-1	0	0	1	0	0	0	0	0	8	0	0	0	Stromal-3
S1#GATTCAGGTATTTGCC-1	0	0	6	0	6	0	0	0	9	0	0	0	Neuron-1
S1#GATTCAGGTTGGTTCT-1	0	0	0	0	0	0	0	0	2	0	0	0	Stromal-2
S1#GATTGATGTTTAGCGA-1	0	0	3	0	0	0	0	0	8	0	0	0	Stromal-2
S1#GATTGCGTCTTGACCC-1	0	53	4	0	0	0	0	0	1	17	0	0	Podocytes
S1#GCAAACCGTAAAGCAA-1	0	0	0	0	0	0	0	0	3	0	0	0	Muscle
S1#GCAAGCCTCATGAAGG-1	0	0	8	0	4	0	0	0	1	0	0	0	Neuron-1
S1#GCAAGTCGTTGAAGCC-1	0	0	0	0	0	0	2	0	7	0	0	0	Stromal-2
S1#GCACATTAGTCACCAG-1	0	0	0	0	1	0	0	0	0	0	0	0	root
S1#GCACGAACAGAGAGCC-1	0	0	0	0	0	0	0	0	2	0	0	0	Muscle
S1#GCAGGATAGGGCTTAT-1	0	0	7	0	0	0	1	0	8	0	0	0	Stromal-2
S1#GCAGGTGAGTAGGCGG-1	0	0	0	0	0	0	2	0	5	0	0	0	Stromal-2
S1#GCATATATCGCATCCT-1	0	0	13	0	5	0	0	0	7	0	0	0	Neuron-1
S1#GCATGAGCAACTGGCT-1	0	0	6	0	1	0	0	0	4	0	0	0	Neuron-1
S1#GCATTAGGTACGATTG-1	0	136	2	0	0	0	3	0	13	109	0	0	Podocytes
S1#GCCAGGTTCATGCCTC-1	0	0	5	0	0	0	3	0	17	0	0	0	Stromal-4
S1#GCCAGGTTCCGGCTAA-1	0	0	1	0	0	0	0	0	7	0	0	0	Stromal-4
S1#GCCTACTTCCAAGTGT-1	0	0	22	0	6	0	0	0	9	0	0	0	Neuron-1
S1#GCCTACTTCTCACATT-1	0	0	11	0	0	0	2	0	4	0	0	0	Stromal-2
S1#GCCTCAAAGTTCCTGC-1	0	0	8	0	0	0	1	0	14	0	0	0	Stromal-2
S1#GCCTCCATCTTGTTCG-1	0	0	0	0	0	0	0	0	0	0	0	0	root
S1#GCGCTAGGTAGCTAGC-1	0	0	1	0	0	0	0	0	4	1	0	0	Stromal-2
S1#GCGCTTGCACGAACAG-1	0	0	9	0	0	0	1	0	5	0	0	0	Stromal-3
S1#GCGGATACAGTAATAG-1	0	0	0	3	0	0	0	0	3	0	1	0	Muscle
S1#GCGGTTATCGTTCACC-1	1	0	0	0	0	0	0	0	9	0	0	0	Stromal-4
S1#GCTAAGAAGGGTGAAC-1	0	0	4	0	0	0	0	0	11	0	0	0	Stromal-3
S1#GCTATAGGTGTGTCCC-1	0	0	5	0	0	0	3	0	20	0	0	0	Stromal-3
S1#GCTCAACCACAGGGAC-1	0	0	0	0	0	0	3	0	8	0	0	0	Stromal-2
S1#GCTCCTTAGGATTGCT-1	5	0	1	0	0	0	0	0	1	0	0	0	Tubular
S1#GCTGATCCAGTTATGT-1	0	0	1	7	1	0	0	0	15	0	0	0	Stromal-3
S1#GCTTCGCGTCTCACTG-1	2	0	6	0	0	0	1	0	4	0	0	0	Stromal-3
S1#GCTTGACCATAAGGAC-1	0	0	1	0	0	0	0	0	8	0	0	0	Stromal-2
S1#GCTTTCATCGATTCTT-1	0	0	0	0	0	0	0	0	5	0	0	0	Stromal-2
S1#GGACATAAGGTCCGTA-1	0	0	0	8	0	0	0	0	3	0	7	0	Muscle
S1#GGACCGAAGTAGCCAT-1	0	0	3	0	0	0	2	0	5	0	0	0	Stromal-2
S1#GGATAACCATTATGCG-1	0	0	27	0	18	0	0	0	6	1	0	0	Neuron-1
S1#GGATGAATCATCCTAT-1	0	0	7	0	0	0	0	0	9	0	0	0	Stromal-2
S1#GGCAATCGTAACCACA-1	0	0	14	0	5	0	0	0	14	0	0	0	Neuron-1
S1#GGCCTTAAGGCGTAAA-1	0	0	0	0	0	0	0	0	1	0	0	0	Stromal-3
S1#GGCCTTCGTGTTAAAC-1	0	0	0	3	0	0	0	0	5	0	1	0	Muscle
S1#GGCGATACATTAGGTT-1	0	0	24	0	3	0	0	0	3	1	0	0	Neuron-1
S1#GGCGTTATCAATAGCC-1	0	0	0	0	0	0	0	0	2	0	0	0	Tubular
S1#GGCTCAATCATGGTGT-1	0	0	1	1	0	0	1	0	30	0	0	0	Stromal-4
S1#GGGAATATCAAGTGTC-1	1	0	18	0	8	0	0	0	2	0	0	0	Neuron-1
S1#GGGTCACTCACGCGGT-1	0	0	3	0	0	0	2	0	3	0	0	0	Stromal-2
S1#GGGTTATTCGAGGAAC-1	0	0	5	0	0	0	0	0	2	0	1	5	Tubular
S1#GGGTTTCCATCCAGGT-1	0	0	0	0	0	0	0	0	6	0	0	0	Stromal-4
S1#GGGTTTGTCAATGTCA-1	0	0	0	1	0	0	0	0	1	0	1	0	Muscle
S1#GGGTTTGTCCAGGAAA-1	0	30	0	0	0	0	0	0	0	6	0	0	Podocytes
S1#GGTAACCGTTGCAATG-1	1	0	1	0	0	0	1	0	3	0	0	0	Stromal-2
S1#GGTAATTGTTGTTGGA-1	0	34	0	0	0	0	0	0	1	10	0	0	Podocytes
S1#GGTATTTCAGGCCATT-1	0	0	22	0	8	0	0	0	0	0	0	0	Muscle
S1#GGTCGGTTCTCACACC-1	0	0	0	1	0	0	1	0	2	0	0	0	Stromal-3
S1#GGTCTTTGTGCCTCAC-1	0	0	3	0	1	0	0	0	4	0	0	0	Stromal-3
S1#GGTCTTTGTTTGGTTC-1	0	0	8	0	0	0	0	0	8	0	0	0	Stromal-3
S1#GGTGAGCCAAGCTACC-1	0	0	7	0	0	0	1	0	2	0	0	0	Stromal-3
S1#GGTGATTTCATTAGTG-1	0	0	10	0	0	0	0	0	2	0	0	0	Stromal-3
S1#GGTTAATGTCCGTAGG-1	6	0	1	0	0	0	0	0	0	0	0	7	Podocytes
S1#GGTTACCCAATTGCGC-1	0	0	0	0	0	0	3	0	3	0	0	0	Stromal-4
S1#GGTTATGGTCTTTGAC-1	0	0	9	0	0	0	1	0	15	0	0	0	Stromal-3
S1#GGTTATGGTTCCATTA-1	0	0	4	0	1	0	0	0	2	0	0	0	Stromal-2
S1#GGTTGCGGTAACTACG-1	0	0	16	0	0	0	0	0	0	0	0	0	Neuron-1
S1#GGTTGCTCAATAATGG-1	0	0	0	0	0	0	0	0	1	0	0	0	root
S1#GGTTTCCTCGCAGGCT-1	0	0	17	0	0	0	0	0	6	0	0	2	Stromal-3
S1#GTAAGCTTCGGCTATG-1	0	0	0	0	0	0	0	0	0	0	0	0	Tubular
S1#GTAATAGCACCGGTAT-1	1	0	11	0	0	0	1	0	2	0	0	0	Stromal-3
S1#GTACAATGTTAATGCG-1	0	0	1	0	0	0	2	0	20	0	0	0	Stromal-4
S1#GTACTAGGTTCACCAT-1	0	0	1	0	0	0	1	0	9	0	0	0	Stromal-3
S1#GTAGGATCACCTCACC-1	2	0	0	0	0	0	0	0	18	0	0	0	Stromal-2
S1#GTAGGATCAGGCCTTG-1	0	0	0	0	0	0	0	0	1	0	0	0	Stromal-2
S1#GTAGGCGAGCTCATAA-1	1	0	0	0	0	0	3	0	5	0	0	0	Stromal-2
S1#GTAGTTATCATAACTG-1	0	0	9	0	7	0	0	0	1	0	0	0	Neuron-1
S1#GTATGTTCAGTTAGCC-1	0	0	3	0	0	0	0	0	3	0	0	0	Stromal-2
S1#GTATTGCAGTAACAGG-1	0	60	0	0	0	0	0	0	2	13	0	0	Podocytes
S1#GTCAATATCCGGTTAG-1	0	0	0	1	1	0	0	0	1	0	0	0	Stromal-3
S1#GTCAATATCTAATCAG-1	0	0	7	0	3	0	0	0	4	0	0	0	Neuron-1
S1#GTCAATATCTAATTGG-1	0	0	2	1	0	0	0	0	6	0	0	0	Stromal-2
S1#GTCATCACAGTAAGTA-1	0	0	0	0	0	0	0	0	0	0	0	0	root
S1#GTCCGTAAGTGTTGCG-1	0	0	2	0	0	0	1	0	4	0	0	0	Stromal-3
S1#GTCCTAGAGTTCCCAC-1	0	0	0	0	0	0	0	0	0	0	0	0	Podocytes
S1#GTCTTTAGTATTGGTG-1	0	0	0	1	0	0	1	0	6	0	0	0	Muscle
S1#GTCTTTGTCCTGAATA-1	0	0	9	0	0	0	0	0	1	0	0	0	Muscle
S1#GTGAATCTCGATAACC-1	0	0	0	0	0	0	0	0	8	0	0	0	Stromal-4
S1#GTGATCAGTCCCGGAA-1	0	0	0	0	0	0	1	0	2	0	0	0	Stromal-3
S1#GTGCATTAGCAAACCT-1	0	0	0	0	0	0	1	0	7	0	0	0	Stromal-4
S1#GTGCCTTTCCATCAGG-1	1	1	4	0	0	0	0	0	2	0	0	0	Stromal-3
S1#GTGCGCAGTTTGGGCG-1	1	0	0	0	0	0	0	0	0	0	0	0	Tubular
S1#GTGCTCAAGGTCAAAG-1	0	0	3	0	0	0	0	0	1	0	0	0	Stromal-3
S1#GTGCTGATCGTTTCGC-1	0	0	0	0	0	0	2	0	5	0	0	0	Stromal-4
S1#GTTAAGTGTGCTCCGT-1	0	0	5	0	0	0	1	0	3	0	0	0	Stromal-3
S1#GTTACGTAGCATGTTA-1	0	8	0	0	0	0	1	0	2	5	0	0	Podocytes
S1#GTTACTCGTAAACAAG-1	0	22	0	0	0	0	0	0	1	5	0	0	Podocytes
S1#GTTAGGCGTAGCTGGT-1	0	0	0	0	0	0	0	0	0	0	0	0	root
S1#GTTCATTTCCTTAGTT-1	0	0	0	0	0	0	0	0	2	0	0	0	root
S1#GTTCTCATCGGCCATA-1	0	0	2	0	0	0	1	0	3	0	0	1	Stromal-2
S1#GTTCTTGTCTGTTGCC-1	0	0	6	0	1	0	0	0	4	0	0	0	Stromal-3
S1#GTTGGCGGTTACGCGG-1	0	0	15	0	1	0	0	0	4	0	0	0	Stromal-2
S1#GTTGGCGGTTGTCCAT-1	0	0	1	0	0	0	0	0	9	0	0	0	Stromal-4
S1#GTTGTTGCACTATGGC-1	0	0	13	0	5	0	1	0	0	0	0	0	Neuron-1
S1#GTTTGCTGTAATGACT-1	0	0	0	0	0	0	0	0	1	0	0	0	Stromal-3
S1#GTTTGTTTCCTTGAGG-1	2	0	0	0	0	0	0	0	1	0	0	0	Tubular
S1#TAAGTAGCAAGGTATA-1	0	0	2	0	0	0	1	0	5	0	0	0	Stromal-3
S1#TACAGGTTCCTAAGGT-1	0	0	3	0	3	0	0	0	6	0	0	1	Neuron-1
S1#TACAGGTTCTGTGCAG-1	0	1	0	1	0	0	0	0	1	0	0	0	Muscle
S1#TACATCAAGCAAGATG-1	0	0	18	0	0	0	0	0	2	0	0	0	Neuron-1
S1#TACATCAAGCTTCCCG-1	0	0	0	0	0	0	0	0	3	0	0	0	Stromal-2
S1#TACCTTAGTCCTTCTC-1	0	0	0	0	0	0	0	0	2	0	0	0	Stromal-2
S1#TACCTTTAGCACTTGG-1	0	0	0	0	0	0	0	0	1	0	0	0	root
S1#TACCTTTAGTTAGCTA-1	0	1	0	0	0	0	0	0	0	0	0	0	root
S1#TACGTACAGGCCTTAG-1	0	0	0	0	0	0	0	0	2	0	0	0	Muscle
S1#TACTGCACAGAGAGCC-1	1	0	0	0	0	0	1	0	5	0	0	0	Stromal-2
S1#TACTTCGTCCGGCTAA-1	0	0	14	0	1	0	0	0	6	0	0	0	Neuron-1
S1#TAGACCAGTACCGTAA-1	0	0	0	0	0	0	1	0	4	0	0	0	Stromal-2
S1#TAGACCAGTGCGCATG-1	0	0	0	0	1	0	0	0	0	0	0	0	root
S1#TAGACCAGTTAGGTGC-1	0	0	0	0	0	0	0	0	6	0	0	0	Stromal-2
S1#TAGACCAGTTAGTGAT-1	0	0	8	0	4	0	0	0	1	0	0	0	Neuron-1
S1#TAGCTTAAGGCGCATC-1	0	0	1	0	0	0	1	0	8	0	0	0	Stromal-3
S1#TAGGTTGGTCGTTACT-1	0	0	0	3	0	0	0	0	1	0	0	0	Muscle
S1#TAGTAGGAGGATTTGC-1	0	0	0	1	0	0	0	0	4	0	0	0	Stromal-2
S1#TAGTCAATCTCAATAG-1	0	0	7	0	0	0	0	0	7	0	0	0	Stromal-2
S1#TATAACCCAACTAGAA-1	0	0	1	2	1	0	0	0	8	0	0	0	Muscle
S1#TATAACCCAATAGCCC-1	0	0	14	4	0	0	0	0	5	0	1	0	Muscle
S1#TATAACCCAGCACGTT-1	0	0	3	0	0	0	0	0	5	0	0	0	Stromal-2
S1#TATAGCTCAGGTTTGC-1	2	0	0	0	0	0	0	0	0	0	0	1	Podocytes
S1#TATAGGTGTCCCGGAA-1	9	0	0	0	0	0	0	0	1	0	0	0	Podocytes
S1#TATCACGCAGTAGGTG-1	0	0	0	1	0	0	0	0	1	0	1	0	root
S1#TATCCAGCAAGCGAGC-1	2	0	0	0	1	0	0	0	7	0	0	0	Stromal-3
S1#TATCCAGCAGCAGGTA-1	0	39	0	0	0	0	1	0	1	14	0	0	Podocytes
S1#TATGAAGCAGCTAATT-1	0	0	17	1	0	0	0	0	4	0	0	0	Stromal-2
S1#TATGCATCACCAGCAT-1	4	0	5	0	0	0	0	0	1	0	0	41	Tubular
S1#TATTAGCCACGTAATT-1	0	0	0	0	1	0	0	0	5	0	0	0	Stromal-4
S1#TATTAGGTCATGAGCT-1	0	0	0	0	0	0	1	0	5	0	0	0	Stromal-2
S1#TATTAGGTCTAATTGG-1	0	0	1	0	0	0	0	0	7	0	0	0	Stromal-3
S1#TATTGACCAAACAACA-1	0	0	0	0	0	0	0	0	11	0	0	0	Stromal-2
S1#TATTTGCTCATTGTTC-1	0	0	0	3	0	0	0	0	1	0	0	0	Muscle
S1#TATTTGCTCTTGCTAT-1	0	0	0	0	0	0	3	0	25	0	0	0	Stromal-4
S1#TATTTGGAGCCTCTCG-1	0	0	0	0	0	0	0	0	2	0	0	1	Tubular
S1#TCAAACCAGGCATTGT-1	0	0	4	0	0	0	0	0	1	0	0	0	Tubular
S1#TCACCGGCATGCTCCC-1	0	0	0	0	0	0	0	0	1	0	0	0	root
S1#TCACCTGGTTCACTGT-1	0	0	1	0	0	0	1	0	14	0	0	0	Stromal-2
S1#TCAGCAAGTTTAGTCC-1	0	0	0	0	0	0	0	0	0	0	0	0	root
S1#TCAGTAGGTTAAGTGT-1	0	23	0	0	0	0	0	0	0	8	0	0	Podocytes
S1#TCCACAACATTAAGTC-1	0	0	0	0	0	0	0	0	3	0	0	0	Stromal-2
S1#TCCGCCATCAGTGAAG-1	0	26	4	0	0	0	1	0	5	5	0	0	Podocytes
S1#TCCTAGTGTCACAGAC-1	5	0	2	0	0	0	0	0	0	0	0	3	Tubular
S1#TCCTCAATCCAACTGG-1	0	0	0	0	0	0	0	0	0	0	0	0	root
S1#TCCTCACAGAGGAGGA-1	4	0	0	0	0	0	2	0	50	0	0	0	Stromal-4
S1#TCCTGGTTCCCTCAGT-1	0	0	0	4	0	0	0	0	9	0	0	0	Muscle
S1#TCCTGGTTCTAAGGAG-1	0	0	0	0	0	0	0	0	1	0	0	0	root
S1#TCCTTAGTCATGGCTG-1	0	0	11	0	0	0	0	0	18	0	0	0	Stromal-2
S1#TCCTTCAAGTCATGCG-1	0	0	2	1	0	0	0	0	15	0	0	0	Stromal-2
S1#TCGACAAGTCAAGTGC-1	0	0	4	0	8	0	0	0	0	0	0	0	Neuron-1
S1#TCGACAAGTTAATGCG-1	0	0	0	0	0	0	1	0	10	0	0	0	Stromal-4
S1#TCGATTAAGCCGCTAA-1	3	0	0	0	0	0	0	0	6	0	0	0	Stromal-3
S1#TCGCCCATCCCTTGCG-1	22	0	2	0	0	0	0	0	0	0	0	14	Tubular
S1#TCGGTAAGTTTCCGGC-1	0	0	11	0	0	0	0	0	12	0	0	0	Stromal-3
S1#TCGGTTACATGTTGCA-1	0	0	0	3	0	0	0	0	1	0	1	0	Muscle
S1#TCGGTTTGTGCAATAT-1	1	8	0	0	0	0	0	0	62	9	0	0	Podocytes
S1#TCTACCTCACATTGCA-1	0	0	7	0	0	0	0	0	8	0	0	0	Stromal-2
S1#TCTACTAGTCATCAAG-1	0	0	0	0	0	0	2	0	3	0	0	0	Stromal-2
S1#TCTTCAAGTAGTCAAT-1	0	0	7	0	0	0	1	0	11	0	0	0	Stromal-3
S1#TCTTGTCCATGAATCT-1	0	14	0	0	0	0	2	0	2	10	0	0	Podocytes
S1#TCTTTGTAGAGAGCCG-1	0	0	0	0	0	0	0	0	0	0	0	0	Tubular
S1#TGACCAAGTTTAGCGA-1	1	0	0	0	1	0	0	0	2	0	0	11	Podocytes
S1#TGAGCAAAGTAACTCA-1	0	0	0	0	0	0	0	0	4	1	0	0	Stromal-2
S1#TGAGCCGGTGTGCACG-1	0	0	4	0	0	0	0	0	5	0	0	0	Stromal-3
S1#TGAGGTGCAGGCTAAG-1	0	0	0	0	0	0	0	0	1	0	0	0	root
S1#TGAGTGAAGCAAGATG-1	0	0	1	1	0	0	0	0	2	0	0	0	Muscle
S1#TGAGTGAAGTTAGAGG-1	0	0	7	0	0	0	0	0	1	0	0	0	Stromal-3
S1#TGATGACTCAATGTGC-1	0	0	1	0	0	0	0	0	4	0	0	0	Tubular
S1#TGATGATGTTTGAGCA-1	0	40	0	0	0	0	0	0	0	10	0	0	Podocytes
S1#TGCAATATCAGGCCTA-1	0	0	0	4	0	0	0	0	2	0	2	0	Muscle
S1#TGCACTTGTACCGTTT-1	0	0	0	0	0	0	0	0	6	0	0	0	Muscle
S1#TGCCTGTTCATTCATC-1	0	0	0	0	0	0	0	0	0	0	0	0	root
S1#TGCGCGAGTTAGCAGC-1	1	0	30	0	0	0	0	0	1	0	0	0	Neuron-1
S1#TGCGGTTCAGCAATAA-1	0	0	2	0	0	0	0	0	1	0	0	0	Tubular
S1#TGCTAACAGGACAATG-1	0	1	0	0	0	0	0	0	2	0	0	0	root
S1#TGCTGGATCTTGCAGG-1	0	0	2	0	1	0	0	0	8	0	0	0	Stromal-2
S1#TGCTTGTGTCGCAATA-1	0	0	0	0	0	0	2	0	2	0	0	0	Stromal-2
S1#TGGACGGAGTAGGCGG-1	0	0	0	0	0	0	0	0	1	1	0	0	Stromal-2
S1#TGGCCATCATCCATCT-1	0	0	0	0	0	0	0	0	0	0	0	0	root
S1#TGGCCTGCATTGTGTG-1	0	0	0	3	0	0	0	0	0	0	1	0	Muscle
S1#TGGCTAAGTGCTCCGT-1	0	0	0	0	0	0	0	0	3	0	0	0	Stromal-2
S1#TGGTAAACACAACAAA-1	0	0	2	0	0	0	0	0	0	0	0	0	Neuron-2
S1#TGGTTCCTCTGCAAAC-1	0	0	0	0	0	0	0	0	0	0	0	0	root
S1#TGTAAGCTCCATTACT-1	0	0	19	0	3	0	0	0	0	0	0	0	Neuron-2
S1#TGTAATGTCGAAGTAG-1	0	0	0	0	0	0	0	0	3	0	0	0	Stromal-2
S1#TGTAATGTCTCACATT-1	0	0	1	0	0	0	0	0	5	0	0	0	Tubular
S1#TGTCAGTAGCGGTTAT-1	0	0	0	0	0	0	1	0	4	0	0	0	Stromal-2
S1#TGTGCGCAGTTACTTC-1	0	0	0	0	0	0	1	0	32	0	0	0	Stromal-4
S1#TGTGTTAAGGTCAAAG-1	0	0	0	0	0	0	0	0	2	0	0	0	Tubular
S1#TGTTAGCAGCCTGACA-1	0	0	6	0	2	0	0	0	1	0	0	0	Neuron-1
S1#TGTTATGAGCGCAATT-1	0	0	4	0	0	0	1	0	9	0	0	0	Stromal-3
S1#TGTTCCTCAAGCCACT-1	0	0	4	0	1	0	0	0	14	0	0	0	Stromal-3
S1#TGTTGTGCATGCTATG-1	0	0	0	0	0	0	0	0	5	0	0	0	Stromal-4
S1#TGTTGTTTCACAGACT-1	0	0	0	1	0	0	0	0	1	0	1	0	Muscle
S1#TGTTGTTTCCCTCGCA-1	0	0	0	18	0	0	0	0	6	0	0	0	Muscle
S1#TTAACCAAGGAACGCG-1	0	0	0	0	0	0	0	0	0	0	0	0	root
S1#TTAACTGAGTCATCCC-1	0	0	0	0	0	0	0	0	8	0	0	0	Stromal-3
S1#TTAAGGACATTCCTCG-1	0	0	0	0	0	0	1	0	6	0	0	0	Stromal-3
S1#TTAAGTGTCATAACTG-1	0	0	4	0	0	0	0	0	5	0	0	0	Muscle
S1#TTACACCGTCTCACTG-1	0	17	0	0	0	0	1	0	0	7	0	0	Podocytes
S1#TTACAGCAGTGGCGGA-1	2	0	4	0	3	0	1	0	7	0	0	0	Neuron-1
S1#TTAGGCGTCCCTCAGT-1	0	0	1	0	1	0	0	0	11	0	0	0	Stromal-4
S1#TTAGTCAAGGGTTATC-1	0	0	0	6	0	0	0	0	10	0	1	0	Muscle
S1#TTATTGCTCTGGTCCT-1	0	35	0	0	0	0	0	0	1	2	0	0	Podocytes
S1#TTCATTCAGGAGGTTA-1	0	0	13	0	4	0	0	0	5	0	0	0	Muscle
S1#TTCCTCAAGGCCTTAG-1	0	29	0	0	0	0	0	0	0	5	0	0	Podocytes
S1#TTCCTTGAGACTTACA-1	2	0	0	0	0	0	4	0	12	0	0	0	Stromal-2
S1#TTCGCAACATAATCCG-1	0	0	4	0	0	0	0	0	6	0	0	0	Stromal-3
S1#TTCGGTACAATATGGA-1	0	0	0	3	0	0	0	0	2	0	0	0	Muscle
S1#TTGCAACAGCCTAATA-1	0	0	14	0	0	0	1	0	7	0	0	0	Stromal-2
S1#TTGCCCGTCGGTCATG-1	0	38	0	0	0	0	0	0	0	5	0	0	Podocytes
S1#TTGCGAGTCATGCAAC-1	0	0	2	0	0	0	0	0	13	0	0	0	Stromal-2
S1#TTGCGTCTCGTACCGA-1	0	0	0	0	0	0	0	0	20	0	0	0	Stromal-2
S1#TTGGAGGCATTGTGGC-1	0	31	0	0	0	0	0	0	0	5	0	0	Podocytes
S1#TTGGCTGAGACAAAGT-1	0	0	1	9	0	0	0	0	0	0	0	0	Muscle
S1#TTGGCTTGTTTGGGTA-1	0	0	0	0	0	0	2	0	11	0	0	1	Stromal-1
S1#TTGGGCCAGTTTAACG-1	0	0	0	1	0	0	0	0	4	0	0	0	Muscle
S1#TTGGGTTAGCTATTGA-1	0	0	10	0	0	0	0	0	2	0	0	0	Stromal-2
S1#TTGTAAGTCATGACCG-1	0	0	0	0	0	0	0	0	2	0	0	0	root
S1#TTGTCCATCACAGCGC-1	0	0	0	0	0	0	0	0	25	0	0	0	Stromal-2
S1#TTGTGAGGTAGCTAAT-1	2	0	0	0	0	0	0	0	19	0	0	0	Stromal-2
S1#TTGTGTGCAGGCATCT-1	0	0	7	0	3	0	0	0	0	0	0	0	Neuron-1
S1#TTGTTGCGTTAGGACC-1	0	0	0	0	0	0	0	0	4	0	0	0	Stromal-4
S1#TTGTTGTTCATTTGCT-1	2	0	15	0	0	0	0	0	7	0	0	0	Stromal-3
S1#TTGTTGTTCCTGGTCT-1	0	0	0	0	0	0	0	0	2	0	0	0	Muscle
S1#TTGTTGTTCTTGCAAA-1	1	0	8	0	3	0	0	0	3	0	0	0	Neuron-1
S1#TTGTTTGGTGTTGCTT-1	0	0	34	0	3	0	0	0	13	0	0	0	Neuron-1
S1#TTTAGGATCATGCTAA-1	0	0	1	0	0	0	0	0	4	0	0	0	Stromal-2
S1#TTTATGGAGTAAGTCC-1	0	0	0	0	0	0	0	0	0	0	0	0	root
S1#TTTCATCAGCCGCAAC-1	0	0	12	0	0	0	0	0	9	0	0	0	Stromal-3
S1#TTTCCACCACCCTCAC-1	0	0	3	3	0	0	0	0	3	0	0	1	Muscle
S1#TTTCGTCCAGGCGAGT-1	0	32	0	0	0	0	1	0	0	18	0	0	Podocytes
S1#TTTCTTGCACATAGCC-1	0	0	0	0	0	0	0	0	2	0	0	0	root
S1#TTTGAGTCAAAGGTAC-1	0	0	1	0	0	0	1	0	9	0	0	0	Stromal-2
S1#TTTGCATTCATTATGG-1	0	0	0	0	0	0	1	0	14	0	0	0	Stromal-4
S1#TTTGCATTCCCGCAAA-1	0	0	1	0	0	0	0	0	0	0	0	0	Podocytes
S1#TTTGCGACAATCCTGA-1	0	0	0	0	0	0	1	0	4	0	0	0	Stromal-2
S1#TTTGCGACACTGGCCA-1	0	0	0	0	0	0	1	0	18	0	0	0	Stromal-3
S1#TTTGCGGAGCAAGATG-1	0	0	5	0	0	0	0	0	6	0	0	0	Stromal-2
S1#TTTGGCTGTAAGGTTT-1	0	0	0	0	0	0	0	0	7	0	0	0	Stromal-2
S1#TTTGGCTGTTAACACG-1	0	0	0	1	0	0	0	0	2	1	0	0	Muscle
S1#TTTGTGAAGTGAGCGG-1	0	0	12	0	0	0	0	0	4	0	0	1	Muscle
S2#AAACATGCATAAGGAC-1	0	0	0	0	0	0	0	0	4	0	0	0	Muscle
S2#AAACGGATCTGGCATG-1	0	0	0	2	0	0	2	0	0	0	0	0	Muscle
S2#AAAGCCCGTTCCGCAC-1	0	0	4	0	0	0	0	0	5	1	0	0	Stromal-2
S2#AAAGCTTGTCATTGTC-1	1	17	0	0	0	0	0	0	0	2	0	0	Podocytes
S2#AAAGGTTAGACAACGA-1	0	0	2	0	0	0	0	0	2	0	0	0	Stromal-3
S2#AAAGGTTAGCAAGATG-1	0	0	1	0	0	0	1	0	27	0	0	0	Stromal-2
S2#AACAGATAGCCGCAAC-1	0	0	12	0	0	0	0	0	20	0	0	0	Stromal-2
S2#AACAGCAAGCGGGCAA-1	0	0	0	0	0	0	0	0	0	0	0	0	Muscle
S2#AACAGCAAGGCTGTGC-1	0	0	1	0	0	0	0	0	6	0	0	0	Stromal-2
S2#AACAGGATCCGGTATG-1	0	0	8	0	0	0	2	0	29	0	0	0	Stromal-2
S2#AACCGGCTCTATGACA-1	0	0	2	0	0	0	0	0	28	2	0	0	Stromal-2
S2#AACGACAAGAAGCTAG-1	0	0	2	0	0	0	0	0	1	0	0	2	Tubular
S2#AACGCCCAGCCTGAGC-1	0	0	4	0	0	0	0	0	6	0	0	0	Stromal-2
S2#AACGCCCAGGAACACA-1	0	0	2	0	0	0	0	0	26	0	0	0	Stromal-2
S2#AACGCCCAGGAGTCTT-1	0	0	0	0	3	0	0	0	3	0	3	0	Muscle
S2#AACGGTAAGGAGGTTA-1	0	0	11	0	0	0	1	0	16	0	0	0	Stromal-2
S2#AACTAGCTCGTGCCTT-1	0	0	2	0	0	0	0	0	2	0	0	0	Stromal-2
S2#AACTTAGTCGATTATG-1	0	0	15	0	1	0	0	0	21	0	0	0	Stromal-2
S2#AAGCAAGTCGGGCCAT-1	0	0	0	0	0	0	0	0	2	0	0	0	Muscle
S2#AAGCCTGTCACTTTAC-1	0	0	1	0	0	0	1	0	6	0	0	0	Stromal-3
S2#AAGCCTTAGATTGAGG-1	0	0	0	0	0	0	0	0	1	0	0	0	Muscle
S2#AAGCGGGTCGTCCTTA-1	0	0	0	0	0	0	0	0	0	0	0	0	Stromal-2
S2#AAGCGTTTCTGTGAGT-1	0	0	0	1	0	0	2	0	2	0	0	0	Muscle
S2#AAGCTCCCAGTAGGAT-1	0	0	0	0	0	0	0	0	0	0	1	0	Muscle
S2#AAGCTTGGTTGCACAA-1	0	0	6	0	0	0	1	0	5	0	0	0	Stromal-2
S2#AAGGATCCATGAATAG-1	0	0	6	0	0	0	0	0	0	0	2	0	Muscle
S2#AAGGATCCATTGTCCT-1	0	0	0	0	0	0	1	0	33	0	0	0	Stromal-2
S2#AAGGATTAGGCGCTTA-1	0	0	0	0	0	0	1	0	14	0	0	0	Stromal-2
S2#AAGTTTGTCCCGCAAA-1	0	0	1	0	0	0	0	0	1	0	1	0	root
S2#AATAACCGTCTTGCAT-1	0	0	15	0	1	0	1	0	17	0	0	0	Stromal-2
S2#AATACCGGTAAGCACC-1	0	0	2	0	0	0	1	0	30	0	1	0	Stromal-2
S2#AATACCGGTTAGAGCC-1	0	0	0	0	0	0	0	0	0	0	0	0	root
S2#AATCCATCAAACCCTA-1	0	0	0	0	0	0	0	0	0	0	0	0	Muscle
S2#AATCCATCAATTAGCT-1	0	0	0	0	0	0	1	0	3	0	1	0	Muscle
S2#AATCCCTGTAAGCTCA-1	0	0	11	0	0	0	0	0	7	0	0	0	Stromal-2
S2#AATCCTAAGACAGGTA-1	0	0	14	0	0	0	0	0	11	0	0	0	Stromal-2
S2#AATCGCCCACTGACTA-1	0	0	8	0	0	0	3	0	30	0	0	0	Stromal-2
S2#AATGCATGTGACATAT-1	0	0	10	1	0	0	1	0	4	0	1	0	Muscle
S2#AATGGCGCAATTGCGC-1	12	0	2	0	0	0	0	0	0	0	0	1	Podocytes
S2#AATGTCATCCCTCATA-1	0	0	2	0	0	0	0	0	16	0	0	0	Stromal-1
S2#AATGTCATCCTCCCTC-1	0	0	12	0	0	0	0	0	3	0	0	0	Stromal-2
S2#AATGTCATCTAATCTC-1	0	0	1	1	0	0	0	0	6	0	0	0	Stromal-3
S2#AATTAGCGTATCTGGA-1	0	0	0	0	2	0	0	0	3	0	0	0	Neuron-2
S2#AATTCGTCAACCCTAA-1	0	0	25	0	0	0	0	0	6	0	0	0	Muscle
S2#AATTGCTCAGAAATTG-1	0	0	6	0	0	0	0	0	6	0	0	0	Stromal-2
S2#AATTGCTCAGGAACCA-1	0	0	32	0	1	0	0	0	7	0	0	0	Stromal-2
S2#AATTGGACAGACAAAC-1	0	0	0	1	0	0	0	0	3	0	1	0	Muscle
S2#AATTGGACATCATGGC-1	0	0	0	0	0	0	0	0	0	1	0	0	Podocytes
S2#AATTGGGAGTGAACCT-1	0	0	2	0	0	0	1	0	32	0	0	0	Stromal-3
S2#AATTTGGTCCCATAAA-1	0	0	0	0	0	0	0	0	0	0	0	0	Muscle
S2#ACAACACTCATGGCCA-1	0	0	0	0	0	0	0	0	1	0	2	0	Muscle
S2#ACAACACTCCTGATTT-1	0	0	0	0	0	0	0	0	0	0	0	0	root
S2#ACACTAGGTAGCAGCT-1	0	0	13	0	1	0	1	0	19	0	0	0	Stromal-1
S2#ACACTTAAGGTAGCTT-1	0	0	7	0	0	0	0	0	12	0	0	0	Stromal-2
S2#ACAGCGCTCCAGGAAA-1	0	0	5	0	0	0	0	0	16	0	0	0	Stromal-3
S2#ACAGCGCTCTGTAAGC-1	14	0	1	0	0	0	0	0	0	1	0	0	Tubular
S2#ACAGGAATCCCGAACA-1	0	0	5	0	0	0	2	0	40	0	0	0	Stromal-2
S2#ACAGTATGTCGTTACT-1	0	0	4	0	0	0	1	0	7	0	0	0	Stromal-2
S2#ACAGTATGTTGCGTAA-1	2	0	0	0	0	0	0	0	6	0	0	2	Stromal-3
S2#ACATAGCTCGAGGTGG-1	0	0	0	0	0	0	0	0	0	0	3	0	Muscle
S2#ACATCAATCCCGTTTA-1	0	0	2	0	0	0	0	0	2	0	0	0	Muscle
S2#ACATTAGTCAGGAACA-1	0	0	0	0	0	0	0	0	0	0	0	0	root
S2#ACATTAGTCATCCTAT-1	0	0	13	0	0	0	2	0	44	0	0	0	Stromal-2
S2#ACATTGCAGAACCTGT-1	0	0	15	0	0	0	0	0	1	0	0	0	Stromal-2
S2#ACCAAGTTCTGTAAGC-1	0	0	0	0	0	0	0	0	1	0	0	0	root
S2#ACCAGCTCAAGTTATC-1	0	0	0	0	1	0	0	0	5	0	0	0	Stromal-3
S2#ACCAGGCTCCTGCGAA-1	0	0	6	0	0	0	0	0	3	0	0	0	Stromal-2
S2#ACCAGGGAGCTCAAAC-1	3	0	0	0	0	0	0	0	10	0	0	0	Stromal-3
S2#ACCATAATCGCTCCAT-1	0	0	0	0	0	0	0	0	1	0	0	0	root
S2#ACCATTAAGGGCTTTG-1	0	0	0	0	0	0	2	0	9	0	0	0	Stromal-2
S2#ACCCGGTAGGGCTTAT-1	0	0	6	2	0	0	0	0	0	0	0	0	Muscle
S2#ACCCGTAAGTTTGGTA-1	0	0	0	0	0	0	0	0	0	0	0	0	root
S2#ACCCTCCCAGGCGATA-1	0	0	0	0	0	0	0	0	13	0	0	0	Stromal-3
S2#ACCGCAATCATGACCG-1	1	0	2	0	0	0	0	0	11	0	0	0	Stromal-3
S2#ACCGGTTCAATCATGT-1	0	0	0	0	1	0	0	0	5	0	0	0	root
S2#ACCTAAATCATTGTTC-1	0	0	0	0	0	0	0	0	6	0	0	0	Stromal-2
S2#ACCTACCTCAGGAACA-1	0	0	6	0	0	0	0	0	17	0	0	0	Stromal-2
S2#ACCTACCTCGCACAAT-1	0	0	4	0	0	0	0	0	7	0	0	0	Stromal-3
S2#ACCTGGATCCGCCTAT-1	0	0	1	0	0	0	0	0	1	0	2	0	Muscle
S2#ACCTTCATCCTAAGGT-1	0	0	0	0	0	0	0	0	1	0	0	0	root
S2#ACCTTCCAGCCATCAG-1	0	0	0	0	0	0	0	0	0	0	0	0	Muscle
S2#ACCTTGTGTGGAAGGC-1	0	0	2	0	11	0	3	0	27	0	0	0	Stromal-2
S2#ACGAAGTCAGGCTACT-1	0	0	5	0	0	0	0	0	5	0	0	0	Stromal-2
S2#ACGACTTAGCTTCCCG-1	0	0	6	0	0	0	1	0	4	0	0	0	Stromal-2
S2#ACGACTTAGGCGCACT-1	0	0	0	0	0	0	0	0	0	0	0	0	root
S2#ACGAGTAAGCCGCAAC-1	0	0	1	0	0	0	1	0	7	0	0	0	Stromal-3
S2#ACGCAAGCATGAGCAG-1	0	0	15	0	0	0	1	0	10	0	0	0	Stromal-2
S2#ACGCCACAGGTGCTGC-1	0	0	8	0	0	0	0	0	9	0	0	0	Stromal-3
S2#ACGCCACAGTGAACGA-1	14	0	14	0	0	0	0	0	1	0	0	0	Tubular
S2#ACGCCTAAGCGGGCAA-1	0	0	0	2	0	0	1	0	2	0	2	0	Muscle
S2#ACGTCCAAGCACTAAC-1	0	0	13	0	0	0	0	0	6	0	0	0	Stromal-3
S2#ACGTTGTAGCTGAGGG-1	0	0	5	0	0	0	0	0	2	0	0	0	Stromal-2
S2#ACTAACCAGGATTTGC-1	0	0	16	0	0	0	0	0	16	0	0	0	Stromal-2
S2#ACTAGGCGTTACTTCA-1	0	0	7	0	0	0	2	0	32	0	0	0	Stromal-1
S2#ACTATGTCAGAATGAC-1	0	0	8	0	0	0	1	0	18	0	0	0	Stromal-2
S2#ACTGAAACAAGCTTTG-1	0	0	1	0	1	0	0	0	4	0	0	0	Stromal-3
S2#ACTTAGGGTCACAAAT-1	0	0	0	0	0	0	0	0	0	0	0	0	root
S2#ACTTAGTCACAGACTC-1	0	0	13	0	0	0	1	0	34	0	0	0	Stromal-3
S2#ACTTAGTCATTAGCGC-1	0	0	15	0	8	0	0	0	4	0	0	0	Neuron-1
S2#ACTTATCTCAAGACTC-1	0	0	0	0	1	0	2	0	5	0	1	0	Muscle
S2#ACTTATGAGTGACCTG-1	0	0	6	0	0	0	1	0	7	0	0	0	Stromal-2
S2#ACTTGCACACCTCAGG-1	0	0	7	0	0	0	1	0	3	0	0	0	Stromal-2
S2#ACTTGTAAGACTTATG-1	0	5	0	0	0	0	0	0	0	14	0	0	Podocytes
S2#ACTTGTCGTGTCACGG-1	1	0	9	0	0	0	0	0	11	0	0	0	Stromal-2
S2#AGAAACCCAAATTGCT-1	0	0	0	0	0	0	0	0	0	0	1	0	root
S2#AGAAACCCAACTAGGG-1	0	0	0	0	0	0	2	0	13	0	0	0	Stromal-3
S2#AGAACCGCAATCATGT-1	0	0	0	0	0	0	0	0	3	0	0	0	Stromal-3
S2#AGAACCGCACCTATAG-1	0	0	0	0	0	0	2	0	6	0	0	0	Muscle
S2#AGAATCGAGGGCTAAA-1	0	0	4	0	0	0	0	0	5	0	0	0	Stromal-1
S2#AGAATCGAGTTATTCC-1	0	0	0	0	0	0	0	0	1	0	3	0	Muscle
S2#AGACAATAGTTAGCTA-1	0	0	0	0	0	0	1	0	0	0	0	0	Muscle
S2#AGACACGCAAATGCCC-1	13	0	18	0	0	0	0	0	4	0	0	0	Tubular
S2#AGACACGCAGCTAATT-1	0	0	0	0	0	0	1	0	5	0	0	0	Stromal-3
S2#AGACACGCAGGCTGTT-1	0	0	12	0	1	0	0	0	9	0	0	0	Stromal-3
S2#AGACTATGTCTCAGCC-1	1	0	5	0	0	0	1	0	16	0	0	0	Stromal-2
S2#AGAGATTAGCATGTCG-1	0	0	20	0	0	0	0	0	7	0	0	0	Stromal-2
S2#AGAGATTAGCTAATTG-1	0	0	0	0	0	0	0	0	0	0	0	0	root
S2#AGATGAAGTGAGACTC-1	0	0	7	0	0	0	1	0	8	0	0	0	Stromal-2
S2#AGCACAGCAATACTGT-1	0	0	22	0	0	0	0	0	24	0	0	0	Stromal-2
S2#AGCACTAGTCCTAAGA-1	0	0	9	0	2	0	0	0	1	0	0	0	Stromal-2
S2#AGCAGGTAGACAGGTA-1	0	0	3	0	0	0	1	0	5	0	0	0	Stromal-2
S2#AGCATTTCAATTAGGA-1	0	0	16	0	0	0	1	0	25	0	0	0	Stromal-3
S2#AGCATTTCATAATTGC-1	0	0	0	0	0	0	0	0	1	0	0	0	root
S2#AGCCTAAGTGAGCAAG-1	0	0	0	0	0	0	0	0	11	0	0	0	Stromal-1
S2#AGCCTGGGTGATGAAA-1	0	0	0	0	0	0	0	0	7	0	0	0	Stromal-2
S2#AGCGATTTCGGGACTC-1	0	0	2	1	1	0	0	0	2	0	0	0	Muscle
S2#AGCGCCTAGCTAAGTC-1	0	0	13	0	0	0	2	0	44	0	0	0	Stromal-3
S2#AGCGGATAGGAGGCAT-1	0	0	1	0	0	0	0	0	23	0	0	0	Stromal-2
S2#AGCGGATAGTCATTGA-1	11	0	21	0	0	0	0	0	1	0	1	1	Tubular
S2#AGCGTGCTCTTGCTAT-1	0	0	0	0	0	0	0	0	15	0	0	0	Stromal-3
S2#AGCTAAACACCTAATG-1	0	0	7	0	3	0	0	0	2	0	0	0	Neuron-2
S2#AGCTAACTCTGTTCAT-1	0	0	4	0	0	0	3	0	14	0	0	0	Stromal-2
S2#AGCTACGTCATGGTGT-1	0	0	7	0	1	0	2	0	44	0	0	0	Stromal-2
S2#AGCTAGTTCTATCGCC-1	0	0	11	0	0	0	0	0	2	0	0	0	Stromal-2
S2#AGCTATATCATTAGCA-1	0	0	9	0	2	0	0	0	2	0	0	0	Neuron-2
S2#AGCTCATAGCACTAGT-1	27	0	4	0	0	0	0	0	1	0	0	0	Tubular
S2#AGCTTAATCGCAATCG-1	0	0	10	0	0	0	2	0	13	0	0	0	Stromal-2
S2#AGGAAACGTTATCCGT-1	0	0	6	0	0	0	0	0	7	0	0	0	Stromal-2
S2#AGGACTAAGGTCAAAG-1	0	0	0	0	0	0	0	0	2	0	0	0	Muscle
S2#AGGATGCAGGAGTCTT-1	0	0	1	1	1	0	0	0	2	2	0	0	root
S2#AGGCGGATCTTTGACT-1	0	0	19	0	0	0	0	0	29	0	0	0	Stromal-2
S2#AGGGCCTTCCTAAGAC-1	0	1	0	0	0	0	2	0	0	6	0	0	Podocytes
S2#AGGGCTACAACACTTG-1	0	0	5	0	0	0	3	0	15	0	0	0	Stromal-3
S2#AGGGTTGCAGCCGCTA-1	0	0	27	0	0	0	2	0	40	0	0	0	Stromal-2
S2#AGGTACGCACCGGCTA-1	0	0	8	0	0	0	0	0	2	0	0	0	Stromal-3
S2#AGGTATTGTCAATACG-1	0	0	5	0	0	0	0	0	0	0	0	0	Tubular
S2#AGGTGAGGTGGTGAGA-1	0	0	11	0	1	0	0	0	1	0	0	0	Neuron-1
S2#AGGTTACTCCACCTGT-1	0	0	0	1	0	0	1	0	0	0	0	0	Muscle
S2#AGGTTTGGTCACCTAT-1	0	0	0	0	0	0	0	0	0	0	0	0	root
S2#AGTAACCTCTTGCAGG-1	0	0	2	0	0	0	0	0	8	0	0	0	Stromal-2
S2#AGTAACGAGCTATTAG-1	0	0	0	0	0	0	0	0	0	0	0	0	root
S2#AGTAATCGTAGGTTAT-1	1	0	9	0	4	0	1	0	6	1	0	0	Stromal-2
S2#AGTATAGCATTCCTGT-1	0	0	12	0	1	0	1	0	11	0	0	0	Stromal-3
S2#AGTCAATGTGATGATT-1	0	0	1	0	0	0	0	0	34	0	0	0	Stromal-2
S2#AGTCAATGTGGGTGAA-1	0	0	0	0	0	0	0	0	4	0	0	0	Muscle
S2#AGTCCTGAGTGAAGTG-1	0	0	0	0	0	0	0	0	0	0	0	0	root
S2#AGTCCTTGTGTAATAC-1	0	0	1	0	0	0	0	0	3	0	0	0	Stromal-2
S2#AGTGAACCATTAAGCT-1	0	0	59	0	0	0	2	0	12	0	0	0	Stromal-2
S2#AGTTACATCAAATCGC-1	0	0	2	0	1	0	0	0	18	0	1	0	Stromal-3
S2#AGTTATGTCTACTAAG-1	0	0	0	0	0	0	1	0	3	0	3	0	Muscle
S2#AGTTGTCAGCTAATCA-1	0	0	13	0	3	0	0	0	2	0	0	0	Stromal-2
S2#ATAACGACACCGGTAT-1	0	0	1	0	2	0	1	0	1	0	0	0	Neuron-2
S2#ATAAGTCGTCAATAGT-1	0	0	0	0	1	0	0	0	2	0	0	0	Muscle
S2#ATAGGTACAACCCTAA-1	0	0	5	0	0	0	2	0	16	0	0	0	Stromal-2
S2#ATATAGGCACAATGTT-1	0	0	7	0	0	0	0	0	37	0	0	0	Stromal-2
S2#ATATGTCCATCTTGAG-1	0	0	7	0	0	0	0	0	25	0	0	0	Stromal-2
S2#ATCAAGACAGGACCTT-1	0	0	1	0	7	0	0	0	7	0	0	0	Neuron-2
S2#ATCAAGCTCGCACACA-1	0	0	0	0	0	0	0	0	0	0	0	0	root
S2#ATCAATCCACGTGCTG-1	0	0	5	0	0	0	1	0	16	0	0	0	Stromal-2
S2#ATCAATCCATGCTTAG-1	0	0	0	0	0	0	0	0	22	0	0	0	Stromal-2
S2#ATCACACAGCACTAGT-1	0	0	13	0	0	0	0	0	5	0	0	0	Stromal-2
S2#ATCCACCTCACCGGTA-1	0	0	0	0	0	0	0	0	1	0	0	0	root
S2#ATCCACCTCATGGCTG-1	0	0	0	0	0	0	0	0	1	0	0	0	root
S2#ATCCACCTCCCTCAGT-1	0	0	16	0	0	0	0	0	8	0	0	0	Stromal-2
S2#ATCCACCTCGAGGAAC-1	0	0	28	0	0	0	5	0	16	0	0	0	Stromal-2
S2#ATCCACCTCTGCAAAC-1	0	0	1	0	0	0	2	0	28	0	0	0	Stromal-2
S2#ATCCATAAGCCTAACG-1	0	0	9	2	0	0	0	0	3	0	0	0	Muscle
S2#ATCCGTGAGGCTATGT-1	0	0	9	0	0	0	0	0	19	0	0	0	Stromal-2
S2#ATCCTGACAATGCGCT-1	0	0	0	0	0	0	0	0	1	0	0	0	root
S2#ATCCTTAGTGGATGTC-1	0	0	24	0	1	0	0	0	15	0	0	0	Stromal-2
S2#ATCCTTAGTTAGCAGC-1	0	0	14	0	0	0	2	0	18	0	0	0	Stromal-2
S2#ATCGAGGCAGCTTAAT-1	0	0	0	0	0	0	0	0	0	0	0	0	root
S2#ATCGGCCAGCGATACT-1	0	0	4	0	0	0	1	0	19	0	0	0	Stromal-3
S2#ATCTTTGGTGGAAGGC-1	0	3	0	0	0	0	0	0	1	2	0	0	Podocytes
S2#ATGAAGCCAGCAGGTA-1	0	0	0	0	2	0	1	0	8	0	2	0	Muscle
S2#ATGACCAGTTTGCGCC-1	0	0	0	0	0	0	0	0	0	0	0	0	root
S2#ATGCAGGCAGCACGAA-1	0	0	0	0	0	0	0	0	3	0	0	0	Muscle
S2#ATGCCTGAGCAGGCCT-1	0	0	4	0	0	0	0	0	20	0	0	0	Stromal-2
S2#ATGCGATTCTAAGTCA-1	0	0	0	0	0	0	1	0	0	0	0	0	Muscle
S2#ATGGCCCAGCACTAGT-1	0	0	24	0	0	0	0	0	25	0	0	0	Stromal-2
S2#ATGGTCTAGTTGTCCC-1	0	0	4	0	4	0	1	0	8	0	0	0	Neuron-1
S2#ATGTAACGTATTGCAG-1	0	0	28	0	0	0	2	0	18	0	0	0	Stromal-2
S2#ATGTAACGTCATTGAG-1	0	0	0	0	0	0	0	0	0	0	0	0	root
S2#ATGTCAATCGCCTGTT-1	0	0	0	0	0	0	0	0	1	0	0	0	root
S2#ATGTTCAAGGCTACAT-1	0	0	35	0	0	0	2	0	2	0	0	0	Stromal-3
S2#ATGTTGTCATCCGTAA-1	0	0	0	0	1	0	0	0	2	0	0	1	Muscle
S2#ATTACCCGTGATTTGG-1	0	0	20	0	0	0	0	0	14	0	0	0	Stromal-2
S2#ATTACCGCAACCTGGT-1	0	0	2	0	0	0	0	0	1	0	0	0	Muscle
S2#ATTAGCGGTTGCGTAA-1	0	0	5	0	1	0	0	0	19	0	0	0	Stromal-2
S2#ATTAGTCCAATTAAGG-1	0	0	3	0	0	0	3	0	20	0	0	0	Stromal-3
S2#ATTATCCTCGAAGTAG-1	0	0	10	0	0	0	0	0	4	0	0	0	Stromal-2
S2#ATTCCTCCATTCCTCG-1	0	0	19	0	0	0	1	0	3	0	0	0	Stromal-2
S2#ATTGAAGCAAGTTATC-1	0	0	1	0	0	0	0	0	16	0	0	0	Stromal-2
S2#ATTGAAGCACCAACCG-1	0	0	0	0	0	0	0	0	0	0	0	0	root
S2#ATTGCACAGCATGACT-1	0	25	0	0	0	0	2	0	1	18	0	0	Podocytes
S2#ATTGTGATCACTAGGT-1	0	0	0	0	0	0	2	0	13	0	0	0	Stromal-3
S2#ATTGTGATCAGCACGC-1	0	0	7	0	0	0	0	0	29	0	0	0	Stromal-2
S2#ATTGTGATCATGACCG-1	0	0	5	0	1	0	0	0	4	0	0	0	Neuron-1
S2#ATTGTGATCCTCCATA-1	0	0	0	0	1	0	0	0	0	0	0	0	root
S2#ATTTGCAAGCATGAAG-1	0	0	13	0	0	0	0	0	24	0	0	0	Stromal-2
S2#ATTTGCAAGGTGTCCA-1	0	0	3	0	0	0	0	0	1	0	0	0	Muscle
S2#CAAACATGTTACGCAA-1	0	0	0	0	0	0	0	0	4	0	5	0	Muscle
S2#CAAACATGTTCCATTA-1	0	0	0	0	0	0	0	0	0	0	0	0	root
S2#CAAAGCGCAGGTTACC-1	0	0	0	0	6	0	1	0	5	0	0	0	Neuron-2
S2#CAAAGGATCAGGCTAT-1	0	0	12	0	0	0	0	0	32	0	0	0	Stromal-2
S2#CAAATCATCTATTGTC-1	0	0	0	0	0	0	0	0	2	0	0	0	root
S2#CAACAATGTAGGTTAT-1	0	0	4	0	0	0	0	0	5	0	0	0	Neuron-1
S2#CAACAATGTTTGGGTA-1	0	0	62	0	0	0	4	0	24	0	0	0	Stromal-2
S2#CAACAGGCACAAGCCT-1	0	0	0	0	0	0	0	0	0	0	0	0	root
S2#CAACCCGCACTATGGC-1	0	0	0	0	1	0	0	0	2	0	2	0	Muscle
S2#CAACTAATCGTTAGTA-1	0	0	1	0	0	0	0	0	2	0	0	0	root
S2#CAAGGCCTCATTGTTC-1	0	0	7	0	2	0	1	0	12	0	0	0	Stromal-2
S2#CAAGGCTGTAAGCTTG-1	0	0	14	0	0	0	2	0	17	0	0	0	Stromal-3
S2#CAAGGTAAGCTAAGTC-1	1	0	2	0	0	0	0	0	2	0	0	0	Stromal-2
S2#CAAGGTAAGTTGTCTT-1	0	0	0	0	1	0	0	0	0	0	0	0	root
S2#CAAGTAACATGTTGCA-1	0	0	5	0	0	0	0	0	7	0	0	0	Stromal-2
S2#CAAGTGAAGCCGCAGT-1	1	0	1	0	0	0	0	0	0	0	0	0	Tubular
S2#CAAGTTATCACGCGGT-1	0	0	0	0	0	0	0	0	0	0	0	0	root
S2#CAATAAGCACTGGCCA-1	0	0	8	0	0	0	0	0	4	0	0	0	Muscle
S2#CAATCTAAGGGACCTC-1	0	0	0	0	0	0	0	0	1	0	0	0	root
S2#CAATGAACACTTCACT-1	0	0	29	0	3	0	3	0	41	0	1	0	Stromal-2
S2#CAATGCCCAAACATAG-1	0	0	6	0	0	0	1	0	3	0	0	0	Stromal-2
S2#CAATGCCCAACTGGCT-1	0	0	5	0	0	0	0	0	37	0	0	1	Stromal-3
S2#CAATGCCCACAGCCAT-1	0	0	6	0	0	0	0	0	1	0	0	0	Tubular
S2#CAATGTGGTCACAAAT-1	0	0	7	0	3	0	0	0	1	0	0	0	Neuron-1
S2#CAATGTGGTGGAGCAA-1	0	0	16	0	0	0	0	0	4	0	0	0	Stromal-2
S2#CACAATATCCACCTTA-1	0	0	41	0	0	0	0	0	5	0	0	0	Stromal-2
S2#CACAGGGAGGAATAAC-1	0	0	21	0	0	0	4	0	69	0	1	0	Stromal-3
S2#CACAGGGAGGAGTCGG-1	0	0	3	0	0	0	1	0	3	0	0	0	Stromal-3
S2#CACAGGGAGGGCTTTG-1	1	0	2	0	0	0	1	0	15	0	1	0	Stromal-3
S2#CACATAATCACGTTAA-1	0	0	7	0	0	0	1	0	2	0	2	0	Muscle
S2#CACCGGTAGGACCAGG-1	0	0	1	0	0	0	1	0	1	0	0	0	Muscle
S2#CACGCAATCAGGCCTA-1	0	0	5	0	0	0	1	0	10	0	0	0	Stromal-2
S2#CACTAAGGTGGCTTCC-1	0	0	7	0	0	0	1	0	12	0	0	0	Stromal-3
S2#CACTAGCCAGAAATGC-1	0	0	0	0	0	0	0	0	0	0	0	0	root
S2#CAGCAAGCACTAGGTC-1	0	0	0	0	0	0	1	0	24	0	0	0	Stromal-3
S2#CAGCAAGCAGGCATCT-1	0	0	5	0	1	0	0	0	13	0	0	0	Stromal-2
S2#CAGCTAAGTAATCGTG-1	0	0	7	0	0	0	1	0	9	0	0	0	Stromal-2
S2#CAGCTCAAGGAAGCTA-1	0	0	0	0	0	0	0	0	1	0	2	0	Muscle
S2#CAGGATGCAATTTAGC-1	0	0	14	0	0	0	1	0	8	0	1	0	Stromal-2
S2#CAGGCTGGTGATCATG-1	0	0	28	0	0	0	0	0	20	0	0	0	Stromal-3
S2#CAGGGCTTCGCTATAA-1	0	0	4	0	0	0	0	0	10	0	0	0	Stromal-2
S2#CAGGGTGAGCATGACT-1	0	0	0	0	0	0	1	0	0	0	0	0	root
S2#CAGGGTGAGCGCCTTT-1	0	0	2	0	0	0	0	0	1	0	0	0	Stromal-2
S2#CAGGTGGAGGCTACAT-1	0	0	1	0	3	0	0	0	9	0	0	0	Stromal-2
S2#CAGGTTAGTTCCGGGA-1	0	0	0	0	0	0	0	0	0	0	0	0	root
S2#CAGGTTTAGAACAAGT-1	0	0	0	0	0	0	0	0	4	0	0	0	Stromal-2
S2#CAGTATGGTATGGTGC-1	0	0	5	0	0	0	0	0	2	0	2	0	Muscle
S2#CAGTATGGTCCTCCAA-1	0	0	0	0	0	0	0	0	18	0	0	0	Stromal-2
S2#CATAATCCAGAAACGT-1	0	0	0	0	1	0	0	0	0	0	0	0	root
S2#CATAATGTCTTGGACG-1	0	0	0	0	0	0	1	0	7	0	0	0	Stromal-3
S2#CATAGACTCGCTTGCT-1	0	0	7	0	0	0	0	0	28	0	0	0	Stromal-3
S2#CATAGCTAGTCCTTTG-1	0	0	14	0	0	0	2	0	49	0	0	0	Stromal-2
S2#CATAGGCGTCCCGAAG-1	0	0	0	0	0	0	0	0	1	0	0	0	Stromal-3
S2#CATCAATCATGTTTGG-1	1	0	17	0	1	0	1	0	7	0	0	0	Stromal-2
S2#CATCACACATGTTTGG-1	0	0	1	0	0	0	1	0	19	0	0	0	Stromal-2
S2#CATGCGGGTAACGGGA-1	0	0	10	0	0	0	0	0	28	0	0	0	Stromal-2
S2#CATGGATTCATAATCG-1	0	0	10	0	0	0	0	0	11	0	0	0	Stromal-2
S2#CATGGATTCATTTGCT-1	0	0	5	0	0	0	0	0	7	0	0	0	Stromal-2
S2#CATGGCGGTTTACCGT-1	0	0	1	0	0	0	0	0	5	0	0	0	Stromal-3
S2#CATTATCTCCCGTTAC-1	0	0	6	0	0	0	0	0	12	0	0	0	Stromal-2
S2#CATTATCTCGCTAGTG-1	0	0	0	0	0	0	0	0	0	0	0	2	Muscle
S2#CATTGCGAGCGAGTAA-1	0	0	0	0	0	0	0	0	0	0	0	0	root
S2#CATTGCGAGGCATGAA-1	2	0	11	0	0	0	2	0	4	0	0	0	Stromal-2
S2#CCAAACCCAAGCTTTG-1	0	0	0	0	0	0	0	0	1	0	0	0	root
S2#CCAAACCCAGGACCTT-1	15	0	4	0	0	0	0	0	0	0	0	0	Tubular
S2#CCAAACTAGGCAATAG-1	0	0	3	0	0	0	0	0	9	0	0	0	Stromal-2
S2#CCAAATCAGCGAGGTG-1	0	0	5	0	1	0	1	0	6	0	4	0	Muscle
S2#CCAACCAAGACAAGTG-1	0	0	0	0	0	0	1	0	10	0	0	0	Stromal-2
S2#CCAACCAAGGAGTCTT-1	0	0	0	0	0	0	0	0	6	0	2	0	Muscle
S2#CCAAGGCTCGTTAACA-1	0	0	0	0	0	0	0	0	0	0	0	0	root
S2#CCAAGTTAGACAAAGT-1	0	0	8	0	0	0	0	0	19	0	0	0	Stromal-2
S2#CCAAGTTAGGAACACA-1	0	0	19	0	0	0	0	0	5	0	0	0	Stromal-2
S2#CCAATATCAGCATGTC-1	0	0	5	0	0	0	0	0	4	0	0	0	Tubular
S2#CCACACAAGGCTAGAA-1	0	0	0	1	0	0	0	0	1	0	2	0	Muscle
S2#CCACAGGGTATTGTCC-1	0	0	0	0	0	0	0	0	1	0	0	0	root
S2#CCAGACTCACCACAAC-1	0	0	0	0	0	0	0	0	20	0	0	0	Stromal-2
S2#CCAGCTGCAACTAACT-1	0	0	0	0	0	0	0	0	7	0	0	0	Stromal-3
S2#CCATAAATCCTGGTGA-1	0	0	0	0	0	0	1	0	2	0	0	0	Muscle
S2#CCATAAGGTGCTTAGA-1	0	0	0	0	0	0	0	0	0	0	0	0	root
S2#CCATAATCAATTAACC-1	0	0	0	0	0	0	1	0	7	0	0	0	Stromal-3
S2#CCATAATCACCAGCAT-1	0	0	0	0	0	0	0	0	0	0	0	0	Stromal-1
S2#CCATATTTCCGTGACA-1	0	0	0	0	0	0	1	0	7	0	0	0	Stromal-3
S2#CCATATTTCTAGCGAT-1	0	0	0	0	0	0	1	0	4	0	0	0	Stromal-3
S2#CCATATTTCTTGACCC-1	0	0	0	0	0	0	0	0	1	0	1	0	Muscle
S2#CCATCACTCACGCGGT-1	0	0	0	0	0	0	0	0	0	0	0	0	root
S2#CCATCATGTCATTACC-1	0	0	0	0	0	0	0	0	1	0	0	0	Neuron-1
S2#CCATTGTGTTCATTTG-1	0	0	7	0	1	0	1	0	12	0	0	0	Stromal-2
S2#CCCAAATAGATAGACG-1	1	0	4	4	0	0	2	0	13	0	0	0	Muscle
S2#CCCAGCACACTGGCCA-1	0	0	4	0	0	0	0	0	8	0	0	0	Stromal-2
S2#CCCAGTTTCAAACCTA-1	8	0	33	0	0	0	0	0	0	0	0	0	Tubular
S2#CCCAGTTTCTGGCATG-1	0	0	0	0	0	0	0	0	16	0	0	0	Stromal-3
S2#CCCTAATGTACTGAAT-1	0	0	1	0	0	0	0	0	9	0	0	0	Stromal-2
S2#CCCTCATAGGGTGGAT-1	0	0	0	0	0	0	0	0	13	0	0	0	Stromal-3
S2#CCCTGTTAGTTGCGTG-1	0	0	1	0	0	0	0	0	4	0	0	0	Muscle
S2#CCGACAGGTGTTGTGA-1	0	0	0	0	1	0	0	0	11	0	0	0	Stromal-3
S2#CCGACAGGTGTTTCAC-1	0	1	0	0	0	0	2	0	0	2	0	0	Podocytes
S2#CCGATGCAGCGGCTGT-1	0	0	0	0	0	0	0	0	6	0	0	0	Stromal-3
S2#CCGCAAATCAACAAGG-1	0	0	0	0	0	0	0	0	5	0	0	0	Stromal-3
S2#CCGCAAATCCATAATG-1	0	0	0	0	0	0	0	0	31	0	0	0	Stromal-3
S2#CCGCTAAAGCATCCAG-1	0	0	2	0	0	0	0	0	9	0	0	0	Stromal-2
S2#CCGCTAAAGGCTATGT-1	0	0	6	0	0	0	0	0	32	0	0	0	Stromal-2
S2#CCGCTAAAGGCTGTGC-1	0	0	9	0	0	0	0	0	7	0	0	0	Stromal-2
S2#CCGCTTAGTGCTAGAC-1	0	0	0	0	0	0	1	0	3	0	2	0	Muscle
S2#CCGTTACTCCCGAACA-1	0	0	12	0	0	0	0	0	11	0	0	0	Stromal-2
S2#CCTAAAGGTTAGCCAA-1	0	0	6	1	0	0	0	0	4	0	2	0	Muscle
S2#CCTAAGCCACTCGCTC-1	0	0	0	0	0	0	1	0	2	0	0	0	Stromal-3
S2#CCTAAGCCATATTGAC-1	0	21	0	0	0	0	2	0	0	10	0	0	Podocytes
S2#CCTAATAAGCCTGATG-1	1	0	0	0	0	0	0	0	0	0	0	0	Muscle
S2#CCTAATAAGCTGTCAG-1	0	0	4	0	0	0	1	0	17	0	0	0	Stromal-2
S2#CCTAATAAGGTTTGCG-1	0	0	23	0	0	0	0	0	5	0	0	0	Stromal-2
S2#CCTAATAAGTAGCGGG-1	0	0	0	0	1	0	0	0	1	0	0	0	root
S2#CCTAATCGTTTGGCGG-1	0	0	4	0	0	0	0	0	0	0	4	0	Muscle
S2#CCTACTGGTTCAAGAT-1	0	0	6	0	0	0	1	0	18	0	0	0	Stromal-2
S2#CCTATATTCTAATTGG-1	0	0	0	2	0	0	0	0	0	0	0	0	Muscle
S2#CCTATATTCTGTTCAT-1	0	0	25	0	0	0	1	0	8	0	0	0	Stromal-3
S2#CCTCAAACACTATGGC-1	0	0	0	0	0	0	0	0	5	0	0	0	Stromal-3
S2#CCTCAGTTCGCTAGTG-1	0	0	0	0	0	0	0	0	0	0	0	0	root
S2#CCTCAGTTCTCACACC-1	0	0	0	0	0	0	0	0	1	0	0	0	Muscle
S2#CCTCAGTTCTTTGACT-1	1	0	0	0	0	0	0	0	3	0	6	0	Muscle
S2#CCTCCTCTCCTCCTAA-1	0	0	1	0	4	0	0	0	12	0	1	0	Stromal-2
S2#CCTCCTGAGAGGAGGA-1	0	0	0	0	0	0	1	0	0	0	0	0	Muscle
S2#CCTCCTGAGCCATCAG-1	0	0	9	0	8	0	3	0	2	0	0	0	Neuron-2
S2#CCTGATGAGCTCCTAC-1	0	0	0	0	0	0	0	0	3	0	0	0	Stromal-2
S2#CCTGGTAAGTCTATGA-1	0	0	0	0	0	0	1	0	8	0	0	0	root
S2#CCTGGTAAGTTTCCGC-1	0	3	2	0	0	0	0	0	0	2	0	0	Podocytes
S2#CCTGTAACAATTGACT-1	0	0	9	0	0	0	1	0	13	0	0	0	Stromal-2
S2#CCTTACTCATCAATCG-1	0	0	11	0	0	0	1	0	52	0	0	0	Stromal-2
S2#CCTTAGTGTTAATGCG-1	0	0	2	0	0	0	0	0	3	0	0	0	Stromal-2
S2#CCTTCGTAGGCAATAG-1	1	0	0	0	0	0	0	0	0	0	1	0	Muscle
S2#CGAAATGAGTTGTCCC-1	0	0	0	0	0	0	1	0	2	0	0	0	Muscle
S2#CGAACAAAGGCCCAGT-1	0	0	0	0	0	0	0	0	0	0	0	0	root
S2#CGAAGAATCACTCAAA-1	0	0	0	0	0	0	0	0	14	0	0	0	Stromal-3
S2#CGAAGCCTCATTACTC-1	0	0	14	0	0	0	1	0	15	0	0	0	Stromal-2
S2#CGAAGCGAGACACCGC-1	0	0	0	0	0	0	2	0	0	0	0	0	Muscle
S2#CGAATATGTGTGAGAG-1	0	0	9	0	0	0	0	0	18	0	0	3	Stromal-2
S2#CGACTAAGTAGCTAGC-1	0	0	3	0	0	0	1	0	11	0	0	0	Stromal-3
S2#CGAGCGAAGCTTCTCA-1	0	0	4	0	0	0	0	0	20	0	0	0	Stromal-2
S2#CGAGCTGGTAACGAGG-1	0	0	0	0	1	0	1	0	18	0	0	0	Stromal-2
S2#CGAGGAAGTTACTTGC-1	0	0	5	0	0	0	0	0	1	0	0	0	Muscle
S2#CGAGTCGGTCACACCC-1	0	0	0	0	0	0	0	0	1	0	0	0	root
S2#CGATCCTTCGTTCACC-1	0	0	3	0	0	0	5	0	5	0	0	0	Stromal-3
S2#CGATTCCTCAATGACC-1	0	0	0	0	0	0	0	0	3	0	0	0	Stromal-2
S2#CGCAAATTCTGTGAGT-1	0	0	0	0	0	0	1	0	26	0	0	0	Stromal-2
S2#CGCAATCCATAGCTGC-1	0	0	10	0	0	0	0	0	6	0	0	0	Muscle
S2#CGCAATGTCGCTCCAT-1	0	0	1	0	0	0	1	0	18	1	0	1	Stromal-2
S2#CGCACAATCACTAGGT-1	0	0	0	0	0	0	0	0	2	0	0	1	Muscle
S2#CGCATATAGTATTGCA-1	0	0	16	0	0	0	1	0	16	0	0	0	Stromal-2
S2#CGCATATAGTTACCGG-1	0	0	36	0	5	0	0	0	14	1	0	0	Neuron-1
S2#CGCATATAGTTGTCCC-1	0	0	0	0	0	0	0	0	4	0	3	0	Muscle
S2#CGCATTACATCGCTTT-1	0	0	0	0	0	0	1	0	5	0	0	0	Stromal-2
S2#CGCCTCATCAAAGGCA-1	0	0	4	0	0	0	0	0	1	0	4	0	Muscle
S2#CGCCTGTGTGTGAGAG-1	0	0	0	0	0	0	0	0	5	0	0	0	Stromal-2
S2#CGCGATTCACAATTAC-1	0	0	0	0	0	0	0	0	1	1	0	0	Podocytes
S2#CGCTAACCAATGAAGC-1	0	0	0	0	0	0	0	0	0	0	0	0	root
S2#CGCTACTTCCCTGGAA-1	0	0	0	0	1	0	0	0	14	0	0	0	Stromal-3
S2#CGCTATGAGGAGTCTT-1	0	0	0	0	0	0	1	0	4	0	0	0	Muscle
S2#CGCTTAACAATCTCTC-1	0	0	2	3	0	0	0	0	0	0	0	0	Muscle
S2#CGCTTAACAGGCGAGT-1	0	0	0	0	0	0	0	0	2	0	0	0	Muscle
S2#CGCTTACTCCTCACTA-1	0	0	10	0	0	0	1	0	5	0	0	0	Stromal-2
S2#CGGACAACACTAAGCC-1	0	0	5	0	0	0	3	0	24	0	0	0	Stromal-2
S2#CGGACAACATCACAGC-1	0	0	0	0	0	0	0	0	5	0	0	0	Stromal-3
S2#CGGACAACATTGCAGC-1	0	0	0	0	0	0	0	0	3	0	1	0	Muscle
S2#CGGATAAAGAGCCGCT-1	0	0	0	0	0	0	1	0	5	0	0	0	Stromal-3
S2#CGGATAAAGGCACAGG-1	0	0	0	0	0	0	0	0	2	0	0	0	root
S2#CGGATTAGTAGCAGCT-1	0	0	0	0	0	0	1	0	4	0	0	0	Stromal-3
S2#CGGATTAGTCAAAGGG-1	0	0	3	0	2	0	0	0	2	0	0	0	Neuron-2
S2#CGGATTAGTCACCTAT-1	0	0	0	0	0	0	1	0	6	0	0	0	Stromal-2
S2#CGGATTAGTGAGCACT-1	0	0	5	0	1	0	2	0	11	1	0	0	Stromal-2
S2#CGGATTAGTGTTAAAC-1	0	0	1	0	0	0	0	0	7	0	0	0	Stromal-3
S2#CGGCCATAGACAGGCG-1	0	33	0	0	0	0	2	0	0	12	0	0	Podocytes
S2#CGGCCATAGTCATTAG-1	0	0	12	0	1	0	0	0	23	0	0	0	Stromal-2
S2#CGGCTCACACAGAAAC-1	0	0	0	1	0	0	1	0	3	0	0	0	Muscle
S2#CGGCTCACATAAACCT-1	0	0	3	0	0	0	1	0	27	0	0	0	Stromal-3
S2#CGGGACAAGCTCCTAC-1	0	0	7	0	0	0	0	0	4	0	0	0	Stromal-3
S2#CGGGTCTAGCTTAGCG-1	0	0	1	0	0	0	0	0	0	0	0	0	Tubular
S2#CGGTAACGTCTAACCT-1	0	0	13	0	0	0	0	0	4	0	0	0	Stromal-2
S2#CGGTTATAGGCAATAG-1	0	0	12	0	0	0	1	0	44	0	0	0	Stromal-3
S2#CGGTTATAGTCATCCC-1	0	0	0	0	0	0	0	0	0	0	0	0	root
S2#CGGTTTCTCGTTACAA-1	0	0	5	0	0	0	0	0	21	0	0	0	Stromal-3
S2#CGGTTTGAGACAAAGT-1	0	0	12	0	0	0	0	0	1	0	0	0	Stromal-2
S2#CGTAACCCATCCAGGT-1	0	0	0	0	0	0	0	0	1	0	0	0	root
S2#CGTATTGCATGAAATG-1	0	0	0	0	0	0	0	0	3	0	0	0	Stromal-2
S2#CGTCAATAGGGACCTC-1	0	0	0	0	0	0	1	0	7	0	0	0	Stromal-2
S2#CGTCCTAGTTCCGGGA-1	0	0	29	0	0	0	1	0	52	0	0	0	Stromal-3
S2#CGTGACATCATAGCCG-1	0	0	0	0	0	0	0	0	4	0	0	0	Muscle
S2#CGTGAGGAGACAAACG-1	0	0	2	0	0	0	0	0	14	0	1	0	Stromal-2
S2#CGTGAGGAGCCTGTGA-1	0	0	8	2	0	0	0	0	1	0	1	0	Muscle
S2#CGTGCACAGCATGAAG-1	0	0	2	0	0	0	0	0	11	0	0	0	Stromal-2
S2#CGTGCACAGGCGAATA-1	0	0	0	0	0	0	3	0	1	0	0	0	Stromal-3
S2#CGTGGTTCATTTGCTC-1	0	0	4	1	0	0	1	0	3	0	7	0	Muscle
S2#CGTGTGTCATAAACCT-1	0	0	6	0	0	0	1	0	4	0	0	0	Stromal-2
S2#CGTGTTACAAGATTCT-1	0	0	1	0	3	0	0	0	2	0	0	0	Stromal-2
S2#CGTGTTACAATTTAGC-1	0	0	3	0	0	0	0	0	3	0	0	0	Tubular
S2#CGTTATTTCAGGTCCA-1	0	0	5	0	0	0	0	0	1	0	0	0	Tubular
S2#CGTTGCAAGCTCCTTA-1	0	0	12	0	0	0	0	0	4	0	0	1	Stromal-1
S2#CGTTTCTCACAACAAA-1	0	0	0	0	0	0	0	0	1	0	0	0	root
S2#CGTTTGGAGGGCTTAT-1	0	0	0	0	0	0	0	0	2	0	0	0	root
S2#CTAAAGCTCCTTGTTG-1	0	0	11	0	0	0	0	0	4	0	0	0	Muscle
S2#CTAACCTGTCTAACCT-1	0	0	4	0	1	0	0	0	11	0	0	0	Neuron-1
S2#CTAAGGTTCTTAGGGT-1	0	0	0	0	0	0	0	0	7	0	0	0	Stromal-3
S2#CTAATCCGTACTGATG-1	0	0	0	0	0	0	0	0	0	1	2	0	Muscle
S2#CTAATGTCAAACTAAG-1	0	2	0	0	0	0	2	0	1	11	0	0	Podocytes
S2#CTACAACAGCCTGTGA-1	0	0	0	0	0	0	0	0	0	0	1	0	Muscle
S2#CTACGAAGTGGCTTCC-1	0	0	0	0	0	0	2	0	0	0	0	0	Muscle
S2#CTACTTAGTTCATCTA-1	28	0	5	0	0	0	0	0	1	0	0	2	Podocytes
S2#CTAGCGGGTCGCAATA-1	1	0	3	0	0	0	0	0	2	0	0	0	Stromal-2
S2#CTAGCTGAGCGATAAG-1	0	0	13	0	0	0	0	0	5	0	0	0	Stromal-2
S2#CTAGTAATCCAAATCA-1	0	0	5	0	0	0	0	0	29	0	0	0	Stromal-2
S2#CTAGTAATCTGTTGCC-1	0	0	5	0	0	0	1	0	4	0	0	0	Stromal-2
S2#CTAGTCGAGGACCAGG-1	0	0	0	0	0	0	0	0	0	0	0	0	root
S2#CTAGTGAGTACTGATG-1	0	0	25	0	0	0	1	0	8	0	0	0	Stromal-2
S2#CTATGATCAGAATGAC-1	0	0	0	0	0	0	0	0	2	0	0	0	Tubular
S2#CTATTACTCGCACAAT-1	0	0	32	0	0	0	0	0	3	0	0	0	Stromal-2
S2#CTATTGAAGAATCTCA-1	0	0	0	0	0	0	0	0	3	0	0	0	Tubular
S2#CTATTGAAGAGCAAGC-1	0	0	9	0	0	0	0	0	4	0	0	0	Muscle
S2#CTATTGAAGTAAGTGG-1	1	0	0	0	0	0	1	0	2	0	0	0	Stromal-3
S2#CTCAATAAGGAACCAA-1	0	0	0	0	0	0	1	0	17	0	0	0	Stromal-3
S2#CTCACAACATGCAACC-1	0	22	3	0	0	0	1	0	1	20	0	0	Podocytes
S2#CTCACACTCTAACCAA-1	0	0	20	0	0	0	0	0	14	0	0	0	Stromal-2
S2#CTCACACTCTGCAACG-1	0	0	0	0	0	0	0	0	1	0	0	0	root
S2#CTCACTCAGTAGCGCC-1	0	0	1	0	0	0	1	0	8	0	0	0	Stromal-1
S2#CTCAGGATCACGCATG-1	0	0	0	0	0	0	0	0	1	0	0	0	Muscle
S2#CTCATGCTCTTTGAGA-1	0	0	6	0	6	0	1	0	9	0	0	0	Neuron-1
S2#CTCATTTAGGAAGCTA-1	0	0	4	1	0	0	0	0	3	0	2	0	Muscle
S2#CTCCAAACACTAGGTC-1	0	0	8	0	0	0	0	0	7	0	0	0	Stromal-2
S2#CTCGACAAGGGTTATC-1	0	0	1	0	0	0	1	0	4	0	0	0	Stromal-2
S2#CTCGCTCCACAGAAAC-1	0	0	0	0	0	0	0	0	8	0	0	0	Stromal-3
S2#CTCTATGTCTTTGACT-1	0	0	6	0	0	0	1	0	11	0	0	0	Stromal-2
S2#CTCTCACAGTCACGAT-1	0	0	7	0	0	0	1	0	14	0	0	0	Stromal-2
S2#CTCTTGATCAGGATGA-1	0	0	2	0	0	0	0	0	0	0	0	1	Muscle
S2#CTGCTCCCAGCTACGT-1	1	0	8	0	0	0	0	0	4	1	0	0	Stromal-3
S2#CTGGATGTCACATTGA-1	0	0	0	0	1	0	0	0	1	0	0	0	root
S2#CTGGTCAAGCTTAGCG-1	0	0	0	0	0	0	0	0	8	0	0	0	Stromal-3
S2#CTGGTCAAGGTGAAAT-1	0	0	4	0	0	0	0	0	8	0	0	0	Stromal-2
S2#CTGGTCAAGTCTATGA-1	0	0	13	0	0	0	0	0	9	0	0	0	Muscle
S2#CTGGTCAAGTTGGCCA-1	0	0	6	0	0	0	0	0	7	0	0	0	Stromal-2
S2#CTGGTTACACATACTG-1	0	0	0	0	0	0	0	0	0	0	0	0	root
S2#CTGGTTACAGCAGGTA-1	0	0	3	0	0	0	0	0	10	0	1	0	Stromal-2
S2#CTGGTTTGTGAGCAAG-1	0	0	8	0	0	0	0	0	26	0	0	0	Stromal-2
S2#CTGGTTTGTTTGGGCG-1	0	0	1	0	2	0	0	0	3	0	6	0	Muscle
S2#CTTAACAAGTCATGCG-1	4	0	1	0	1	0	0	0	11	0	0	0	Stromal-2
S2#CTTAAGGGTAACGTGC-1	0	0	0	0	0	0	0	0	0	0	0	0	root
S2#CTTACCGGTACCCACC-1	0	0	0	1	0	0	0	0	8	0	7	0	Muscle
S2#CTTACCTCAGCATGTC-1	0	0	6	0	0	0	1	0	18	0	0	0	Stromal-2
S2#CTTCTCAAGCCGCTAA-1	0	0	2	0	0	0	2	0	2	0	0	0	Stromal-2
S2#CTTCTCAAGGTAAGGC-1	0	0	2	0	0	0	0	0	5	0	0	0	Stromal-1
S2#CTTGCAACATGCATAT-1	9	0	0	0	0	0	0	0	0	0	0	0	Tubular
S2#CTTGTAAAGCTATTGA-1	0	0	0	0	0	0	0	0	3	0	0	0	Stromal-2
S2#CTTGTTTAGGAACCGG-1	0	0	0	0	0	0	0	0	1	0	0	0	Muscle
S2#CTTTAGGCAGGCTAAG-1	0	0	3	0	0	0	0	0	28	0	0	0	Stromal-2
S2#CTTTAGTTCGTTATCT-1	0	0	0	0	0	0	0	0	3	0	0	0	Muscle
S2#CTTTAGTTCTCACAAA-1	12	0	0	0	0	0	0	0	11	0	0	0	Tubular
S2#CTTTAGTTCTTGCATT-1	0	0	0	0	0	0	0	0	13	0	1	0	Muscle
S2#CTTTCTTGTGGATTCA-1	0	0	1	0	0	0	0	0	1	0	0	0	Stromal-1
S2#GAAACTGAGGGCTTTG-1	0	0	4	0	0	0	0	0	1	0	5	0	Muscle
S2#GAAAGGCTCCGCACAA-1	0	0	1	0	0	0	0	0	13	0	0	0	Stromal-2
S2#GAACACAAGCTTCTCA-1	0	0	0	1	0	0	0	0	5	0	0	0	Muscle
S2#GAACACAAGGCAAGTA-1	0	0	5	0	0	0	1	0	13	0	0	0	Stromal-1
S2#GAACCAAAGCCACAAT-1	0	0	10	0	0	0	1	0	8	0	0	0	Stromal-2
S2#GAACGAATCCTCGATC-1	0	0	16	0	0	0	1	0	8	0	0	0	Stromal-2
S2#GAACTTATCAGTGAAG-1	0	0	0	0	0	0	0	0	6	0	0	0	Muscle
S2#GAAGGCCCACAATACT-1	3	0	0	0	0	0	1	0	5	0	0	0	Stromal-3
S2#GAAGGCTAGCGGCTGT-1	0	0	0	0	0	0	0	0	3	0	0	0	Muscle
S2#GAAGTAAGTTATTGCC-1	0	0	0	0	0	0	2	0	6	0	0	0	Muscle
S2#GAAGTAAGTTGCGCGA-1	0	0	0	0	0	0	0	0	4	0	0	0	Stromal-3
S2#GAAGTATAGTTAGCTA-1	0	0	0	0	0	0	0	0	6	0	1	0	Muscle
S2#GAAGTGATCTTAGTGA-1	0	0	0	0	0	0	0	0	2	0	0	0	root
S2#GAATTTGTCGTCCTTA-1	0	0	6	0	0	0	1	0	16	0	0	0	Stromal-2
S2#GACCGTTCACAAACTT-1	0	0	0	0	0	0	0	0	1	0	0	0	root
S2#GACCTGCAGCAAGACA-1	1	0	0	0	0	0	0	0	1	0	0	0	Muscle
S2#GACCTGCAGGCTTAAC-1	0	0	15	1	0	0	3	0	20	0	0	0	Stromal-2
S2#GACCTTTGTCCGGTTC-1	0	0	0	0	0	0	0	0	0	0	0	0	Muscle
S2#GACCTTTGTGTTAGCA-1	0	0	12	0	0	0	7	0	20	0	0	0	Stromal-1
S2#GACGCCTAGGCGAATA-1	0	0	0	1	0	0	0	0	0	0	1	0	Muscle
S2#GACGTAAAGGTCGATT-1	0	0	0	0	1	0	0	0	1	0	0	0	root
S2#GACGTAAAGTAGCTTA-1	0	0	0	0	0	0	0	0	1	0	2	0	Muscle
S2#GAGAACCAGCTCCTTA-1	0	0	0	0	0	0	0	0	0	0	5	1	Muscle
S2#GAGCAAATCCCGCCTA-1	0	0	4	0	0	0	0	0	15	0	0	0	Stromal-2
S2#GAGCGAAGTGCGCATG-1	0	0	10	0	0	0	0	0	11	0	2	0	Muscle
S2#GAGCTTAGTTTACGTC-1	3	0	4	0	0	0	0	0	0	0	0	0	Tubular
S2#GAGCTTGTCAAGTGAG-1	0	0	0	0	0	0	1	0	3	0	0	0	Stromal-2
S2#GAGCTTGTCCTGGTGA-1	0	0	10	0	0	0	3	0	16	1	0	0	Stromal-2
S2#GAGGACTAGGCTTAGT-1	0	0	21	0	1	0	1	0	31	0	0	0	Stromal-1
S2#GAGGAGGCAGCTCAAC-1	0	0	0	0	0	0	0	0	2	0	0	0	root
S2#GAGGCCTTCCTAGTAA-1	0	0	2	0	0	0	1	0	9	0	0	0	Stromal-3
S2#GAGGCTTGTAACGTGC-1	0	0	10	0	0	0	1	0	23	0	0	0	Stromal-3
S2#GAGTAATAGTAGCGCC-1	0	0	0	0	0	0	0	0	1	0	0	0	Stromal-3
S2#GAGTATCTCGCCTGTT-1	0	0	13	0	0	0	1	0	30	0	0	0	Stromal-2
S2#GAGTCAAAGTTTGGGT-1	0	0	0	1	0	0	0	0	1	0	0	0	Muscle
S2#GAGTGTTTCCTGAATA-1	0	0	0	0	0	0	1	0	4	0	0	0	Stromal-3
S2#GAGTTACTCGGTTCCT-1	0	0	14	0	1	0	0	0	10	2	0	0	Stromal-2
S2#GAGTTTGGTGGACCTG-1	0	0	0	0	0	0	1	0	3	0	0	0	Muscle
S2#GATCAGGCATAGCGAG-1	1	0	14	0	0	0	0	0	1	0	1	0	Tubular
S2#GATCAGTTCCTACCTA-1	0	0	1	0	0	0	3	0	9	0	2	1	Muscle
S2#GATCGATTCAGGCTAT-1	0	0	32	0	0	0	1	0	7	0	0	0	Stromal-1
S2#GATCGCTCAACACCTA-1	0	0	0	0	1	0	0	0	0	0	0	0	root
S2#GATGAGGGTAATCACG-1	1	0	4	0	0	0	1	0	18	0	0	0	Stromal-2
S2#GATGCTTAGGCGTAAA-1	0	0	0	0	0	0	0	0	1	0	0	0	root
S2#GATGGCTGTACTTCAC-1	0	0	0	0	0	0	0	0	5	0	0	0	root
S2#GATGGCTGTGATGAGG-1	0	0	8	0	0	0	0	0	10	0	0	0	Stromal-3
S2#GATGGCTGTTATCGAG-1	0	0	0	0	1	0	1	0	1	0	0	0	Tubular
S2#GATTACGGTTGCATCT-1	0	0	0	0	0	0	2	0	1	0	0	0	Muscle
S2#GATTACTCAGCTTAGC-1	12	0	0	0	0	0	0	0	0	1	0	0	Tubular
S2#GATTAGCTCCCGCCTA-1	0	0	0	0	0	0	0	0	2	0	0	0	root
S2#GATTAGCTCTTAAGTG-1	0	0	1	0	0	0	0	0	22	0	0	0	Stromal-3
S2#GATTAGTGTTGAGCCG-1	0	0	12	0	0	0	0	0	3	0	0	0	Neuron-1
S2#GATTCAATCGTGCTTC-1	0	0	3	0	0	0	0	0	20	0	0	0	Stromal-3
S2#GATTGATGTAGGTTAT-1	0	0	5	0	0	0	0	0	0	0	0	0	Tubular
S2#GATTGTTCAGGTTAAA-1	0	0	0	0	0	0	0	0	0	0	0	0	Muscle
S2#GATTTGCAGTTCCTCA-1	0	0	3	0	0	0	0	0	6	0	0	0	Stromal-3
S2#GCAATAGAGTTGCGTG-1	0	0	0	0	0	0	0	0	4	0	0	0	root
S2#GCAATGTTCGCATTAA-1	0	0	0	0	0	0	0	0	2	0	0	0	root
S2#GCACCTAAGAAAGCAT-1	0	0	0	0	0	0	1	0	3	0	0	0	Stromal-2
S2#GCACCTAAGCTCAAAC-1	0	0	0	0	0	0	0	0	5	0	0	0	root
S2#GCACCTAAGTCAGTAC-1	0	0	0	0	0	0	0	0	6	0	5	0	Muscle
S2#GCAGCAACAAAGCTAA-1	0	0	1	0	0	0	2	0	2	0	0	0	Stromal-2
S2#GCAGCTATCGATATTG-1	0	0	6	0	4	2	2	0	9	0	0	0	Neuron-2
S2#GCAGCTATCGATTCTT-1	0	0	16	0	0	0	0	0	17	0	0	0	Stromal-2
S2#GCAGGACCATAATCCG-1	0	0	13	0	0	0	2	0	10	0	0	0	Stromal-2
S2#GCAGGTTGTATTGTCC-1	0	0	8	0	0	0	0	0	4	0	0	0	Stromal-2
S2#GCATATATCCCGCATT-1	0	0	20	0	0	0	1	0	35	0	1	0	Stromal-2
S2#GCATCCTTCAGAAACG-1	0	0	0	3	0	0	2	0	5	0	1	0	Muscle
S2#GCCAATAGTTAGTTGG-1	0	0	0	0	0	0	1	0	19	0	0	0	Stromal-2
S2#GCCACAATCTTGAGGT-1	0	0	1	0	0	0	2	0	6	0	0	0	Muscle
S2#GCCACTAAGGATAAAC-1	0	0	0	0	0	0	0	0	5	0	0	0	Stromal-2
S2#GCCAGGTTCCACCTTA-1	0	0	0	0	0	0	1	0	17	0	0	0	Stromal-3
S2#GCCATGATCACAAGCT-1	0	0	1	0	0	0	0	0	3	0	0	0	Stromal-2
S2#GCCATGATCGAGCAAA-1	0	0	6	0	0	0	0	0	19	0	0	0	Stromal-2
S2#GCCATTACACTTCATC-1	0	0	14	0	0	0	0	0	11	0	0	0	Stromal-2
S2#GCCCGTTGTACTTCAC-1	0	0	2	0	0	0	0	0	1	0	0	0	Muscle
S2#GCCTAATAGGACCTTG-1	0	0	0	0	1	0	0	0	5	0	1	0	Muscle
S2#GCCTACTTCTTAGGAC-1	0	0	24	0	0	0	1	0	22	0	0	0	Stromal-2
S2#GCCTCCATCAATCTAG-1	0	0	6	0	8	0	0	0	16	0	0	0	Stromal-2
S2#GCCTGTGCAAAGGTAC-1	0	0	3	0	0	0	0	0	0	0	0	0	Tubular
S2#GCCTTAACAAGGTATA-1	0	0	0	0	0	0	0	0	0	0	0	0	Muscle
S2#GCCTTAACACGGTACT-1	0	0	6	0	0	0	0	0	17	0	0	0	Stromal-2
S2#GCGATTTAGTAAAGGT-1	0	0	7	0	0	0	0	0	2	0	0	0	Stromal-2
S2#GCGCTAGGTCCAAATG-1	0	0	4	0	0	0	2	0	19	0	0	0	Stromal-2
S2#GCGCTTAAGACAACGA-1	0	0	10	0	0	0	0	0	16	0	0	0	Stromal-2
S2#GCGCTTGCATTGCAGC-1	0	0	8	0	0	0	3	0	27	0	0	0	Stromal-3
S2#GCGTAACGTTAGCATG-1	0	0	0	0	0	0	0	0	1	0	1	0	root
S2#GCGTTTCTCAATCTCT-1	0	0	7	0	0	0	0	0	3	0	0	0	Stromal-2
S2#GCTAACCCACGAATCC-1	0	0	0	1	0	0	0	0	3	0	3	0	Muscle
S2#GCTAACCCATATTGAC-1	0	0	2	0	0	0	1	0	34	1	0	0	Stromal-2
S2#GCTAAGTTCCCTGTTA-1	0	0	0	0	0	0	0	0	9	0	0	0	Stromal-2
S2#GCTAAGTTCTTTGAGA-1	0	0	0	0	0	0	1	0	8	0	0	0	Stromal-2
S2#GCTAGCCAGGAGGGTT-1	0	0	0	0	1	0	0	0	1	0	0	0	Stromal-2
S2#GCTAGTGTCGCGACAC-1	5	0	0	0	0	0	0	0	0	0	0	0	Tubular
S2#GCTATCCTCCTTGCAC-1	1	0	0	0	0	0	2	0	3	0	1	0	Muscle
S2#GCTCAACCAGCCTGCA-1	0	0	0	0	0	0	1	0	0	0	0	0	Muscle
S2#GCTCCTTAGTCAATCA-1	0	0	0	0	4	0	2	0	1	0	0	0	Neuron-2
S2#GCTCGATCATGCTTAG-1	0	0	7	0	0	0	0	0	5	0	0	0	Stromal-3
S2#GCTCTGGCACTAAGTT-1	0	0	0	0	0	0	1	0	15	0	0	0	Stromal-3
S2#GCTGAGGAGTGAGCGG-1	0	0	0	0	0	0	0	0	2	0	0	0	Muscle
S2#GCTGCATCAAACTGTT-1	0	0	11	0	0	0	1	0	18	0	0	0	Stromal-2
S2#GCTGGATGTAAGCTTG-1	0	0	0	0	0	0	0	0	0	0	0	0	Muscle
S2#GCTGGTTCAACTAGCC-1	0	0	0	0	1	0	2	0	9	0	0	0	Stromal-2
S2#GCTTAAATCCAGGGAG-1	0	0	0	0	0	0	0	0	0	0	3	0	root
S2#GCTTACCTCAGCAAGA-1	0	0	20	0	0	0	3	0	33	0	0	0	Stromal-2
S2#GCTTACCTCTTGTTCG-1	1	0	0	0	0	0	0	0	9	0	0	0	Stromal-3
S2#GCTTAGTAGAGAGGCT-1	0	0	0	0	0	0	0	0	6	0	0	0	Stromal-3
S2#GCTTATCGTACCGTAA-1	0	0	5	0	0	0	1	0	30	0	0	0	Stromal-3
S2#GCTTGACCATGAGCAG-1	0	0	0	0	0	0	0	0	2	0	0	0	Muscle
S2#GCTTTATTCCTTGTTG-1	0	0	8	0	1	0	2	0	15	0	0	0	Stromal-2
S2#GGAAACTCATCCCGCT-1	0	0	0	0	0	0	1	0	35	0	0	0	Stromal-3
S2#GGAACCTGTCTAACAG-1	0	0	0	0	0	0	1	0	21	0	0	0	Stromal-2
S2#GGAACCTGTCTAGCTT-1	0	85	0	0	0	0	0	0	1	16	0	0	Podocytes
S2#GGAACTAAGGCAAGTA-1	0	0	0	0	0	0	0	0	1	0	0	0	root
S2#GGACAGCCAATAACCT-1	0	0	8	0	0	0	1	0	4	0	0	0	Stromal-2
S2#GGACATAAGGTAAGCA-1	0	0	8	0	0	0	1	0	29	0	0	1	Stromal-3
S2#GGACCTCAGGTCGATT-1	0	0	3	0	0	0	0	0	2	0	0	0	Tubular
S2#GGACCTCAGTCTCACC-1	0	0	21	0	0	0	0	0	11	0	0	0	Stromal-2
S2#GGACGAAGTGCCGCAA-1	0	0	12	0	1	0	0	0	6	0	0	0	Stromal-2
S2#GGACGAAGTTGCGGAT-1	0	0	0	0	0	0	0	0	1	0	1	0	root
S2#GGACTAAAGGCTTAGT-1	0	0	3	0	0	0	0	0	38	0	0	0	Stromal-2
S2#GGAGCAAGTAAGCACC-1	0	0	4	0	1	0	1	0	27	0	0	0	Stromal-2
S2#GGAGCATAGCGGTTAT-1	0	0	9	0	0	0	0	0	6	0	0	0	Stromal-3
S2#GGAGCGATCTGTTGCC-1	0	0	0	0	0	0	1	0	6	0	0	0	Stromal-2
S2#GGATAACCAAGTAAGC-1	0	0	0	0	0	0	0	0	9	0	1	0	Stromal-2
S2#GGATGAATCCTAATAG-1	0	0	0	0	0	0	2	0	22	0	0	0	Stromal-2
S2#GGATGAATCGAGCAAA-1	0	0	0	0	0	0	1	0	2	0	0	0	Stromal-2
S2#GGATGTAAGCCGCTAA-1	0	0	34	0	0	0	1	0	26	0	0	0	Stromal-2
S2#GGATTGCGTCACAGAC-1	0	0	17	0	0	0	1	0	16	0	0	0	Stromal-2
S2#GGATTGCGTGGCTTCC-1	0	0	11	0	0	0	0	0	14	0	0	0	Stromal-2
S2#GGATTTATCCTTAAGA-1	0	0	0	0	0	0	0	0	0	0	0	0	Muscle
S2#GGCAATCGTGTCCAGG-1	0	0	0	0	0	0	1	0	3	0	0	0	Muscle
S2#GGCAGGATCAAGCTTA-1	0	0	0	0	0	0	0	0	1	0	0	0	Muscle
S2#GGCATTGTCTTGAGCG-1	0	0	0	0	1	0	0	0	13	0	0	0	Stromal-1
S2#GGCCGTTAGTCAGGCC-1	0	0	0	0	0	0	0	0	1	0	0	0	root
S2#GGCGTTATCACTCAAA-1	0	0	0	0	0	0	0	0	1	0	0	0	root
S2#GGCGTTATCGGTTTCC-1	0	0	31	1	0	0	2	0	33	0	0	0	Stromal-2
S2#GGCTAGACAATTAGCT-1	0	0	2	0	0	0	0	0	13	0	0	0	Stromal-2
S2#GGCTAGACAGAATGAC-1	0	0	8	0	0	0	1	0	7	0	0	0	Stromal-2
S2#GGCTGAGAGAGGAAGG-1	0	0	5	0	0	0	0	0	15	0	0	0	Stromal-2
S2#GGGATTAAGGCGAAAC-1	0	0	8	0	0	0	0	0	4	0	0	0	Stromal-2
S2#GGGCATTGTGCAACTA-1	0	0	0	0	0	0	0	0	1	0	0	0	Muscle
S2#GGGCCTAGTCAAAGGG-1	0	0	6	0	0	0	0	0	3	0	0	0	Stromal-2
S2#GGGTTTCCAGCATGAG-1	0	0	3	0	3	0	0	0	4	0	0	0	Stromal-2
S2#GGGTTTCCAGGCTACT-1	0	0	0	0	0	0	2	0	3	0	0	0	Neuron-1
S2#GGGTTTGTCAAACCGT-1	0	0	5	0	0	0	1	0	18	0	0	0	Stromal-2
S2#GGGTTTGTCCTAGTAA-1	0	0	7	0	0	0	1	0	12	0	0	0	Stromal-2
S2#GGTAAACCATAGCTTG-1	0	0	20	0	0	0	0	0	5	0	0	0	Stromal-2
S2#GGTAACTTCCTGGTGA-1	0	0	0	0	0	0	0	0	1	0	0	0	root
S2#GGTAAGGGTCACCTAT-1	0	0	2	0	0	0	0	0	0	0	0	0	Muscle
S2#GGTAGGAGTGCTAGCG-1	0	0	5	0	0	0	1	0	3	0	0	0	Stromal-2
S2#GGTATGTTCCTAGTCC-1	0	0	0	0	0	0	0	0	10	0	0	0	Stromal-3
S2#GGTATGTTCGAGGTGG-1	0	0	1	0	0	0	3	0	13	0	0	0	Stromal-2
S2#GGTCAAGCAGCAGGTA-1	0	0	0	0	0	0	0	0	24	0	0	0	Stromal-2
S2#GGTCCGTAGCCTGATG-1	0	0	4	0	0	0	0	0	1	1	0	0	Tubular
S2#GGTCCTGCAGAGAGCC-1	0	0	3	0	0	0	1	0	6	0	0	0	Stromal-1
S2#GGTCGGTTCAGTATTG-1	0	0	5	0	1	0	3	0	10	0	0	0	Stromal-2
S2#GGTCGGTTCCAATAGC-1	0	0	0	0	0	0	0	0	3	0	0	0	Muscle
S2#GGTCGGTTCCGTAAAC-1	0	0	19	0	0	0	3	0	20	0	0	0	Stromal-2
S2#GGTCTTTGTGAGCACT-1	0	0	0	0	0	0	4	0	18	0	0	0	Stromal-2
S2#GGTCTTTGTGCATTTC-1	0	0	0	0	0	0	2	0	25	0	0	0	Stromal-2
S2#GGTCTTTGTGTTAAAC-1	0	0	9	0	0	0	1	0	3	0	0	0	Stromal-3
S2#GGTGAGGTCTATGACA-1	0	0	0	0	1	0	1	0	3	0	0	0	Neuron-2
S2#GGTGAGGTCTGGTCCT-1	0	0	2	0	4	0	0	0	9	0	0	0	Stromal-2
S2#GGTGAGTAGTTATGGC-1	0	0	4	0	1	0	0	0	22	0	0	0	Stromal-2
S2#GGTGCTTCAATACTGT-1	0	0	0	3	0	0	0	0	5	0	1	0	Muscle
S2#GGTTACTAGTATTGTG-1	0	0	27	0	0	0	0	0	4	0	0	0	Stromal-2
S2#GGTTATGGTGTTGCTT-1	0	0	0	0	0	0	0	0	8	0	0	0	root
S2#GGTTGCGGTTTGCGCC-1	0	0	1	0	0	0	1	0	17	0	0	0	Stromal-2
S2#GGTTGCTCAACTAGAA-1	0	0	4	0	0	0	0	0	25	0	0	0	Stromal-2
S2#GGTTTCTGTGGAAGGC-1	0	0	0	0	0	0	0	0	0	0	0	0	root
S2#GTAAGCGCACGTAATT-1	0	0	0	0	0	0	0	0	0	0	0	0	Muscle
S2#GTACCGGGTTAGGCTA-1	0	0	7	0	0	0	1	0	0	1	0	0	Stromal-2
S2#GTACCTTGTCCTAGTT-1	0	0	1	0	1	0	2	0	21	0	0	0	Stromal-2
S2#GTACGTAGTTGCTGGG-1	0	0	8	0	0	0	0	0	3	0	0	0	Stromal-2
S2#GTACTAATCAATGTGC-1	0	0	9	0	1	0	0	0	9	0	0	0	Stromal-2
S2#GTACTAATCCCGAACA-1	0	0	4	0	0	0	3	0	22	0	0	0	Stromal-2
S2#GTACTGGTCGGTTAGT-1	0	0	12	0	0	0	0	0	0	0	0	0	Stromal-1
S2#GTACTTAAGTTAACCA-1	0	0	0	0	0	0	0	0	0	0	0	0	Muscle
S2#GTAGCCATCCTCACAC-1	0	0	3	0	2	0	0	0	6	0	0	0	Neuron-2
S2#GTAGCCATCGATCAGT-1	0	0	12	0	12	1	1	0	6	0	0	0	Muscle
S2#GTAGGAGGTGGTGAGA-1	0	0	2	0	0	0	3	0	12	0	0	0	Stromal-2
S2#GTAGGATCAAGATTCT-1	0	0	10	0	0	0	1	0	7	0	0	0	Stromal-2
S2#GTAGGCGAGAGGAGGA-1	0	0	15	0	0	0	0	0	9	0	0	0	Neuron-1
S2#GTAGGCGAGCAATAGG-1	11	0	0	0	0	0	1	0	3	0	0	0	Stromal-3
S2#GTAGGTGCAGTTATGT-1	0	0	6	0	0	0	0	0	23	0	0	0	Stromal-2
S2#GTAGGTGCATCCCGCT-1	0	0	6	0	2	0	0	0	24	0	0	0	Stromal-2
S2#GTATCGCCAACATAAG-1	0	0	0	0	0	0	1	0	4	0	0	0	Muscle
S2#GTATCGCCAATTAACC-1	0	0	2	0	0	0	0	0	1	0	1	0	Muscle
S2#GTATCGCCACACTAAT-1	0	0	0	0	0	0	1	0	7	0	0	0	Stromal-2
S2#GTATTGATCTATTGTC-1	2	0	9	0	0	0	0	0	2	0	0	0	Tubular
S2#GTCAATATCTGTGCCT-1	0	0	11	0	0	0	0	0	4	0	0	0	Stromal-2
S2#GTCAGGCTCAATCTCT-1	0	0	13	0	0	0	2	0	3	0	1	0	Stromal-2
S2#GTCAGGCTCATTGCGG-1	0	2	1	0	0	0	0	0	0	0	0	0	Podocytes
S2#GTCATCACACCGTTCC-1	0	0	0	0	0	0	1	0	9	0	5	0	Muscle
S2#GTCATCACAGTTAAAG-1	0	0	8	0	2	0	0	0	16	0	0	0	Stromal-2
S2#GTCATGCCACACTAAT-1	0	0	8	0	0	0	0	0	1	0	0	0	Neuron-2
S2#GTCATGCCATCATGGC-1	0	0	8	0	0	0	0	0	4	1	0	0	Neuron-1
S2#GTCCAAGTCAGGGCCT-1	0	0	0	0	0	0	0	0	0	0	0	0	root
S2#GTCCAGGGTCAATACG-1	0	0	4	0	0	0	1	0	18	0	0	0	Stromal-2
S2#GTCCGTAAGTTCCTCA-1	0	0	0	0	1	0	0	0	3	0	0	0	Muscle
S2#GTCCTAGAGTTCCTGC-1	0	0	0	0	0	0	0	0	3	0	0	0	Stromal-4
S2#GTCCTCCCAAGGATTA-1	0	0	0	0	0	0	0	0	0	0	0	0	root
S2#GTCCTCCCAATGAAGC-1	0	0	0	0	0	0	2	0	15	0	0	0	Stromal-2
S2#GTCTAACAGGCAGGTG-1	0	0	0	0	0	0	1	0	6	0	0	0	Stromal-2
S2#GTCTAGCCAAGCGAGC-1	0	0	0	0	0	0	1	0	0	0	0	0	Muscle
S2#GTGAACAAGGCTACAT-1	0	0	0	0	0	0	0	0	4	0	0	0	Muscle
S2#GTGAGGAGTACCGTAA-1	0	0	1	0	0	0	1	0	41	0	0	0	Stromal-2
S2#GTGAGGAGTGATGAAA-1	0	0	0	0	0	0	1	0	5	0	0	0	Stromal-3
S2#GTGAGGAGTTCACCAT-1	0	0	3	0	1	0	0	0	10	0	0	0	Stromal-2
S2#GTGCCTTTCCACCTGT-1	0	0	0	0	1	0	0	0	0	0	0	0	root
S2#GTGCCTTTCTACTAAG-1	0	0	0	0	1	0	0	0	0	0	0	0	Neuron-2
S2#GTGCGCAGTTACTAGG-1	0	0	1	0	0	0	2	0	10	0	0	0	Stromal-3
S2#GTGCGCAGTTAGTACG-1	0	0	5	0	0	0	2	0	19	0	0	0	Stromal-2
S2#GTGCGGTTCCTCCCTC-1	0	0	0	0	0	0	1	0	8	0	0	0	Muscle
S2#GTGTCCAAGAAAGCAT-1	1	0	1	0	0	0	0	0	2	0	0	0	Tubular
S2#GTGTGAGCAATTATGC-1	0	0	0	0	0	0	1	0	1	0	3	0	Muscle
S2#GTGTGTTAGTAAGTCC-1	0	0	6	0	0	0	0	0	6	0	0	0	Stromal-3
S2#GTGTTCCTCTAATCTC-1	0	0	19	0	0	0	0	0	0	0	0	0	Neuron-1
S2#GTTAACCAGGTCCGTA-1	0	0	0	0	0	0	0	0	24	0	0	0	Stromal-2
S2#GTTAACCAGGTCCTAG-1	1	0	0	0	0	0	0	0	4	0	1	0	Muscle
S2#GTTAAGCTCATCCTCA-1	0	0	0	0	0	0	0	0	0	0	0	0	root
S2#GTTAAGCTCGCTAGTG-1	0	0	0	0	1	0	0	0	7	0	0	0	Stromal-2
S2#GTTACAGGTACCCACC-1	0	0	3	0	0	0	0	0	2	0	0	0	Stromal-2
S2#GTTACAGGTCAGGCAT-1	0	0	7	0	0	0	1	0	11	0	0	0	Stromal-2
S2#GTTACGTAGGGACCTC-1	0	0	2	0	2	0	2	0	12	0	0	0	Stromal-2
S2#GTTACTAAGTATTGCA-1	0	0	26	0	0	0	1	0	40	0	0	0	Stromal-2
S2#GTTAGGCGTAGGATTT-1	0	0	10	0	2	0	0	0	9	0	0	0	Neuron-2
S2#GTTCACCTCCTGATTT-1	0	0	0	0	0	0	1	0	14	0	0	0	Stromal-3
S2#GTTCATTTCATTAGTG-1	0	0	0	0	0	0	0	0	0	0	0	0	root
S2#GTTCCCAGTTCCTGTG-1	0	0	1	0	0	0	1	0	0	0	0	0	Stromal-2
S2#GTTCCCAGTTTCAGGA-1	0	0	3	0	0	0	0	0	3	0	0	0	Stromal-2
S2#GTTCGCGCAATATGGA-1	0	0	0	0	0	0	1	0	8	0	0	0	Stromal-3
S2#GTTCGCGCATGCAACC-1	0	0	6	0	0	0	0	0	11	0	0	0	Stromal-2
S2#GTTGCATAGCCTGACA-1	0	0	0	0	0	0	1	0	1	3	0	0	Podocytes
S2#GTTGCCCGTGGAAGGC-1	0	0	0	0	1	0	0	0	57	0	0	0	Stromal-1
S2#GTTGGCCAGGATTGCT-1	0	0	13	0	0	0	0	0	65	0	0	0	Stromal-3
S2#GTTGTGAGTCATAGAT-1	0	0	4	0	2	0	0	0	5	0	0	0	Stromal-2
S2#GTTGTTGCATAGACCC-1	0	0	0	0	0	0	0	0	1	0	0	0	Muscle
S2#GTTTAACCATCCGTAA-1	0	0	4	0	0	0	0	0	1	0	0	0	Tubular
S2#GTTTCAGCATTAAGTC-1	0	0	4	0	0	0	0	0	7	1	0	0	Stromal-2
S2#GTTTGCTGTTTGCAGA-1	0	0	0	0	0	0	0	0	2	0	3	0	Muscle
S2#GTTTGTTTCCTAAGAC-1	0	0	3	0	0	0	0	0	0	0	0	0	Tubular
S2#GTTTGTTTCGGTAACT-1	0	0	2	0	0	0	0	0	24	0	0	0	Stromal-2
S2#TAACCAGGTGAGGTGA-1	0	0	0	0	0	0	0	0	0	0	1	0	Muscle
S2#TAAGCCTAGAACAAGT-1	1	0	0	0	0	0	1	0	5	0	0	0	Stromal-3
S2#TAAGCTATCCCGCCTA-1	0	0	6	0	0	0	1	0	4	0	0	0	Stromal-2
S2#TAAGCTATCGTGCTAG-1	0	0	11	0	0	0	2	0	19	0	0	0	Stromal-2
S2#TAAGGACCAAGGCCAA-1	0	0	1	0	0	0	0	0	0	0	0	0	Tubular
S2#TAAGGACCATGAAATG-1	0	0	0	0	2	0	0	0	0	1	0	0	Neuron-1
S2#TAATGCATCAATCATG-1	0	0	0	0	0	0	0	0	0	0	0	0	root
S2#TAATGGACATGGCCTG-1	0	0	0	0	0	0	0	0	0	0	0	0	root
S2#TACAACATCTCACTCA-1	0	0	0	0	0	0	0	0	2	0	1	0	Muscle
S2#TACAGCTAGGTCTTGG-1	0	0	0	0	0	0	0	0	2	0	0	0	Neuron-1
S2#TACATCAAGATGGACA-1	0	0	0	0	0	0	0	0	1	0	0	0	root
S2#TACCCGGCACCCACAG-1	0	0	15	0	0	0	1	0	12	1	0	0	Stromal-3
S2#TACCGAAGTGTTTGAG-1	0	0	0	0	1	0	1	0	27	0	0	0	Stromal-2
S2#TACCTCATCACTAATG-1	0	0	13	0	1	0	0	0	20	0	0	0	Stromal-2
S2#TACGCACCAGCTAATT-1	1	0	0	0	0	0	1	0	7	2	0	0	Stromal-2
S2#TACGCTTGTCAAAGAA-1	1	0	5	0	0	0	0	0	0	0	0	0	Tubular
S2#TACGGATTCACTAATG-1	1	0	11	0	0	0	0	0	0	0	0	0	Tubular
S2#TACGGATTCTTGCAAA-1	0	0	0	0	0	0	2	0	20	0	0	0	Stromal-3
S2#TACGGTTAGTCAATTG-1	0	0	16	0	0	0	0	0	5	0	0	0	Stromal-2
S2#TACGTAATCGAGGAAC-1	1	0	6	0	0	0	0	0	1	0	0	0	Muscle
S2#TACTAAGTCAAGTGTC-1	0	0	0	0	0	0	0	0	6	0	1	0	Muscle
S2#TACTCGCTCTTAGTCT-1	0	0	0	0	0	0	0	0	0	0	0	0	root
S2#TACTGCACATCCGTAA-1	4	0	6	0	0	0	2	0	7	0	0	0	Stromal-3
S2#TACTGGCCAGCATTAT-1	0	0	0	0	0	0	1	0	1	0	0	0	Muscle
S2#TACTTCGTCTCACATT-1	0	0	10	0	0	0	2	0	1	0	0	0	Muscle
S2#TAGCCTTGTTATAGCG-1	0	0	0	2	0	0	0	0	9	0	0	0	Muscle
S2#TAGCGCGGTTATAGCG-1	0	0	0	0	0	0	1	0	0	0	0	0	Muscle
S2#TAGCGCGGTTGTGACA-1	0	0	0	0	0	0	0	0	7	0	0	0	root
S2#TAGCTTAAGAAGCTAG-1	0	0	0	0	0	0	0	0	1	0	0	0	root
S2#TAGCTTAAGCACGTTG-1	0	0	0	0	0	0	0	0	0	0	0	0	root
S2#TAGCTTGCAAGGTATA-1	0	0	0	0	0	0	0	0	3	0	0	0	Muscle
S2#TAGGAACCAACAGGAT-1	0	0	0	0	0	0	1	0	0	1	0	0	Podocytes
S2#TAGGAACCATTTGCTC-1	0	0	3	0	0	0	0	0	2	0	0	0	Stromal-2
S2#TAGGTGCGTTAGGTGC-1	0	0	1	0	0	0	0	0	2	0	0	0	Stromal-2
S2#TAGGTTGGTAATGGCC-1	0	0	0	0	0	0	0	0	0	0	0	0	root
S2#TAGTACGGTGACATAT-1	0	0	7	0	0	0	0	0	6	0	0	0	Stromal-2
S2#TAGTACGGTTATTGCC-1	0	0	7	0	0	0	0	0	0	0	0	0	Neuron-1
S2#TAGTGGCGTCATCAAG-1	0	0	0	0	0	0	0	0	2	0	0	0	Muscle
S2#TAGTGGCGTTTATGGG-1	0	0	0	0	0	0	0	0	0	0	0	0	root
S2#TAGTGTGGTAGCCATA-1	0	0	4	0	1	0	0	0	6	0	0	0	Stromal-3
S2#TAGTTGTCACGGTTTA-1	0	0	0	0	0	0	0	0	2	0	0	0	root
S2#TAGTTGTCACTAGGTC-1	0	0	4	0	0	0	0	0	47	0	0	0	Stromal-2
S2#TATAGCCAGCGCAATT-1	0	0	6	0	0	0	1	0	1	0	0	0	Stromal-2
S2#TATAGCCAGGTGCTGC-1	0	0	4	0	0	0	1	0	13	0	0	1	Stromal-2
S2#TATCGAGGTCAATGTG-1	0	0	0	0	0	0	0	0	1	0	0	0	root
S2#TATCGAGGTTGAGGTC-1	1	0	2	0	0	0	0	0	6	0	0	0	Stromal-2
S2#TATCGCACAGGCCAAA-1	1	0	0	0	0	0	0	0	0	0	0	0	root
S2#TATCGCACAGGTCCTG-1	0	0	0	0	0	0	0	0	0	0	0	0	Tubular
S2#TATGACATCATTGCGG-1	0	0	0	0	0	0	0	0	0	0	0	0	root
S2#TATGACTCATTAGCCA-1	0	0	0	0	0	0	0	0	1	0	0	0	Muscle
S2#TATGCATCAATAGCCC-1	0	0	10	0	0	0	1	0	15	0	0	0	Stromal-2
S2#TCAAACCAGTTGGCCA-1	0	0	2	0	0	0	1	0	7	0	0	0	Stromal-2
S2#TCAACAATCCGGTATG-1	0	0	25	0	0	0	0	0	18	0	0	0	Stromal-2
S2#TCAAGGAAGAAAGCAT-1	0	0	12	0	5	0	4	0	33	0	0	0	Stromal-2
S2#TCAAGGAAGGCGCTTA-1	1	0	0	0	0	0	0	0	1	0	0	0	Tubular
S2#TCACATAAGTGACCTG-1	0	0	13	0	6	0	0	0	8	0	0	0	Neuron-1
S2#TCACCGGCAGGAACCA-1	0	0	18	0	0	0	0	0	8	0	0	0	Stromal-2
S2#TCACCTCAGTTTCCGC-1	0	0	14	0	0	0	0	0	6	0	0	0	Stromal-3
S2#TCAGCAAGTTTGTCTA-1	0	0	0	0	0	0	0	0	6	0	0	0	Stromal-2
S2#TCAGCGATCTAAGGTC-1	0	0	0	0	0	0	0	0	11	0	0	0	Stromal-3
S2#TCAGTAATCAGGAAGC-1	0	0	2	0	0	0	1	0	5	0	0	0	Stromal-2
S2#TCAGTAATCGGGATTT-1	0	0	0	0	0	0	0	0	0	0	0	0	root
S2#TCAGTAGGTGAACAAA-1	0	0	29	0	0	0	1	0	10	0	0	0	Stromal-2
S2#TCATCCATCCGGTATG-1	0	0	0	0	0	0	0	0	0	0	0	0	root
S2#TCATGTTTCGCTATAA-1	0	0	4	0	0	0	2	0	18	0	0	0	Stromal-2
S2#TCCAGCAAGGCAAGTA-1	0	0	0	0	0	0	0	0	1	0	0	1	Tubular
S2#TCCATGCTCTAACCAA-1	0	0	6	0	0	0	0	0	9	0	0	0	Muscle
S2#TCCCGGACAATGCGCT-1	0	0	0	0	0	0	0	0	2	0	0	0	root
S2#TCCCGGACAGAAATTG-1	0	0	1	0	0	0	0	0	2	0	0	0	Muscle
S2#TCCCGGACATTGCAGC-1	0	0	4	0	0	0	4	0	54	0	0	0	Stromal-3
S2#TCCCGTTAGGAACCGG-1	0	0	7	0	0	0	0	0	7	0	0	0	Stromal-2
S2#TCCTAGTGTAGTTACG-1	0	0	0	0	0	0	0	0	0	0	0	0	Muscle
S2#TCCTAGTGTTTACTTG-1	0	0	0	0	0	0	1	0	2	0	0	0	Muscle
S2#TCCTCAATCAACAAGG-1	0	0	12	0	0	0	2	0	18	0	0	0	Stromal-2
S2#TCCTCAATCAACCAAC-1	0	0	14	0	0	0	1	0	21	0	0	0	Stromal-2
S2#TCCTCACAGTATTGTG-1	0	0	0	0	0	0	0	0	0	0	0	0	Muscle
S2#TCCTCTAAGCGAGGTG-1	0	0	0	0	0	0	1	0	4	0	0	0	Stromal-2
S2#TCCTTAGTCATCAGTA-1	1	0	13	0	1	0	2	0	32	0	1	0	Muscle
S2#TCGCCCATCCGCCAAA-1	0	0	9	0	0	0	0	0	6	0	0	0	Stromal-2
S2#TCGCGAGGTATTGAGT-1	0	0	5	0	0	0	0	0	11	0	0	0	Stromal-2
S2#TCGCGCACAGTTATCG-1	0	17	1	0	0	0	0	0	0	0	0	0	Podocytes
S2#TCGGTAAGTCCTTTAA-1	0	0	0	0	0	0	0	0	1	0	0	0	Stromal-2
S2#TCGGTAAGTGTGCACG-1	0	0	5	0	0	0	0	0	21	0	0	0	Stromal-2
S2#TCGGTTACATCAGCAC-1	0	0	6	0	0	0	1	0	27	0	0	0	Stromal-1
S2#TCGGTTCTCCAGGTCA-1	0	0	0	0	0	0	0	0	1	0	0	0	root
S2#TCGTGCTTCAAGCCTG-1	0	0	1	0	0	0	0	0	7	0	0	0	Stromal-2
S2#TCGTGCTTCCGCAAGC-1	0	0	1	0	0	0	1	0	1	0	0	0	Stromal-3
S2#TCGTTACGTTCACTGT-1	0	0	12	0	0	0	0	0	4	0	1	0	Muscle
S2#TCGTTATTCTTACTCG-1	0	0	27	0	0	0	0	0	12	0	0	0	Stromal-3
S2#TCTCAAGCACATTGCA-1	0	0	5	0	0	0	0	0	5	0	0	0	Stromal-2
S2#TCTTAGTTCCCTCGCA-1	0	0	0	0	0	0	1	0	1	0	2	0	Muscle
S2#TCTTGACGTAATCGCA-1	1	0	5	0	0	0	0	0	2	1	0	0	Tubular
S2#TGAAACTGTAATCGCA-1	0	0	0	1	0	0	0	0	0	0	0	0	root
S2#TGAACAGAGCGGCTGT-1	0	0	3	0	0	0	0	0	9	0	0	0	Stromal-2
S2#TGACTTAAGCACGTTG-1	0	0	0	0	0	0	0	0	2	0	0	0	root
S2#TGAGCAAAGCGATAGA-1	0	0	4	1	0	0	1	0	1	0	1	0	Muscle
S2#TGAGCAAAGGCGTAAA-1	0	0	0	0	0	0	0	0	1	0	0	0	root
S2#TGAGCCGGTGTTGCTT-1	0	0	0	0	0	0	0	0	16	0	0	0	Stromal-3
S2#TGAGCTTAGCTTTGTT-1	0	0	12	0	0	0	2	0	2	0	0	0	Stromal-2
S2#TGAGGAGGTTTCCACG-1	0	0	15	0	1	0	1	0	2	0	0	0	Neuron-1
S2#TGAGGGCCAGGCCAAA-1	0	0	0	0	0	0	0	0	0	0	0	0	root
S2#TGATCACAGGCTTAGT-1	0	0	11	0	0	0	0	0	11	0	0	0	Stromal-2
S2#TGATCAGGTCCGTAGG-1	0	0	16	0	0	0	1	0	2	0	0	0	Muscle
S2#TGATCCTGTGTTGTGA-1	0	0	1	0	0	0	1	0	9	0	0	0	Stromal-2
S2#TGATCCTGTTAGTACG-1	0	0	7	0	0	0	0	0	5	0	0	0	Stromal-2
S2#TGATGAACAAGATTCT-1	0	0	2	0	0	0	0	0	39	0	0	0	Stromal-3
S2#TGCAAGCGTTAGGACC-1	0	0	4	0	0	0	1	0	8	0	0	0	Stromal-3
S2#TGCAATATCATCCTCA-1	0	0	0	0	0	0	0	0	4	0	1	0	Neuron-1
S2#TGCAATATCTTTAAGG-1	0	0	32	0	2	0	1	0	25	0	0	0	Stromal-2
S2#TGCACTTGTTAGCGTA-1	0	0	8	0	3	0	0	0	17	0	0	0	Stromal-2
S2#TGCCATTGTGGAAGGC-1	0	0	5	0	0	0	3	0	5	0	0	0	Stromal-2
S2#TGCCTGTTCCCGTTGT-1	0	0	0	0	0	0	0	0	0	0	0	0	root
S2#TGCGCAGGTACCGAAC-1	0	0	0	0	0	0	0	0	0	0	3	0	Muscle
S2#TGCGCGAGTGCGCAAT-1	0	0	8	0	0	0	1	0	24	0	0	0	Stromal-2
S2#TGCGGTTCAACACTTG-1	0	0	0	0	6	0	0	0	2	0	0	0	Neuron-2
S2#TGCTAGCCAGCCTGCA-1	0	0	7	0	0	0	2	0	10	0	0	0	Stromal-2
S2#TGCTCACTCCCAGTAG-1	0	0	3	0	1	0	0	0	4	0	0	0	Stromal-3
S2#TGCTCCGTCATAAGCC-1	0	0	15	0	0	0	0	0	17	0	0	0	Stromal-2
S2#TGCTCTCAGATTGAGG-1	0	0	16	0	0	0	2	0	7	0	0	0	Stromal-2
S2#TGCTTTAGTGCGCATG-1	0	0	35	0	0	0	0	0	4	0	0	0	Stromal-2
S2#TGGACAAAGCTATGAC-1	0	0	6	0	0	0	2	0	5	0	0	1	Stromal-2
S2#TGGACAAAGGAGCATA-1	0	0	0	0	0	0	0	0	21	0	0	0	Stromal-2
S2#TGGACTAGTCTATCGT-1	0	0	0	0	0	0	0	0	3	0	0	0	Stromal-3
S2#TGGATTGGTCAAGTGC-1	0	0	1	0	0	0	0	0	4	0	0	0	Stromal-3
S2#TGGATTGGTCATGCAA-1	34	0	3	0	0	0	0	0	0	2	0	0	Tubular
S2#TGGATTGGTTGTTGCT-1	0	0	3	0	0	0	0	0	4	0	0	0	Stromal-2
S2#TGGCCAATCATCCACC-1	0	0	21	0	1	0	0	0	4	1	0	0	Stromal-2
S2#TGGCCATCACTATGGC-1	0	0	0	0	0	0	1	0	1	0	0	0	Muscle
S2#TGGCGGTTCAGGAAGC-1	0	0	0	0	0	0	0	0	3	0	0	0	Stromal-2
S2#TGGCTAAGTTGTTCAC-1	0	0	27	0	12	0	1	0	24	0	0	0	Neuron-1
S2#TGGGCCTAGCGCTAAT-1	0	0	1	0	0	0	7	0	42	0	0	0	Stromal-3
S2#TGGTCAAGTAAATTGC-1	1	0	1	0	3	0	1	0	9	0	0	0	Stromal-2
S2#TGGTCAAGTCAGGCAT-1	0	0	0	0	0	0	0	0	3	0	3	0	Muscle
S2#TGGTGATTCCGCTAGA-1	0	0	0	0	0	0	0	0	1	0	0	0	Muscle
S2#TGGTGCATCGTGCCTT-1	0	0	0	0	0	0	0	0	1	0	1	0	Muscle
S2#TGGTTAATCTCACACC-1	0	0	8	0	0	0	0	0	9	1	0	0	Stromal-3
S2#TGGTTCCTCCTGGCTT-1	0	0	7	0	0	0	1	0	26	0	0	0	Stromal-2
S2#TGGTTCTGTTAACGAT-1	0	0	11	0	0	0	1	0	1	0	0	0	Stromal-2
S2#TGGTTCTGTTGCAGTA-1	0	0	0	0	0	0	0	0	0	0	3	0	Muscle
S2#TGGTTGAGTTAGAGGG-1	0	0	1	0	0	0	2	0	5	0	0	2	Stromal-2
S2#TGTAACTCAGGGAGCT-1	0	0	0	0	0	0	0	0	2	0	0	0	root
S2#TGTAAGTGTCGTAATG-1	0	0	0	0	0	0	0	0	0	0	0	0	root
S2#TGTATCCGTGCAACTA-1	0	0	1	0	1	0	0	0	7	0	0	0	Stromal-2
S2#TGTCAATCAAATTCGT-1	13	0	5	0	0	0	0	0	1	0	0	0	Tubular
S2#TGTCAGTAGGCCTGGT-1	0	0	0	0	0	0	0	0	6	0	0	0	Stromal-3
S2#TGTCAGTAGGGCTTTG-1	0	0	0	0	0	0	0	0	0	0	0	0	root
S2#TGTCATAAGTATCGCG-1	1	0	0	0	0	0	0	0	2	0	0	0	Muscle
S2#TGTCCTTCAATTAGCT-1	0	0	2	0	3	0	0	0	7	0	0	0	Neuron-2
S2#TGTGAAACATGCTTAG-1	0	0	0	0	0	0	0	0	0	0	1	0	Muscle
S2#TGTGCGCAGCAGCTCA-1	0	0	1	0	1	0	0	0	5	0	0	0	Stromal-2
S2#TGTGCTGAGGTTACAC-1	1	0	0	0	0	0	0	0	2	0	0	0	Stromal-3
S2#TGTGGCGGTGAGCACT-1	0	0	5	1	0	0	0	0	5	0	0	0	Stromal-2
S2#TGTTGGCCATGGAGGC-1	0	0	12	0	3	0	0	0	4	0	0	0	Stromal-2
S2#TGTTGTAAGGAGGTTA-1	0	0	0	0	0	0	0	0	3	0	0	0	root
S2#TGTTGTAAGGCGCTAC-1	0	0	0	1	0	0	1	0	2	0	1	0	Muscle
S2#TGTTGTAAGGTCCACA-1	0	0	9	0	12	0	1	0	12	0	0	0	Neuron-2
S2#TGTTTGTTCGGGCCAT-1	0	0	0	0	0	0	0	0	12	0	0	0	Stromal-2
S2#TTAACCAAGAAAGGAA-1	0	0	0	0	0	0	2	0	19	0	0	0	Stromal-3
S2#TTAAGGACAAGGTCGA-1	0	0	17	0	2	0	0	0	32	0	0	0	Stromal-3
S2#TTAAGGACACAGGAAT-1	0	0	13	0	0	0	3	0	33	0	0	0	Stromal-2
S2#TTAAGGACACTAAATC-1	0	0	0	0	0	0	0	0	3	0	1	0	Muscle
S2#TTAAGGTGTGACCTGG-1	0	0	3	0	0	0	3	0	16	0	0	0	Stromal-2
S2#TTACAGCAGGAAGCAC-1	0	0	3	0	0	0	2	0	13	0	0	0	Stromal-1
S2#TTAGCAATCACAGCGC-1	0	0	0	0	0	0	0	0	3	0	0	0	root
S2#TTAGCAATCACGCATG-1	0	0	0	0	0	0	1	0	18	0	0	0	Stromal-2
S2#TTAGCAGGTCTTTGAC-1	0	0	9	0	0	0	3	0	10	0	0	0	Stromal-2
S2#TTAGCTGCAAGGATTA-1	0	0	6	0	0	0	0	0	7	0	0	0	Stromal-2
S2#TTAGCTGCACCTAATG-1	0	0	0	0	1	0	0	0	2	0	0	0	root
S2#TTAGCTGCAGTTATCG-1	0	0	0	0	0	0	0	0	1	0	0	0	Muscle
S2#TTAGGATGTTAATGCG-1	0	0	0	0	0	0	1	0	9	0	0	0	Stromal-2
S2#TTAGGCGTCACAGACT-1	0	0	0	0	0	0	0	0	1	0	0	0	root
S2#TTAGGCGTCAGGCCTA-1	0	0	0	0	1	0	0	0	0	0	0	0	Neuron-2
S2#TTAGGCGTCCCGCATT-1	0	0	0	0	0	0	0	0	2	0	0	0	Muscle
S2#TTAGGCTAGCTCAAAC-1	0	0	20	0	0	0	4	0	35	0	1	0	Stromal-2
S2#TTATCCGTCAATTACG-1	0	0	5	0	0	0	3	0	27	0	0	0	Stromal-2
S2#TTCAACCGTAGCTAGC-1	0	0	15	0	0	0	0	0	12	0	0	0	Stromal-2
S2#TTCAACCGTGGCTTCC-1	0	0	0	0	0	0	0	0	9	0	0	0	Stromal-3
S2#TTCAGTTTCAGTTCCC-1	0	0	0	0	8	0	0	0	0	0	0	1	Neuron-1
S2#TTCAGTTTCCCTCGCA-1	0	0	0	0	0	0	1	0	6	0	0	0	Stromal-2
S2#TTCATCCCACCGGCTA-1	0	0	4	0	0	0	0	0	11	0	0	0	Stromal-2
S2#TTCATCCCAGAGGGAG-1	0	0	8	0	0	0	0	0	11	0	0	0	Stromal-2
S2#TTCCCACAGTTTGAGC-1	3	0	1	0	0	0	2	0	43	0	0	0	Stromal-3
S2#TTCCCGCCAGTTTACG-1	17	0	5	0	0	0	0	0	0	0	0	2	Tubular
S2#TTCCTCAAGCAACATC-1	0	0	19	0	0	0	1	0	15	0	0	0	Stromal-1
S2#TTCCTCAAGGACCTTG-1	3	0	5	0	0	0	0	0	5	0	0	0	Stromal-2
S2#TTCCTTCTCGGTCAAT-1	0	0	16	0	0	0	1	0	12	0	0	0	Stromal-2
S2#TTCCTTGAGCATTTCT-1	0	0	9	0	0	0	0	0	4	0	0	0	Stromal-3
S2#TTCGGTACATGCAACC-1	0	0	0	0	0	0	0	0	3	0	0	0	Muscle
S2#TTCGTGCTCCCTCTAA-1	0	0	0	0	0	0	0	0	3	0	0	0	Muscle
S2#TTCGTTAGTAAGGTTT-1	0	0	8	0	0	0	0	0	10	0	0	0	Stromal-2
S2#TTGACATCAAGCTTAT-1	0	0	22	0	1	0	0	0	28	0	0	0	Stromal-3
S2#TTGAGCTAGTAATCCA-1	1	0	0	0	0	0	2	0	6	0	0	0	Stromal-3
S2#TTGATGTCATAGCGGA-1	0	0	1	0	0	0	0	0	0	0	0	0	root
S2#TTGCACACATTGTCCT-1	0	0	22	0	0	0	2	0	20	0	0	0	Stromal-2
S2#TTGCAGCCACAACAGG-1	0	0	2	0	1	0	1	0	10	1	0	0	Stromal-2
S2#TTGCATTTCACACAGT-1	1	0	6	0	0	0	0	0	5	0	0	0	Stromal-2
S2#TTGCGTCTCAATGTCA-1	0	0	4	0	0	0	0	0	10	0	0	0	Stromal-2
S2#TTGCTCTCAGGCCATT-1	0	6	0	0	0	0	0	0	1	7	0	0	Podocytes
S2#TTGCTCTCATTAAACC-1	0	0	32	0	0	0	0	0	28	0	0	0	Stromal-2
S2#TTGGAGGCAGACAAAC-1	0	0	0	0	0	0	0	0	0	0	0	0	root
S2#TTGGAGGCAGATTCAT-1	0	0	0	0	0	0	0	0	0	0	2	0	Muscle
S2#TTGGATATCACTCAAA-1	0	0	5	0	0	0	1	0	8	0	0	0	Stromal-2
S2#TTGGCGGGTCAGGCCA-1	0	0	0	0	0	0	1	0	22	0	0	0	Stromal-2
S2#TTGGGTTAGTCACCAG-1	0	0	0	0	0	0	0	0	2	1	0	0	Muscle
S2#TTGTAAGTCACTCGCT-1	0	0	0	0	0	0	0	0	0	0	0	0	Muscle
S2#TTGTCAAAGTAGCCAT-1	0	0	0	0	0	0	1	0	16	0	0	0	Stromal-3
S2#TTGTCCATCATAACCA-1	0	0	5	0	0	0	1	0	19	0	0	0	Stromal-2
S2#TTGTGAGGTATTCGTC-1	0	0	0	0	0	0	0	0	0	0	0	0	root
S2#TTGTGCCTCAATGTCA-1	0	0	25	0	1	0	0	0	39	0	0	0	Stromal-2
S2#TTGTGCGAGGGACGCA-1	0	0	12	0	1	0	1	0	26	0	0	0	Stromal-2
S2#TTGTTGCGTATTGAGT-1	0	0	6	0	0	0	1	0	28	0	0	0	Stromal-2
S2#TTGTTGCGTGATGAGG-1	0	0	17	0	0	0	2	0	10	0	0	0	Stromal-2
S2#TTTACGCGTACTGAAT-1	0	0	1	0	0	0	0	0	33	0	0	0	Stromal-2
S2#TTTAGCTTCCTTAGGG-1	0	0	26	0	0	0	1	0	38	0	0	0	Stromal-2
S2#TTTAGCTTCTGTGCCT-1	0	0	0	0	0	0	0	0	4	0	1	0	Muscle
S2#TTTCAGTTCATTGCGG-1	0	0	0	0	0	0	0	0	4	0	0	0	root
S2#TTTCCACCATAGACCC-1	0	0	0	0	0	0	0	0	2	0	0	0	Stromal-2
S2#TTTCCGGGTGCGCGTA-1	0	0	0	0	0	0	0	0	6	0	1	0	Muscle
S2#TTTCCTGAGGGATGAC-1	0	0	33	0	0	0	0	0	1	0	0	0	Stromal-2
S2#TTTCCTGAGGGATTAG-1	0	0	4	0	0	0	0	0	17	0	0	0	Stromal-2
S2#TTTCGTCCACCCACCT-1	9	0	6	0	0	0	0	0	0	0	0	0	Tubular
S2#TTTCGTCCACTTCATC-1	0	0	16	0	0	0	0	0	6	0	0	0	Stromal-2
S2#TTTCTCACAGAAATTG-1	0	0	0	0	0	0	0	0	2	0	0	0	root
S2#TTTCTTGCAGGCTTCG-1	0	0	6	0	0	0	0	0	11	0	0	0	Stromal-3
S2#TTTGACCGTATTGTGG-1	0	0	1	0	0	0	0	0	25	0	0	0	Stromal-3
S2#TTTGACCGTGTCCAAA-1	0	0	0	0	0	0	0	0	0	0	1	0	Muscle
S2#TTTGCATTCGCCTGTT-1	0	0	9	0	0	0	0	0	11	0	0	0	Stromal-3
S2#TTTGGCTGTTAGAGCC-1	0	0	0	0	0	0	0	0	0	0	0	0	root
S2#TTTGGTGCACAGAAAC-1	0	0	6	0	0	0	0	0	4	0	0	0	Stromal-2
S2#TTTGTCCCACCCACCT-1	0	0	3	0	0	0	0	0	31	0	0	0	Stromal-2
S2#TTTGTGAAGCACTAAC-1	0	0	10	0	0	0	1	0	8	0	0	0	Stromal-2
S2#TTTGTGAAGGAGGTTA-1	0	0	5	0	0	0	1	0	30	0	0	0	Stromal-2
S3#AAACATGCAATTGACT-1	0	0	2	0	0	0	5	0	7	0	0	0	Stromal-1
S3#AAACCAACAAGACTCC-1	0	0	0	0	0	0	0	0	1	0	0	0	root
S3#AAACCGAAGGTCCGTA-1	0	0	0	0	0	0	0	0	2	0	0	0	Neuron-1
S3#AAACCGGCAGCATGAG-1	0	0	0	0	0	0	0	0	0	0	0	0	root
S3#AAACCGGCATAAACCT-1	1	0	0	0	0	0	1	0	6	0	0	0	Stromal-1
S3#AAACGCGCAGGATGGC-1	0	0	0	0	2	0	3	0	13	0	0	0	Stromal-1
S3#AAAGCACCAATAGTCT-1	0	0	0	0	0	0	0	0	2	0	0	0	Stromal-1
S3#AAAGCACCATTGTCAG-1	0	0	0	0	0	0	0	0	0	0	0	0	root
S3#AAAGCCCGTATTGCAG-1	0	0	0	0	0	0	3	0	0	0	0	0	Stromal-1
S3#AAAGCGGGTAGCAGCT-1	0	0	0	0	0	0	0	0	0	0	0	0	Stromal-1
S3#AAAGCGGGTCCTTAGT-1	0	0	0	0	0	0	0	0	0	0	0	0	root
S3#AAAGCTTGTTACAACG-1	0	0	0	0	0	0	3	0	1	0	0	0	Stromal-1
S3#AAAGGCTCAGCTTAGC-1	0	0	1	0	0	0	1	0	3	0	0	0	Tubular
S3#AAATGCCTCCTCCATA-1	0	0	0	0	0	0	1	0	0	0	0	0	Muscle
S3#AACCCGCAGGTGTCCA-1	0	0	0	0	0	0	0	0	0	0	0	0	root
S3#AACCGGCTCCTTAGTT-1	0	0	0	0	0	0	0	0	2	0	0	0	root
S3#AACCTCACATCCCTCA-1	0	0	0	0	0	0	1	0	1	0	0	0	root
S3#AACCTCCTCCGCCAAA-1	0	0	0	0	0	0	3	0	5	0	0	0	Stromal-1
S3#AACCTCCTCGATCAGT-1	0	0	0	0	0	0	0	0	0	0	0	0	root
S3#AACCTTAAGGATGATG-1	0	0	0	0	0	0	3	0	5	0	0	0	Stromal-1
S3#AACCTTAAGGTTACAC-1	0	0	0	0	3	0	1	0	0	0	0	0	Neuron-2
S3#AACCTTGCAATCATGT-1	0	0	0	0	0	0	4	0	2	0	0	0	Stromal-1
S3#AACCTTGCACGAACAG-1	2	0	0	0	0	0	1	0	1	0	0	0	root
S3#AACGCCCAGTCATGCG-1	0	0	0	0	0	0	2	0	3	0	0	0	Stromal-1
S3#AACGCTAGTCAAGTAT-1	0	0	0	0	0	0	0	0	1	0	0	0	root
S3#AACTAGTGTGGATGTC-1	0	0	0	0	1	0	0	0	0	0	0	0	root
S3#AACTAGTGTGTGCACG-1	0	0	0	0	0	0	0	0	0	0	0	0	root
S3#AACTCACAGCGATACT-1	0	0	0	0	0	0	0	0	0	0	0	0	root
S3#AACTTAGTCGCGACAC-1	0	0	0	0	0	0	0	0	3	0	0	0	Neuron-2
S3#AAGAACAGTGGAAGGC-1	0	0	0	0	0	0	3	0	10	0	0	0	Stromal-1
S3#AAGAATCAGCGGATAA-1	0	0	0	0	0	0	0	0	2	0	0	0	root
S3#AAGAATCAGTTGGCCA-1	0	0	0	0	0	0	0	0	0	0	0	0	root
S3#AAGACATAGTCATGCG-1	0	0	0	0	0	0	0	0	0	0	0	0	Podocytes
S3#AAGACCAAGTTTCCGC-1	0	0	0	0	0	0	5	0	4	0	0	0	Stromal-1
S3#AAGCAAGTCGCTCACT-1	0	0	0	0	0	0	0	0	0	0	0	0	Podocytes
S3#AAGCCACGTGAACAAA-1	0	0	0	0	0	0	0	0	3	0	0	0	Stromal-1
S3#AAGCCTCCACTAAATC-1	0	0	0	0	0	0	1	0	1	0	0	0	Stromal-1
S3#AAGCCTCCATAGCGAG-1	0	0	0	0	1	0	4	0	2	0	0	0	Stromal-1
S3#AAGCGAATCTTAGTGA-1	0	0	0	0	3	0	2	0	1	0	0	0	Neuron-2
S3#AAGCGAGGTGGTTCTT-1	0	0	0	0	0	0	1	0	0	0	0	0	root
S3#AAGCGCTGTAGCCTCC-1	0	0	0	0	0	0	0	0	6	0	0	0	Stromal-1
S3#AAGCGCTGTCGTAATG-1	0	0	0	0	0	0	0	0	0	0	0	0	root
S3#AAGCGGGTCCGGAACC-1	0	0	0	0	0	0	5	0	15	0	0	0	Stromal-1
S3#AAGCGTTTCATGAGCT-1	0	0	0	0	0	0	4	0	4	0	0	0	Stromal-1
S3#AAGCGTTTCGATATTG-1	1	0	0	0	5	0	5	0	15	1	0	0	Stromal-1
S3#AAGCTAGAGAACAAGT-1	0	0	0	0	0	0	0	0	0	0	0	0	root
S3#AAGCTAGAGGTGTCCA-1	0	0	0	0	0	0	3	0	3	0	0	0	root
S3#AAGCTCCCAGGCCATT-1	0	0	0	0	0	0	2	0	18	1	0	0	Stromal-1
S3#AAGCTTGGTATGGTGC-1	0	0	0	0	0	0	0	0	4	0	0	0	root
S3#AAGCTTGGTGGAAGGC-1	1	0	0	0	0	0	0	0	0	0	0	0	Podocytes
S3#AAGCTTGGTTGGCGTG-1	0	0	0	0	0	0	0	0	0	0	0	0	Podocytes
S3#AAGGCCCTCATGCTCC-1	0	0	3	0	2	0	1	0	2	0	0	0	Neuron-1
S3#AAGGTATAGAGGAAGG-1	0	0	0	0	0	0	0	0	0	0	0	0	root
S3#AAGGTCAAGCCTTAAA-1	0	0	0	0	1	0	3	0	4	0	0	0	Stromal-1
S3#AAGGTCAAGCTCGCTT-1	0	0	0	0	0	0	2	0	0	0	0	0	root
S3#AAGTAGCCAAGGTAAC-1	0	0	0	0	0	0	1	0	1	0	0	0	root
S3#AAGTCTATCCGCAAGC-1	0	0	0	0	0	0	0	0	1	0	0	0	Podocytes
S3#AAGTGTTGTACAATGT-1	2	0	2	0	0	0	0	0	10	0	0	0	Stromal-1
S3#AAGTTACGTGATTACG-1	0	0	0	0	0	0	0	0	1	0	0	0	Muscle
S3#AATAGCTGTTAGGTTG-1	0	0	0	0	1	0	1	0	1	1	0	0	Stromal-1
S3#AATATCCCAATCATGT-1	0	0	1	0	0	0	1	0	3	0	0	0	Stromal-1
S3#AATCCGTAGGTCCGTA-1	0	0	0	0	0	0	0	0	2	0	0	0	Stromal-1
S3#AATCCGTAGTAGCTTA-1	0	0	0	0	1	0	2	0	9	0	0	1	Stromal-1
S3#AATCCTAAGTTAGTTG-1	0	0	0	0	0	0	1	0	5	0	0	0	Stromal-1
S3#AATCGCCCACCAACCG-1	0	0	0	0	0	0	0	0	0	0	0	0	Podocytes
S3#AATCGCCCACCTCGCT-1	0	0	0	0	0	0	1	0	3	0	0	0	Stromal-1
S3#AATCTTGAGAGAGCCG-1	0	0	0	0	1	0	0	0	2	0	0	0	Neuron-1
S3#AATGCAACAATTATGC-1	0	0	0	0	0	0	0	0	0	0	0	0	root
S3#AATGCGCGTGGGAACA-1	0	0	0	0	0	0	2	0	0	0	0	0	Stromal-1
S3#AATGGCGCAGGTCCTG-1	0	0	0	0	0	0	0	0	12	0	0	0	Stromal-1
S3#AATTAGCGTTAAGGTT-1	0	0	0	0	2	0	1	0	0	0	0	0	Muscle
S3#AATTAGCGTTCATTTG-1	1	0	0	0	0	0	2	0	4	0	0	0	Stromal-1
S3#AATTGCTCACCTATAG-1	0	0	0	0	1	0	1	0	0	0	0	0	root
S3#AATTGCTCACGTGCTG-1	0	0	0	0	0	0	1	0	5	0	0	0	root
S3#AATTGCTCATCCAGGT-1	0	0	0	0	0	0	1	0	1	0	0	0	root
S3#AATTGGACACCTATAG-1	0	0	0	0	0	0	0	0	0	0	0	0	root
S3#AATTGGACATGGCCCA-1	0	0	0	0	0	0	2	0	0	1	0	0	Muscle
S3#AATTTCCTCCAGGTCA-1	0	0	2	0	0	0	0	0	0	0	0	0	Tubular
S3#AATTTCCTCTTACTCG-1	0	0	0	0	0	0	1	0	8	0	0	0	Stromal-1
S3#ACAAACTGTTATTGCC-1	0	0	0	0	0	0	1	0	0	0	0	0	Stromal-1
S3#ACAAAGGTCGGTTTGG-1	0	0	0	0	0	0	0	0	0	0	0	0	root
S3#ACAACACTCGCTAAGT-1	0	0	2	0	0	0	0	0	0	0	0	0	Neuron-2
S3#ACAACACTCTAAGTCA-1	0	0	2	0	0	0	3	0	15	0	0	0	Stromal-1
S3#ACAACAGAGAACCTGT-1	0	0	0	0	0	0	1	0	5	0	0	0	Stromal-1
S3#ACAACAGAGACAACAG-1	0	0	0	0	0	0	1	0	3	0	0	0	Stromal-1
S3#ACACCTTGTCGAAGTC-1	0	0	0	0	0	0	0	0	0	0	0	0	Podocytes
S3#ACACCTTGTTGGCGTG-1	1	0	0	0	0	0	2	0	4	0	0	0	Stromal-1
S3#ACACTTAAGAGGAAGG-1	0	0	0	0	0	0	2	0	6	0	0	0	Stromal-1
S3#ACAGGATCACCTAATG-1	0	0	0	0	0	0	0	0	0	0	0	0	root
S3#ACAGGATCAGTTGCGT-1	4	0	0	0	0	0	0	0	4	0	0	0	Stromal-1
S3#ACAGGCTGTGGAGCAA-1	0	0	0	0	1	0	1	0	10	0	0	0	Stromal-1
S3#ACAGTATGTTACTTGC-1	0	0	0	0	0	0	0	0	5	0	0	0	Stromal-1
S3#ACAGTATGTTAGCGTA-1	0	0	1	0	0	0	1	0	3	0	0	0	Stromal-1
S3#ACATCAATCGGTTTGG-1	0	0	0	0	0	0	3	0	6	0	0	0	Stromal-1
S3#ACATCATCATCAATCG-1	0	0	0	0	1	0	0	0	1	0	0	0	Neuron-1
S3#ACATTGCAGCGCCTTT-1	0	0	0	0	0	0	1	0	1	0	0	0	root
S3#ACATTGCAGGCAAGTA-1	0	0	0	0	0	0	0	0	0	0	0	0	root
S3#ACCAAGCGTAGGTTTG-1	0	0	0	0	0	0	0	0	0	0	0	0	Stromal-1
S3#ACCACATAGCATGACT-1	0	0	0	0	0	0	0	0	2	0	0	0	root
S3#ACCACATAGCGAAGTA-1	0	0	0	0	0	0	0	0	1	0	0	0	Stromal-1
S3#ACCACATAGTATCGCG-1	0	0	0	0	2	0	0	0	0	0	0	0	Stromal-1
S3#ACCAGCTCAACTAACT-1	1	0	0	0	0	0	1	0	8	0	0	0	Stromal-1
S3#ACCAGCTCAGGTTTGC-1	1	0	0	0	0	0	1	0	7	0	0	0	Stromal-1
S3#ACCAGCTCATGTCAAT-1	0	0	1	0	1	0	1	0	15	0	0	0	Stromal-1
S3#ACCAGGACATCCTAGA-1	0	0	0	0	1	0	1	0	2	0	0	0	Stromal-1
S3#ACCAGGCTCGGCTATG-1	0	0	0	0	0	0	0	0	1	0	0	0	Tubular
S3#ACCCAACCAGCTAATT-1	1	0	0	0	0	0	5	0	10	0	0	0	Stromal-1
S3#ACCCAGGGTCTCAGCC-1	0	0	1	0	3	0	3	0	5	0	0	0	Neuron-2
S3#ACCCAGGGTTACTTCA-1	0	0	0	0	9	0	2	0	12	1	0	0	Stromal-1
S3#ACCGCAATCGTGCTTC-1	0	0	0	0	0	0	3	0	4	0	0	0	Stromal-1
S3#ACCGGTTCACCTGTAA-1	0	0	0	0	0	0	2	0	1	0	0	0	Stromal-1
S3#ACCGGTTCATTGCAGC-1	0	0	0	0	0	0	1	0	4	0	0	0	Stromal-1
S3#ACCTAAATCTCAATTC-1	0	0	0	0	0	0	0	0	0	0	0	0	root
S3#ACCTCACTCACAGCGC-1	0	0	0	0	0	0	2	0	17	0	0	0	Stromal-1
S3#ACCTCACTCGCTCCAT-1	1	0	0	0	0	0	5	0	16	0	0	0	Stromal-1
S3#ACCTGTTGTTTGTGGA-1	0	0	3	0	0	0	3	0	5	0	0	0	Stromal-1
S3#ACCTTCATCGTTATAG-1	1	0	1	0	0	0	1	0	9	0	0	0	Stromal-1
S3#ACCTTCATCTTTGTAC-1	0	0	0	0	0	0	0	0	0	0	0	0	Stromal-1
S3#ACCTTGCTCCTCAGCT-1	0	0	0	0	0	0	0	0	0	0	0	0	root
S3#ACGAAGTCAGTAAAGC-1	0	0	0	0	0	0	0	0	1	0	0	0	Podocytes
S3#ACGAATCTCATAACTG-1	0	0	0	0	0	0	2	0	5	0	0	0	Stromal-1
S3#ACGAATCTCGATAACC-1	0	0	0	0	0	0	0	0	1	0	0	0	root
S3#ACGACTTAGGTACCGC-1	0	0	0	0	0	0	1	0	6	0	0	0	Stromal-1
S3#ACGAGTAAGGTTTGCG-1	0	0	0	0	0	0	0	0	0	0	0	0	Muscle
S3#ACGAGTAAGTGATTCA-1	0	0	0	0	0	0	0	0	0	0	0	0	Stromal-1
S3#ACGATTCAGGCATTAC-1	0	0	0	0	2	0	4	0	11	0	0	0	Stromal-1
S3#ACGATTCAGGTTAGAG-1	0	0	5	0	0	0	0	0	2	0	0	0	Tubular
S3#ACGCCACAGCTACTGG-1	0	0	0	0	1	0	0	0	2	0	0	0	Stromal-1
S3#ACGCCTAAGCAAGACA-1	0	0	0	0	3	0	0	0	2	0	0	0	Stromal-1
S3#ACGCTTGAGGCTTAGT-1	0	0	0	0	0	0	1	0	8	0	0	0	Stromal-1
S3#ACGCTTGAGTTAGAGG-1	0	0	0	0	0	0	1	0	6	0	0	0	Stromal-1
S3#ACGGTACGTTGTCATC-1	0	0	0	0	0	0	0	0	8	0	0	0	root
S3#ACGGTTAGTTTCGCGC-1	0	0	0	0	0	0	0	0	0	1	0	0	root
S3#ACGTCCAAGCTCGCTT-1	0	0	0	0	4	0	3	0	18	0	0	0	Stromal-1
S3#ACGTCCAAGCTTCTCA-1	0	0	0	0	0	0	0	0	0	0	0	0	root
S3#ACGTCCAAGGCATTAC-1	0	0	2	0	0	0	1	0	6	0	0	0	Stromal-1
S3#ACGTCCAAGTTCCCAC-1	0	0	0	0	0	0	2	0	5	0	0	0	Stromal-1
S3#ACGTCCTTCGGGACCT-1	0	0	0	0	0	0	0	0	1	0	0	0	root
S3#ACGTTACAGGAGGTTA-1	0	0	0	0	0	0	0	0	0	0	0	0	root
S3#ACTAACCAGGCCTGGT-1	0	0	1	0	0	0	0	0	2	0	0	0	root
S3#ACTAACTCAGTAATAG-1	0	0	0	0	2	0	0	0	1	0	0	0	Neuron-2
S3#ACTATGTCACTTGTTC-1	0	0	0	0	0	0	3	0	8	0	0	0	Stromal-1
S3#ACTATGTCATAGACTT-1	0	0	0	0	0	0	3	0	1	0	0	0	Stromal-1
S3#ACTCCTCAGACTTACA-1	0	0	0	0	0	0	0	0	16	0	0	0	Stromal-1
S3#ACTCGCTTCAATGAGG-1	0	0	0	0	0	0	2	0	3	0	0	0	root
S3#ACTGAATGTCCTTCTC-1	0	0	0	0	1	0	0	0	8	0	0	0	Stromal-1
S3#ACTTACTTCACTAATG-1	0	0	0	0	3	0	1	0	7	0	0	0	Stromal-1
S3#ACTTACTTCATTACGA-1	0	0	0	0	1	0	1	0	13	0	0	0	Stromal-1
S3#ACTTACTTCCAGGAAA-1	0	0	0	0	1	0	0	0	0	0	0	0	root
S3#ACTTACTTCCTAGTAA-1	0	0	0	0	0	0	0	0	2	0	0	0	Stromal-1
S3#ACTTACTTCTTGAGCG-1	0	0	0	0	1	0	1	0	2	0	0	0	Stromal-1
S3#ACTTAGGGTTGCACGG-1	0	0	0	0	0	0	0	0	4	0	0	0	root
S3#ACTTATCTCAATTACG-1	0	0	0	0	0	0	0	0	0	0	0	0	root
S3#ACTTATCTCGCTCCAT-1	0	0	0	0	0	0	0	0	1	0	0	0	root
S3#ACTTATGAGGTAGCTT-1	0	0	2	0	3	0	0	0	2	0	0	0	Neuron-2
S3#ACTTCGCTCAAACTCA-1	0	0	0	0	1	0	3	0	7	0	0	0	Stromal-1
S3#ACTTGAATCATGGTTA-1	0	0	0	0	0	0	2	0	1	0	0	0	Stromal-1
S3#ACTTGTAAGCGCCTTT-1	0	0	0	0	0	0	0	0	1	0	0	0	root
S3#ACTTTGTTCTGCAAAC-1	0	0	1	0	4	0	5	0	20	0	0	0	Stromal-1
S3#AGAAACCCACAAACTT-1	0	0	0	0	0	0	2	0	5	0	0	0	Stromal-1
S3#AGAAAGGCACCTGCCT-1	1	0	0	0	0	0	1	0	0	0	0	0	Neuron-2
S3#AGAAAGGCATAATCGT-1	0	0	3	0	3	0	0	0	0	0	0	0	Neuron-1
S3#AGAACCAAGGTGTCCA-1	0	0	0	0	0	0	0	0	1	0	0	0	Stromal-1
S3#AGAATCGAGCACGATT-1	0	0	0	0	8	0	2	0	1	0	0	0	Neuron-2
S3#AGAATCGAGCACTAGT-1	1	0	4	0	0	0	0	0	1	0	0	0	Tubular
S3#AGAATCGAGTGGCGGA-1	0	0	0	0	0	0	0	0	3	0	0	0	Stromal-1
S3#AGAGAAGCACATTAAC-1	0	0	0	0	0	0	7	0	3	0	0	0	Stromal-1
S3#AGAGAAGCAGAACCGA-1	0	0	0	0	0	0	0	0	1	0	0	0	Podocytes
S3#AGAGAAGCATTTGCTC-1	0	0	0	0	0	0	3	0	10	0	0	0	root
S3#AGAGAGGAGGCGTAAA-1	0	0	0	0	0	0	1	0	4	0	0	0	Stromal-1
S3#AGAGAGGAGTTCCCGT-1	0	0	0	0	0	0	0	0	0	0	0	0	root
S3#AGAGATTAGCTCCCTG-1	0	0	0	0	3	0	3	0	7	0	0	0	root
S3#AGAGATTAGTCGCTAG-1	0	0	0	0	0	0	0	0	3	0	0	0	Stromal-1
S3#AGCAACAAGCCTGATG-1	0	0	0	0	0	0	0	0	0	0	0	0	root
S3#AGCAAGGGTAACCACA-1	1	0	0	0	2	0	0	0	1	0	1	0	Muscle
S3#AGCAATACACCTGTAA-1	0	0	0	0	0	0	0	0	0	0	0	0	Podocytes
S3#AGCACTTAGCTGTAAC-1	0	0	0	0	0	0	0	0	2	0	0	0	Stromal-1
S3#AGCACTTAGCTTCTCA-1	0	0	0	0	0	0	0	0	1	0	0	0	Stromal-1
S3#AGCATCCCAGGCTTGT-1	0	0	0	0	0	0	1	0	4	0	0	0	Stromal-1
S3#AGCCGCTAGCAGGCCT-1	0	0	0	0	0	0	1	0	4	0	0	0	Stromal-1
S3#AGCCGCTAGTTCCCAC-1	0	0	0	0	0	0	2	0	5	0	0	0	Stromal-1
S3#AGCCTAAGTCATTACC-1	0	0	0	0	0	0	0	0	2	0	0	0	root
S3#AGCGCCTAGTCAGGCC-1	0	0	0	0	0	0	0	0	0	0	0	0	Stromal-1
S3#AGCGGACCAGCAGGTA-1	0	0	0	0	0	0	0	0	1	0	0	0	root
S3#AGCGTGCTCATGTGGT-1	0	0	0	0	0	0	0	0	4	0	0	0	Stromal-1
S3#AGCTAAACACTTACAG-1	0	0	0	0	1	0	1	0	2	0	0	0	Muscle
S3#AGCTAACTCTTGGATA-1	0	0	0	0	3	0	2	0	12	0	0	0	Stromal-1
S3#AGCTAGTTCTCCATAT-1	0	0	0	0	0	0	1	0	0	0	0	0	Neuron-2
S3#AGCTATATCAGGCTAT-1	0	0	1	0	0	0	0	0	0	0	0	0	Tubular
S3#AGCTCATAGGACAACA-1	0	0	0	0	0	0	1	0	3	0	0	0	root
S3#AGCTGCTCAAGGTAAC-1	0	0	0	0	0	0	0	0	1	0	0	0	root
S3#AGCTGCTCAGGCATGA-1	0	0	1	0	2	0	0	0	8	0	0	0	Stromal-1
S3#AGCTTCCTCAAACCGT-1	0	0	0	0	1	0	0	0	3	0	0	0	Muscle
S3#AGCTTCCTCAGCTAAC-1	0	0	0	0	0	0	0	0	0	0	0	0	Podocytes
S3#AGCTTCCTCGCTAGCA-1	0	0	0	0	1	0	4	0	18	2	0	0	Stromal-1
S3#AGCTTGGTCAGCAAAG-1	0	0	0	0	0	0	3	0	8	0	0	0	Stromal-1
S3#AGCTTGGTCCCTGGAA-1	0	0	0	0	0	0	7	0	12	0	0	0	Stromal-1
S3#AGCTTTAAGACAGGCG-1	0	0	0	0	2	0	1	0	2	0	0	0	root
S3#AGGAACCAGCGCCTAA-1	0	0	0	0	0	0	1	0	7	0	0	0	Stromal-1
S3#AGGAACGGTAATAGCT-1	0	0	0	0	0	0	2	0	6	0	0	0	Stromal-1
S3#AGGAACGGTGATGATT-1	0	0	0	0	1	0	1	0	3	0	0	0	Stromal-1
S3#AGGAACGGTTGCGGAT-1	0	0	0	0	1	0	0	0	7	0	0	0	Stromal-1
S3#AGGACGTAGTTCCCAC-1	0	0	2	0	0	0	0	0	8	0	0	0	Stromal-1
S3#AGGAGCTAGGAGGTTA-1	0	0	0	0	0	0	4	0	7	0	0	0	Stromal-1
S3#AGGAGCTAGGATTGAG-1	0	0	0	0	0	0	1	0	2	0	0	0	Stromal-1
S3#AGGATATAGTAGCCAT-1	0	0	0	0	0	0	0	0	7	0	0	0	Stromal-1
S3#AGGATCCGTTTACGTC-1	0	0	0	0	0	0	0	0	0	0	0	0	root
S3#AGGATGCAGGTCGAGG-1	0	0	0	0	0	0	2	0	0	0	0	0	root
S3#AGGCAGGTCCCGCATT-1	0	0	1	0	0	0	0	0	1	0	0	0	Neuron-1
S3#AGGCTAGCAGTATGTT-1	0	0	0	0	0	0	1	0	0	0	0	0	root
S3#AGGGCCTTCCCGTTAC-1	0	0	0	0	2	0	2	0	5	0	0	0	Stromal-1
S3#AGGTAACCAACAGGAT-1	0	0	0	0	0	0	0	0	2	0	0	0	Stromal-1
S3#AGGTACGCATTTAAGC-1	0	0	0	0	0	0	2	0	7	0	0	0	Stromal-1
S3#AGGTATTGTTTATTCG-1	0	0	0	0	0	0	2	0	7	0	0	0	root
S3#AGGTCATTCGTTTCCA-1	0	0	3	0	0	0	0	0	5	0	0	0	Stromal-1
S3#AGGTCATTCTAGCTTT-1	1	0	0	0	4	0	2	0	5	0	0	0	Stromal-1
S3#AGGTCTTAGCAAGGGT-1	0	0	0	0	0	0	0	0	0	0	0	0	root
S3#AGGTCTTAGTGTTGTA-1	0	0	0	0	1	0	0	0	0	0	0	0	root
S3#AGGTGAATCTTGACCC-1	0	0	0	0	0	0	2	0	3	0	0	0	Stromal-1
S3#AGGTGAGGTATTACCC-1	0	0	0	0	2	0	0	0	8	0	0	0	root
S3#AGGTTACTCCTTAAGA-1	0	0	0	0	0	0	0	0	0	0	0	0	root
S3#AGGTTAGAGCGCAATT-1	0	0	0	0	1	0	0	0	2	0	0	0	Stromal-1
S3#AGGTTAGAGGCCTGGT-1	0	0	0	0	2	0	0	0	4	0	0	0	Muscle
S3#AGGTTTGGTACCGGAT-1	0	0	0	0	0	0	0	0	0	0	0	0	root
S3#AGTAAACAGGTAAGCA-1	0	0	0	0	0	0	0	0	0	0	0	0	root
S3#AGTAACGAGCCACATG-1	0	0	0	0	2	0	0	0	0	0	0	0	Stromal-1
S3#AGTACGCGTGATTTGG-1	0	0	0	0	0	0	0	0	4	0	0	0	Stromal-1
S3#AGTACGCGTGGATGTC-1	0	0	0	0	0	0	6	0	6	0	0	0	Stromal-1
S3#AGTAGCTTCCCGTTTA-1	1	0	4	0	0	0	3	0	9	0	0	0	root
S3#AGTCAATGTTACGCGG-1	0	0	0	0	0	0	1	0	0	0	0	0	root
S3#AGTCAATGTTGTAAAC-1	0	0	0	0	1	0	2	0	0	1	0	0	Neuron-2
S3#AGTCCTGAGAATCTCA-1	0	0	0	0	0	0	0	0	1	0	0	0	root
S3#AGTCCTGAGTTCCCAC-1	0	0	0	0	0	0	0	0	0	0	0	0	root
S3#AGTGAACCACGAATCC-1	0	0	0	0	0	0	1	0	2	0	0	0	root
S3#AGTGATGAGCCTGTGA-1	0	0	0	0	0	0	0	0	1	0	0	0	Stromal-1
S3#AGTGATGAGTAACCCG-1	0	0	4	0	0	0	0	0	5	0	0	0	Stromal-1
S3#AGTGCCGGTCCGGTTC-1	0	0	0	0	0	0	0	0	6	0	0	0	Stromal-1
S3#AGTTGGCGTTGGATAT-1	0	0	0	0	6	0	3	0	7	0	0	0	Stromal-1
S3#AGTTTGATCCAAGTTA-1	0	0	2	0	2	0	0	0	1	0	0	0	Neuron-2
S3#AGTTTGCAGGACCTCA-1	0	0	0	0	0	0	0	0	2	0	0	0	root
S3#ATAACGACAGTTGCGT-1	0	0	0	0	3	0	0	0	18	0	0	0	Stromal-1
S3#ATAAGTCGTTATGTGG-1	0	0	3	0	0	0	0	0	0	0	0	1	Neuron-1
S3#ATAAGTCGTTTACCGT-1	0	0	0	0	0	1	0	0	2	0	0	0	Stromal-1
S3#ATAATGGCATCCCTCA-1	0	0	0	0	0	0	0	0	0	0	0	0	root
S3#ATACCTGCAAAGCCTC-1	0	0	3	0	6	0	0	0	2	0	0	0	Neuron-2
S3#ATAGATGCAGTTTCTC-1	0	0	2	0	1	0	0	0	0	0	0	0	Neuron-2
S3#ATATAGGCATGAATCT-1	0	0	0	0	0	0	0	0	1	0	0	0	root
S3#ATATGCATCATGAGCT-1	0	0	0	0	0	0	0	0	0	0	0	0	Neuron-2
S3#ATATGCATCTATGACA-1	0	0	0	0	1	0	3	0	3	0	0	0	Stromal-1
S3#ATATGCATCTTAGCCC-1	0	0	0	0	1	0	2	0	9	0	0	0	Stromal-1
S3#ATATGCTCATAATCGT-1	0	0	3	0	0	0	3	0	4	0	0	0	Stromal-1
S3#ATATGGTGTGCAACTA-1	0	0	0	0	0	0	2	0	3	0	0	0	Stromal-1
S3#ATATGTCCAGTAAAGC-1	0	0	0	0	0	0	0	0	4	0	0	0	root
S3#ATCAAGACAGTAGGTG-1	0	0	0	0	0	0	1	0	9	0	0	0	Stromal-1
S3#ATCAAGCTCGCTCACT-1	0	0	0	0	0	0	0	0	0	0	0	0	root
S3#ATCAATCCAAGGCCAA-1	0	0	0	0	0	0	0	0	1	0	0	0	root
S3#ATCACAATCCGGTATG-1	0	0	0	0	1	0	3	0	5	0	0	0	Stromal-1
S3#ATCACCCTCACTAGGT-1	0	0	0	0	0	0	0	0	1	0	0	0	root
S3#ATCACTAAGACAGGTA-1	0	0	0	0	0	0	3	0	15	0	0	1	Stromal-1
S3#ATCCACCTCTTGCTAT-1	0	0	0	0	0	0	0	0	1	0	0	0	Neuron-1
S3#ATCCCGCGTCCTAAGA-1	0	0	0	0	0	0	1	0	0	0	0	0	Stromal-1
S3#ATCCCGCGTTACGCGG-1	0	0	0	0	0	0	1	0	2	0	0	0	Stromal-1
S3#ATCCGTGAGGAATAAC-1	0	0	0	0	2	0	2	0	5	0	0	0	Stromal-1
S3#ATCCTGACAGGTTAAA-1	0	0	0	0	1	0	0	0	5	1	0	0	Stromal-1
S3#ATCGAGGCACCAGCAT-1	0	0	1	0	0	0	4	0	0	0	0	0	root
S3#ATCGAGGCAGCCAGAA-1	0	0	0	0	0	0	3	0	8	0	0	0	Stromal-1
S3#ATCGCCCGTTCCTGTG-1	0	0	5	0	0	0	0	0	1	0	0	0	Tubular
S3#ATCTTTGGTAATCACG-1	0	0	0	0	0	0	0	0	7	0	0	0	Stromal-1
S3#ATGAAGCCAGCTAATT-1	0	0	0	0	0	0	0	0	0	0	0	0	Podocytes
S3#ATGAATGCAGCTTAAT-1	1	0	3	0	0	0	0	0	0	0	0	0	Tubular
S3#ATGACCAGTTAGGACC-1	0	0	0	0	0	0	4	0	10	0	0	0	Stromal-1
S3#ATGACGAAGCAAGGAC-1	0	0	0	0	0	0	0	0	1	0	0	0	root
S3#ATGACGAAGGACAATG-1	0	0	0	0	0	0	0	0	0	0	0	0	root
S3#ATGCAAACAGCTTAAT-1	0	0	0	0	0	0	0	0	0	0	0	0	root
S3#ATGCGATTCATGCTCC-1	0	0	3	0	0	0	0	0	15	0	0	0	Stromal-1
S3#ATGGACAAGCTAAGTC-1	0	0	0	0	0	0	0	0	1	0	0	0	root
S3#ATGGCCCAGTATTGTG-1	0	0	0	0	1	0	0	0	1	0	0	1	Neuron-2
S3#ATGGCTTAGCCTGAGC-1	0	0	0	0	0	0	0	0	0	0	0	0	Podocytes
S3#ATGTAAGCACCAGGTT-1	0	0	0	0	0	0	0	0	4	0	0	0	Stromal-1
S3#ATGTCAATCTCACACC-1	0	0	0	0	0	0	0	0	5	0	0	0	Stromal-1
S3#ATGTCCACAATTAAGG-1	0	0	0	0	0	0	0	0	1	0	0	0	root
S3#ATGTCCACAGGATGGC-1	0	0	0	0	0	0	0	0	1	0	0	0	Muscle
S3#ATGTGAGAGATGCCTG-1	0	0	2	0	1	0	0	0	3	0	0	0	root
S3#ATGTTCAAGGCATGAA-1	0	0	0	0	0	0	0	0	2	0	0	0	root
S3#ATGTTGTCATAAGTTC-1	0	0	0	0	0	0	0	0	0	0	0	0	root
S3#ATGTTTGAGTGAGGTA-1	0	0	0	0	0	0	0	0	1	0	0	0	root
S3#ATTACCGCAACCGCCA-1	2	0	0	0	1	0	3	0	0	0	0	0	Stromal-1
S3#ATTACGTCATGCAACC-1	0	0	0	0	0	0	1	0	12	0	0	0	Stromal-1
S3#ATTAGGTGTTTAAAGC-1	0	0	0	0	3	0	3	0	18	0	0	0	Stromal-1
S3#ATTATCCTCTCGCCCA-1	0	0	0	0	0	0	0	0	0	0	0	0	root
S3#ATTCACTTCCTACCTA-1	0	0	0	0	2	0	0	0	1	0	0	0	Muscle
S3#ATTCATGAGCATTATG-1	0	0	0	0	0	0	2	0	6	0	0	0	Stromal-1
S3#ATTCCGGAGTTAGAGG-1	0	0	0	0	0	0	1	0	0	0	0	0	root
S3#ATTCCTCCAGCAACAG-1	0	0	0	0	0	0	2	0	8	0	0	0	Stromal-1
S3#ATTCGTTTCGCTAAGT-1	0	0	0	0	1	0	0	0	0	0	0	0	root
S3#ATTGAAGCAGATAGAC-1	0	0	0	0	0	0	1	0	1	0	0	0	Stromal-1
S3#ATTGACTCACAGCCTG-1	0	0	0	0	0	0	0	0	0	0	0	0	root
S3#ATTGCACAGGAACGGT-1	0	0	0	0	1	0	2	0	0	0	0	0	Muscle
S3#ATTGCACAGTCCTTCA-1	0	0	0	0	0	0	3	0	7	0	0	0	Stromal-1
S3#ATTGCAGGTTTAACGG-1	0	0	0	0	0	0	0	0	0	0	0	0	root
S3#ATTGCTCGTTATCGAG-1	0	0	0	0	0	0	4	0	4	0	0	0	Stromal-1
S3#ATTGGCTAGTAGCCAT-1	0	0	0	0	1	0	1	0	0	0	0	0	Muscle
S3#ATTGGTTCAGGTTATT-1	0	0	0	0	1	0	0	0	1	0	0	0	Muscle
S3#ATTGTGATCGATATTG-1	1	0	2	0	0	0	2	0	3	1	0	0	Stromal-1
S3#ATTGTGATCGCTCACT-1	0	0	0	0	4	0	0	0	0	0	0	0	Neuron-2
S3#ATTTGCAAGCCTGATG-1	0	0	0	0	0	0	0	0	0	0	0	0	root
S3#ATTTGCGCAAACATAG-1	0	0	0	0	0	0	1	0	0	0	0	0	Stromal-1
S3#ATTTGCGCACAACAGG-1	0	0	0	0	0	0	0	0	0	0	0	0	root
S3#ATTTGCGCACACTAAT-1	0	0	0	0	1	0	0	0	0	0	0	0	root
S3#ATTTGTGAGTTGGCCA-1	0	0	0	0	1	0	0	0	0	0	0	0	root
S3#CAAACAACAAGTTATC-1	1	0	0	0	2	0	1	0	4	0	0	0	Stromal-1
S3#CAAACAACACAACAAA-1	1	0	0	0	0	0	1	0	1	0	0	0	root
S3#CAAACAACACTAAATC-1	0	0	0	0	0	1	0	0	6	0	0	0	root
S3#CAAACATGTGTGCACG-1	0	0	0	0	0	0	0	0	0	0	0	0	root
S3#CAAACATGTTAGGCTA-1	0	0	0	0	0	0	0	0	3	0	0	0	Stromal-1
S3#CAAACATGTTCCGGCT-1	4	0	0	0	0	0	0	0	1	0	0	0	Stromal-1
S3#CAAAGGATCAATGTGC-1	0	0	0	0	0	0	0	0	0	0	0	0	Podocytes
S3#CAAAGGATCGTTATCT-1	0	0	1	0	1	0	1	0	0	0	0	0	Neuron-2
S3#CAACAGGCAATATACC-1	2	0	0	0	0	0	1	0	10	0	0	1	Stromal-1
S3#CAACTAGGTATTGGAT-1	0	0	2	0	0	0	0	0	1	0	0	0	Neuron-2
S3#CAAGAACCAGCACGAA-1	0	0	0	0	0	0	0	0	0	0	0	0	root
S3#CAAGACAAGCCGGTAC-1	0	0	0	0	0	0	0	0	0	0	0	0	Podocytes
S3#CAAGACAAGGTCCTGA-1	0	0	0	0	0	0	0	0	1	0	0	0	root
S3#CAAGTAACAAAGCCTC-1	0	0	0	0	0	0	2	0	2	0	0	0	Stromal-1
S3#CAAGTGAAGACAAAGT-1	1	0	0	0	0	0	1	0	5	0	0	0	Stromal-1
S3#CAAGTGAAGGCCTGGT-1	0	0	0	0	0	0	0	0	0	0	0	0	root
S3#CAAGTTATCCCTGATC-1	0	0	0	0	0	0	0	0	0	0	0	0	root
S3#CAATAAGCATAATGTC-1	0	0	0	0	0	0	0	0	11	0	0	0	Stromal-1
S3#CAATAGCTCAATGACC-1	1	0	0	0	0	0	4	0	9	0	0	0	Stromal-1
S3#CAATAGCTCACTTCAT-1	0	0	0	0	0	0	0	0	1	0	0	0	Neuron-2
S3#CAATAGCTCGGCCATA-1	0	0	0	0	0	0	1	0	1	0	0	0	Stromal-1
S3#CAATAGCTCTTGTCCA-1	1	0	0	0	0	0	0	0	4	0	0	0	Stromal-1
S3#CAATATGTCGTTTCCA-1	0	0	0	0	0	0	0	0	1	0	0	0	root
S3#CAATCCCTCATGACCG-1	0	0	0	0	0	0	0	0	0	0	0	0	root
S3#CAATCCCTCGTTACAA-1	0	0	0	0	0	0	1	0	3	0	0	0	Stromal-1
S3#CAATCGCCAACTAGAA-1	0	0	0	0	0	0	1	0	0	0	0	0	root
S3#CAATCTAAGTTAGCCG-1	0	0	0	0	1	0	2	0	14	0	0	0	Stromal-1
S3#CAATGCCCAAAGGTAC-1	0	0	0	0	0	0	0	0	1	0	0	0	Tubular
S3#CAATGCCCAGTAGCCT-1	0	0	0	0	0	0	0	0	0	0	0	0	Podocytes
S3#CAATGTCAGCTATATG-1	0	0	0	0	0	0	0	0	0	0	0	0	root
S3#CAATGTCAGGAACGGT-1	0	0	5	0	1	0	0	0	0	0	0	0	Neuron-2
S3#CACAGGCTCCTTCGTA-1	0	0	0	0	0	0	0	0	0	0	0	0	root
S3#CACAGGCTCTTGTTCG-1	0	0	0	0	0	0	0	0	0	1	0	0	Podocytes
S3#CACATACAGTCAATTG-1	0	0	0	0	0	0	0	0	4	0	0	0	root
S3#CACATTAAGGCCAATT-1	0	0	0	0	0	0	0	0	0	0	0	0	Podocytes
S3#CACCTCAGTTTGTGGA-1	0	0	0	0	0	0	2	0	7	0	0	0	Stromal-1
S3#CACCTGTTCGGTTTCC-1	0	0	0	0	0	0	0	0	0	0	0	0	root
S3#CACGCTAAGTGAGGGT-1	1	0	0	0	0	0	3	0	10	0	0	0	Stromal-1
S3#CACTAAGGTGAGGTAG-1	0	0	0	0	0	0	1	0	4	0	0	0	Stromal-1
S3#CACTAGCCAAGACTCC-1	0	0	0	0	5	0	0	0	0	0	0	0	Neuron-2
S3#CACTGACCACTCGCTC-1	0	0	0	0	0	0	4	0	8	0	0	0	Stromal-1
S3#CACTTAAAGGTGCTGC-1	0	0	0	0	0	0	1	0	1	0	0	0	Stromal-1
S3#CAGATTCAGCTTAGCG-1	0	0	0	0	0	0	0	0	0	0	0	0	root
S3#CAGCAAGCAGTTATGT-1	1	0	4	0	1	0	4	0	13	0	0	0	Stromal-1
S3#CAGCATTAGACACTTA-1	0	0	0	0	0	0	1	0	5	0	0	0	Stromal-1
S3#CAGCCAATCTTGGACG-1	0	0	0	0	0	0	0	0	2	0	0	0	root
S3#CAGCCAATCTTGTCCA-1	0	0	3	0	0	0	0	0	0	0	0	0	Tubular
S3#CAGCCTAAGGATTGAG-1	0	0	0	0	0	0	3	0	7	0	0	0	Stromal-1
S3#CAGCTAAGTGCTAGCG-1	0	0	0	0	0	0	2	0	8	0	0	0	Stromal-1
S3#CAGCTATAGGAGTCTT-1	0	0	0	0	0	0	0	0	1	0	0	0	root
S3#CAGGAAGGTCACCTAT-1	3	0	0	0	1	0	0	0	3	0	0	0	Podocytes
S3#CAGGAAGGTTCCTGTG-1	0	0	0	0	0	0	0	0	0	0	0	0	root
S3#CAGGATGCACGAATCC-1	0	0	0	0	0	0	6	0	10	0	0	0	Stromal-1
S3#CAGGATGCAGCAACAG-1	0	0	0	0	1	0	1	0	7	0	0	0	Stromal-1
S3#CAGGATGCATAAGTTC-1	0	0	0	0	1	0	2	0	4	0	0	0	Stromal-1
S3#CAGGGTGAGCGTGCGT-1	1	0	0	0	0	0	1	0	2	0	0	0	Stromal-1
S3#CAGGTCCAGTTATGTG-1	0	0	0	0	0	0	1	0	2	0	0	0	Stromal-1
S3#CAGGTGGAGCAGGCCT-1	0	0	0	0	0	0	1	0	2	0	0	0	root
S3#CAGGTTTAGAAAGCAT-1	0	0	0	0	0	0	0	0	0	0	0	0	root
S3#CATAACGGTCACAAAT-1	0	0	0	0	0	0	0	0	0	0	0	0	root
S3#CATAAGCTCTTTAAGG-1	2	0	0	0	0	0	0	0	0	1	0	0	Podocytes
S3#CATAGGCGTTCACCCA-1	0	0	0	0	0	0	0	0	0	0	0	0	root
S3#CATAGGTTCTTGTTCG-1	0	0	0	0	1	0	2	0	2	0	0	0	Stromal-1
S3#CATCAATCACCTCAGG-1	0	0	0	0	2	0	1	0	27	0	0	0	Stromal-1
S3#CATCATAAGTAGCGGG-1	0	0	2	0	1	0	0	0	7	0	0	0	root
S3#CATCATGCACAAGCCT-1	0	0	0	0	4	0	0	0	1	0	0	0	root
S3#CATCATGCACCTGTAA-1	0	0	17	0	1	0	1	0	1	0	0	0	root
S3#CATCCTCAGGTCAAAG-1	0	0	0	0	0	0	1	0	0	0	0	0	root
S3#CATCCTGGTTTGGTTC-1	0	0	0	0	0	0	0	0	10	0	0	0	Stromal-1
S3#CATCGCTTCACTTTAC-1	2	0	0	0	0	0	2	0	9	0	0	0	Stromal-1
S3#CATGAGGCATAGCTTG-1	0	0	0	0	1	0	0	0	0	0	0	0	Neuron-2
S3#CATGGATTCTCACACC-1	0	0	0	0	0	0	2	0	4	0	0	0	Stromal-1
S3#CATTATCTCCTAGTAA-1	0	0	0	0	0	0	0	0	0	0	0	0	root
S3#CATTATGAGTCGCTAG-1	0	0	0	0	1	0	0	0	1	0	0	0	Stromal-1
S3#CATTCATTCATGCTTT-1	2	0	0	0	1	0	1	0	9	0	0	0	Stromal-1
S3#CATTCCTCACCCTCAC-1	0	0	0	0	0	0	0	0	1	0	0	0	root
S3#CATTTGTTCATGCTTT-1	3	0	0	0	0	0	2	0	6	0	0	0	Stromal-1
S3#CATTTGTTCGTTTCTG-1	0	0	0	0	0	0	0	0	1	0	0	0	root
S3#CCAAACCCATTTAAGC-1	0	0	0	0	0	0	0	0	0	0	0	0	root
S3#CCAAATCAGCTGTAAC-1	0	0	0	0	0	0	0	0	1	0	0	0	Stromal-1
S3#CCAACATAGCCGCAGT-1	0	0	0	0	1	0	0	0	2	0	0	0	root
S3#CCAATATCAAACGCGA-1	0	0	0	0	0	0	0	0	0	0	0	0	root
S3#CCAATATCAATTTAGC-1	0	0	0	0	1	0	2	0	4	0	0	0	Stromal-1
S3#CCAATATCAGGCAAGC-1	0	0	0	0	1	0	0	0	5	0	0	0	Stromal-1
S3#CCACACAAGGACAACA-1	0	0	0	0	0	0	1	0	2	0	0	0	Stromal-1
S3#CCACTTGGTAACCAGC-1	0	0	0	0	0	0	2	0	1	0	0	0	Stromal-1
S3#CCAGACTCAGGAATCG-1	0	0	0	0	0	0	3	0	4	0	0	0	Stromal-1
S3#CCAGCTGCATGTTTGG-1	0	0	0	0	0	0	0	0	0	0	0	0	root
S3#CCAGGATGTTTATTCG-1	0	0	0	0	0	0	0	0	0	0	0	0	root
S3#CCATAGCCAAGCCACT-1	0	0	1	0	1	0	3	0	15	0	0	0	Stromal-1
S3#CCATCATGTTGTAAAC-1	0	0	1	0	0	0	0	0	2	0	0	0	Neuron-2
S3#CCCAGTTTCCTTGTTG-1	2	0	0	0	1	0	0	0	18	0	0	0	Stromal-1
S3#CCCAGTTTCTAATCCT-1	1	0	0	0	0	0	4	0	0	0	0	0	Stromal-1
S3#CCCGCTTCACTGACCG-1	0	0	0	0	0	0	1	0	9	0	0	0	Stromal-1
S3#CCCGCTTCATGAGTTT-1	0	0	0	0	0	0	3	0	5	0	0	0	Stromal-1
S3#CCCGCTTCATTAAGTC-1	0	0	0	0	0	0	0	0	0	0	0	0	Podocytes
S3#CCCGTAAAGCATCCAG-1	0	0	0	0	0	0	0	0	0	0	0	0	Stromal-1
S3#CCCGTAAAGCTGGCTA-1	0	0	0	0	0	0	0	0	0	0	0	0	Stromal-1
S3#CCCGTTGTCCTAGTAA-1	0	0	0	0	1	0	0	0	1	0	0	0	Podocytes
S3#CCCGTTGTCTCCATAT-1	0	0	0	0	0	0	2	0	5	0	0	0	Stromal-1
S3#CCCTCAGTCCTTCTAG-1	0	0	0	0	2	0	6	0	16	0	0	0	Stromal-1
S3#CCCTGGACAGCAATAA-1	0	0	0	0	0	0	4	0	5	0	0	0	Stromal-1
S3#CCCTTAATCTCACTAT-1	0	0	0	0	0	0	0	0	0	0	0	0	Tubular
S3#CCGACAGGTGCTAGAC-1	0	0	0	0	0	0	0	0	3	0	0	0	Stromal-1
S3#CCGACAGGTGTCCAAA-1	0	0	0	0	0	0	0	0	0	0	0	0	root
S3#CCGATGCAGAGAAGGG-1	0	0	0	0	1	0	0	0	0	0	0	0	Neuron-2
S3#CCGATGCAGGAGGTTA-1	0	0	0	0	0	0	2	0	6	0	0	0	Stromal-1
S3#CCGCCAACACCCTCAC-1	0	0	0	0	1	0	0	0	0	0	0	0	Neuron-2
S3#CCGCTAAAGCATTATG-1	0	0	0	0	1	0	1	0	9	0	0	0	Stromal-1
S3#CCGCTAGCAGTTTGTG-1	0	0	0	0	0	0	0	0	0	0	0	0	Tubular
S3#CCGCTTAGTGAGACTC-1	0	0	0	0	0	0	2	0	6	0	0	0	root
S3#CCGGTAGGTGTTGTGA-1	0	0	2	0	1	0	0	0	2	0	0	0	Neuron-2
S3#CCGGTAGGTTATCGAG-1	0	0	0	0	0	0	1	0	1	1	0	0	Stromal-1
S3#CCGTTAACAATAGTCT-1	0	0	0	0	0	0	2	0	5	0	0	0	Stromal-1
S3#CCGTTAACACATAGCC-1	0	0	0	0	1	0	1	0	1	0	0	0	root
S3#CCGTTACTCACAGCCA-1	0	0	6	0	0	0	0	0	3	0	0	0	Tubular
S3#CCGTTACTCCAATTAG-1	0	0	0	0	2	0	0	0	0	0	0	0	root
S3#CCGTTTGGTAAGGTCC-1	0	0	0	0	0	0	1	0	9	0	0	0	Stromal-1
S3#CCTAAATCACTTCACT-1	0	0	0	0	0	0	2	0	9	0	0	0	Stromal-1
S3#CCTAAGCCACAGGAAT-1	0	0	4	0	0	0	0	0	6	0	0	0	root
S3#CCTAATAAGTTATGTG-1	0	0	0	0	0	0	0	0	0	0	0	0	Podocytes
S3#CCTACTGGTCAACAAT-1	0	0	0	0	2	0	1	0	10	0	0	0	Stromal-1
S3#CCTATTTAGGCCAATT-1	0	0	0	0	0	0	3	0	3	0	0	0	Stromal-1
S3#CCTCAAACAATTTAGC-1	0	0	0	0	0	0	6	0	9	0	0	0	root
S3#CCTCAGTTCAATGTGC-1	0	0	0	0	0	0	0	0	1	0	0	0	Stromal-1
S3#CCTCAGTTCCTTAATC-1	0	0	0	0	0	0	0	0	0	0	0	0	root
S3#CCTCAGTTCGGGACCT-1	0	0	0	0	0	0	0	0	1	0	0	0	Muscle
S3#CCTGAATAGCTATTGA-1	0	0	0	0	0	0	5	0	15	0	0	0	Stromal-1
S3#CCTGAATAGTGGACAA-1	0	0	0	0	0	0	1	0	4	0	0	0	Stromal-1
S3#CCTGGATCAGTAAGTA-1	1	0	0	0	0	0	1	0	8	0	0	1	Stromal-1
S3#CCTGGTAAGAAGCTAG-1	0	0	0	0	0	0	0	0	0	0	0	0	Podocytes
S3#CCTGTAACACATAGCC-1	0	0	0	0	0	0	0	0	2	0	0	0	Stromal-1
S3#CCTGTAACATAGCGGA-1	0	0	0	0	0	0	2	0	0	0	0	0	Stromal-1
S3#CCTGTATGTGTTTCAC-1	0	0	0	0	0	0	0	0	0	0	0	0	root
S3#CCTGTATGTTGTTCAC-1	0	0	0	0	0	0	1	0	0	0	0	0	Stromal-1
S3#CCTTAACGTCCAAGAC-1	0	0	0	0	0	0	0	0	0	0	0	0	root
S3#CCTTAGTGTTTCGCGC-1	0	0	0	0	0	0	0	0	0	0	0	0	Podocytes
S3#CCTTATGTCTTGATGA-1	0	0	0	0	0	0	0	0	0	0	0	0	root
S3#CCTTCAGGTCGCAAAC-1	0	0	0	0	5	0	1	0	8	0	0	0	Stromal-1
S3#CCTTCGGTCCGGAACC-1	0	0	1	0	0	0	1	0	6	0	0	0	Stromal-1
S3#CCTTGTTCACATGCTA-1	0	0	0	0	0	0	0	0	0	0	0	0	Stromal-1
S3#CCTTGTTCACCGGTAT-1	0	0	1	0	0	0	0	0	0	0	0	0	Tubular
S3#CGAACAAAGTTAGCTA-1	0	0	0	0	2	0	0	0	0	1	0	0	root
S3#CGAACCGGTTAGCGTA-1	0	0	0	0	0	0	0	0	1	0	0	0	Stromal-1
S3#CGAAGCCTCTAAGGAG-1	0	0	0	0	1	0	1	0	8	0	0	0	Stromal-1
S3#CGAAGCCTCTCGACCT-1	0	0	0	0	0	0	0	0	0	0	0	0	root
S3#CGAATCTAGAAGGTGC-1	0	0	0	0	1	0	5	0	8	0	0	0	Stromal-1
S3#CGACAAGCAATAGTCT-1	0	0	0	0	0	0	5	0	1	0	0	0	Stromal-1
S3#CGACAAGCACTAAGAA-1	0	0	0	0	0	0	0	0	0	0	0	0	root
S3#CGACTAAGTAACGGGA-1	0	0	0	0	0	0	1	0	0	0	0	0	root
S3#CGACTAAGTAGCAGCT-1	0	0	0	0	0	0	0	0	0	0	0	0	Podocytes
S3#CGAGCGAAGCACTAAC-1	0	0	0	0	0	0	0	0	4	0	0	0	Stromal-1
S3#CGAGCGAAGCGCCTAA-1	0	0	9	0	0	0	0	0	0	0	0	0	Neuron-2
S3#CGAGGAAGTGTTTGCT-1	0	0	0	0	0	0	1	0	8	0	0	0	Stromal-1
S3#CGAGGAAGTTGGGTTA-1	0	0	0	0	2	0	0	0	2	0	0	0	root
S3#CGAGGCAAGCTCCTTA-1	0	0	0	0	0	0	1	0	11	0	0	0	root
S3#CGATCCTTCATGGTGT-1	0	0	0	0	0	0	0	0	1	0	0	0	Neuron-2
S3#CGATTGAGTTGGCGTG-1	1	0	0	0	0	0	0	0	0	0	0	0	Tubular
S3#CGATTTGCACCTCACC-1	2	0	0	0	0	0	2	0	4	0	0	0	Stromal-1
S3#CGCAAATTCAAGGACA-1	0	0	0	0	0	0	0	0	0	0	0	0	root
S3#CGCAAATTCCAATTAG-1	0	0	0	0	0	0	1	0	7	0	0	0	Stromal-1
S3#CGCAATAGTATTCGTC-1	0	0	0	0	0	0	0	0	0	0	0	0	root
S3#CGCAATGTCGGTACGC-1	0	0	0	0	0	0	2	0	6	0	0	0	Stromal-1
S3#CGCACAATCCCTCAGT-1	0	0	0	0	0	0	0	0	7	0	0	1	Stromal-1
S3#CGCACCACAGTAGGAT-1	0	0	0	0	0	0	1	0	8	0	0	0	Stromal-1
S3#CGCATTACAGCAACCT-1	0	0	0	0	0	0	2	0	4	0	0	0	Stromal-1
S3#CGCATTTGTATCTGGA-1	0	0	0	0	1	0	13	0	16	0	0	0	Stromal-1
S3#CGCCAAATCAGCATTA-1	0	0	0	0	0	0	4	0	0	0	0	0	Stromal-1
S3#CGCCAAATCATCAGTA-1	0	0	0	0	1	0	1	0	4	0	0	0	Stromal-1
S3#CGCCACACAACCTAAT-1	2	0	0	0	0	0	2	0	6	0	0	0	Stromal-1
S3#CGCCACACAAGATTCT-1	0	0	0	0	0	0	0	0	0	0	0	0	Podocytes
S3#CGCGATTCAGGAACTG-1	0	0	0	0	0	0	1	0	2	0	0	0	Stromal-1
S3#CGCTAATAGGGCTTTG-1	0	0	0	0	0	0	0	0	0	0	0	0	root
S3#CGCTACTTCTCTAGCC-1	0	0	0	0	0	0	0	0	0	0	0	0	root
S3#CGCTATGAGTTATGGC-1	0	0	0	0	0	0	3	0	1	0	0	0	Stromal-1
S3#CGCTCAGCAAACTAAG-1	0	0	0	0	1	0	3	0	5	0	0	0	Stromal-1
S3#CGCTCCATCAACAAGG-1	0	0	0	0	0	0	0	0	0	0	0	0	root
S3#CGCTTAACAGTATGTT-1	0	0	0	0	0	0	1	0	2	0	0	0	Stromal-1
S3#CGCTTACTCCTAAGGT-1	0	0	0	0	3	0	0	0	1	0	0	0	Stromal-1
S3#CGCTTCTAGCTAATTG-1	0	0	0	0	0	0	1	0	1	0	0	0	Stromal-1
S3#CGCTTCTAGTAGCGCC-1	0	0	0	0	0	0	2	0	2	0	0	0	Stromal-1
S3#CGCTTGCGTGGATTAT-1	1	0	0	0	0	0	1	0	3	1	0	0	root
S3#CGGAATCGTCAGGCAT-1	0	0	0	0	0	0	0	0	3	0	0	0	Stromal-1
S3#CGGACAACAAGTGAAC-1	0	0	0	0	0	0	0	0	4	0	0	0	Stromal-1
S3#CGGACAACAGAGGCTA-1	0	0	0	0	0	0	2	0	9	0	0	0	Stromal-1
S3#CGGACCTAGTCACCAG-1	0	0	0	0	0	0	0	0	0	0	0	0	root
S3#CGGAGCAAGCGGCTGT-1	0	0	0	0	1	0	0	0	1	0	0	0	Stromal-1
S3#CGGAGTCTCCTCACTA-1	0	0	1	0	0	0	2	0	2	0	0	0	Stromal-1
S3#CGGAGTCTCGTTAAGC-1	0	0	0	0	1	0	0	0	2	0	0	0	root
S3#CGGCAATGTTGAATCG-1	0	0	0	0	0	0	2	0	3	0	0	0	Stromal-1
S3#CGGCTCACACTTAACG-1	0	0	0	0	2	0	3	0	14	0	0	0	Stromal-1
S3#CGGGACAAGCATCCAG-1	0	0	1	0	2	0	0	0	1	0	0	0	root
S3#CGGGCTTAGGACAACA-1	0	0	0	0	0	0	0	0	1	0	0	0	Podocytes
S3#CGGGTATGTAACCACA-1	0	0	1	0	1	0	0	0	0	0	0	0	Neuron-2
S3#CGTAACCCAGCACGAA-1	0	0	0	0	1	0	3	0	19	0	0	0	Stromal-1
S3#CGTAATGGTGAATCGC-1	0	0	0	0	0	0	0	0	1	0	0	0	root
S3#CGTAATGGTGCATTAG-1	0	0	1	0	1	0	1	0	0	0	0	0	Neuron-1
S3#CGTAATGGTGGACCTG-1	0	0	0	0	0	0	0	0	0	0	0	0	root
S3#CGTACGGGTAGTTAAC-1	0	0	0	0	0	0	1	0	6	0	0	0	Stromal-1
S3#CGTACGGGTCCAAATG-1	0	0	0	0	1	0	2	0	5	0	0	0	Stromal-1
[truncated: 1,806 more rows]
