# Supplementary material for: PHLOWER leverages single-cell multimodal data to infer complex, multi-branching cell differentiation trajectories
Source: Nat Methods. 2025 Oct 23;22(11):2328–36. doi: 10.1038/s41592-025-02870-5 (PMC12615267; doi:10.1038/s41592-025-02870-5)
Supplement: Supplementary file 6 — Permutation test to measure relative differences in cell proportions comparing cell abundances in day 25 versus day 19. [file 41592_2025_2870_MOESM6_ESM.xlsx]

## Sheet: c.permutation_test
	clusters	iPS353_d19	iPS353_d25	obs_log2FD	pval	FDR	boot_mean_log2FD	boot_CI_2.5	boot_CI_97.5
1	Mesoderm	0.0451872485298669	0.0159435633497206	-1.50294	0.000999000999000999	0.00114171542742971	-1.50289	-1.64381	-1.34656
2	Muscle	0	0.00174006016834558	Inf	0.000999000999000999	0.00114171542742971	NA	NA	NA
3	Neuronal	0.104714742597751	0.0712795731611442	-0.554904	0.000999000999000999	0.00114171542742971	-0.553503	-0.644757	-0.469085
4	Podocytes	0.0204271123491179	0.0794662417845051	1.95985684246139	0.000999000999000999	0.00114171542742971	1.96098815008882	1.75406014752598	2.17420370079053
5	Podocytes Prog.	0.318786753327143	0.222643843226868	-0.517854	0.000999000999000999	0.00114171542742971	-0.516748	-0.563472	-0.470214
6	Stromal	0.182193335396678	0.229583119319909	0.333546381558522	0.000999000999000999	0.00114171542742971	0.332640710767015	0.272275157393062	0.399916034843014
7	Tubular	0.0087692148973486	0.0517091374123419	2.55989964873186	0.000999000999000999	0.00114171542742971	2.56754919719408	2.28653208205579	2.8911821889172
8	Tubular Prog.	0.319921592902094	0.327634461577165	0.0343687424461208	0.0649350649350649	0.0649350649350649	0.0347478038185004	-0.0105833	0.0816393664865613
