# Supplementary material for: PHLOWER leverages single-cell multimodal data to infer complex, multi-branching cell differentiation trajectories
Source: Nat Methods. 2025 Oct 23;22(11):2328–36. doi: 10.1038/s41592-025-02870-5 (PMC12615267; doi:10.1038/s41592-025-02870-5)
Supplement: Supplementary file 7 — Permutation test for siRNA and scrambled siRNA kidney organoids and quantification of the immunofluorescence staining markers. [file 41592_2025_2870_MOESM7_ESM.xlsx]

## Sheet: b.permutation_test
	clusters	iPS353_scrambled	iPS353_siRNA	obs_log2FD	pval	FDR	boot_mean_log2FD	boot_CI_2.5	boot_CI_97.5
1	Mesoderm	0.0161534842385906	0.0127066064426465	-0.346267	0.000999000999000999	0.00133200133200133	-0.344482	-0.446873	-0.239391
2	Muscle	0.000633854357258613	0.000483943018811734	-0.389314	0.0899100899100899	0.0899100899100899	-0.39882	-0.991082	0.090100650281757
3	Neuronal	0.100959276491191	0.0868367498883208	-0.217396	0.000999000999000999	0.00133200133200133	-0.218422	-0.25675	-0.180973
4	Podocytes	0.119458675309739	0.0964783838784931	-0.308234	0.000999000999000999	0.00133200133200133	-0.307417	-0.344281	-0.27188
5	Podocytes Prog.	0.185340320978619	0.213257556956371	0.202420090221516	0.000999000999000999	0.00133200133200133	0.202598445119042	0.178354610366614	0.227124891664361
6	Stromal	0.184196769303152	0.15122598898099	-0.284542	0.000999000999000999	0.00133200133200133	-0.284481	-0.311256	-0.256923
7	Tubular	0.0648949239374771	0.0687695438526828	0.0836641408097591	0.001998001998002	0.00228343085485943	0.083463516473992	0.0362090985580366	0.131229672594085
8	Tubular Prog.	0.328362695383972	0.370241226981685	0.173175315881635	0.000999000999000999	0.00133200133200133	0.172957088746771	0.155464647293887	0.189033910104007

## Sheet: d.neuronal_muscle
Control	Scrambled	siRNA RFX4 ZIC2 PAX3
12.074	11.347	6.983
11.815	13.44	5.894
12.374	15.412	8.072
11.949		7.593
		6.018

## Sheet: f.podocytes
Control	siRNA RFX4 ZIC2 PAX3
1.187	27.03
0.799	2.436
1.014	2.556

## Sheet: f.tubular
Control	siRNA RFX4 ZIC2 PAX3
0.974	1.002
0.811	1.336
1.215	2.232
