# Supplementary material for: PHLOWER leverages single-cell multimodal data to infer complex, multi-branching cell differentiation trajectories
Source: Nat Methods. 2025 Oct 23;22(11):2328–36. doi: 10.1038/s41592-025-02870-5 (PMC12615267; doi:10.1038/s41592-025-02870-5)
Supplement: Supplementary file 8 — Friedman–Nemenyi test benchmarking methods across simulated and real datasets; different trajectory type contribution of the benchmarking metrics; distributions of topology size differences between predicted and reference structures. [file 41592_2025_2870_MOESM8_ESM.xlsx]

## Sheet: a.him_sim
	phlower	stream	slingshot	elpigraph	paga_tree	mst	monocle3	slice	raceid_stemid	celltree_vem	tscan	pcreode
phlower	1	0.396312	0.0014816	0.0232521	0.9	0.001	0.775284	0.001	0.502507	0.001	0.0286639	0.0428801
stream	0.396312	1	0.794768	0.9	0.9	0.183504	0.9	0.0016932	0.9	0.0755283	0.9	0.9
slingshot	0.0014816	0.794768	1	0.9	0.197422	0.9	0.418211	0.418211	0.697347	0.9	0.9	0.9
elpigraph	0.0232521	0.9	0.9	1	0.638894	0.853222	0.872707	0.0825225	0.9	0.638894	0.9	0.9
paga_tree	0.9	0.9	0.197422	0.638894	1	0.00958742	0.9	0.001	0.9	0.00250214	0.677865	0.755802
mst	0.001	0.183504	0.9	0.853222	0.00958742	1	0.0351728	0.9	0.125001	0.9	0.814256	0.736317
monocle3	0.775284	0.9	0.418211	0.872707	0.9	0.0351728	1	0.001	0.9	0.0107574	0.9	0.9
slice	0.001	0.0016932	0.418211	0.0825225	0.001	0.9	0.001	1	0.001	0.9	0.0689627	0.0472117
raceid_stemid	0.502507	0.9	0.697347	0.9	0.9	0.125001	0.9	0.001	1	0.0472117	0.9	0.9
celltree_vem	0.001	0.0755283	0.9	0.638894	0.00250214	0.9	0.0107574	0.9	0.0472117	1	0.599927	0.521988
tscan	0.0286639	0.9	0.9	0.9	0.677865	0.814256	0.9	0.0689627	0.9	0.599927	1	0.9
pcreode	0.0428801	0.9	0.9	0.9	0.755802	0.736317	0.9	0.0472117	0.9	0.521988	0.9	1

## Sheet: a.him_rank_sim
method	value
celltree_vem	0.241667
elpigraph	0.516667
monocle3	0.741667
mst	0.2875
paga_tree	0.791667
pcreode	0.541667
phlower	0.9875
raceid_stemid	0.683333
slice	0.1
slingshot	0.420833
stream	0.6625
tscan	0.525

## Sheet: a.correlation_sim
	phlower	stream	slingshot	elpigraph	paga_tree	mst	monocle3	slice	raceid_stemid	celltree_vem	tscan	pcreode
phlower	1	0.001	0.396312	0.0388711	0.0472117	0.716832	0.001	0.001	0.9	0.0825225	0.872707	0.755802
stream	0.001	1	0.560957	0.9	0.9	0.242858	0.9	0.9	0.0974216	0.9	0.13502	0.212062
slingshot	0.396312	0.560957	1	0.9	0.9	0.9	0.313427	0.440001	0.9	0.9	0.9	0.9
elpigraph	0.0388711	0.9	0.9	1	0.9	0.9	0.9	0.9	0.794768	0.9	0.872707	0.9
paga_tree	0.0472117	0.9	0.9	0.9	1	0.9	0.872707	0.9	0.833739	0.9	0.9	0.9
mst	0.716832	0.242858	0.9	0.9	0.9	1	0.0974216	0.158407	0.9	0.9	0.9	0.9
monocle3	0.001	0.9	0.313427	0.9	0.872707	0.0974216	1	0.9	0.0317742	0.755802	0.0472117	0.0825225
slice	0.001	0.9	0.440001	0.9	0.9	0.158407	0.9	1	0.057173	0.872707	0.0825225	0.13502
raceid_stemid	0.9	0.0974216	0.9	0.794768	0.833739	0.9	0.0317742	0.057173	1	0.9	0.9	0.9
celltree_vem	0.0825225	0.9	0.9	0.9	0.9	0.9	0.755802	0.872707	0.9	1	0.9	0.9
tscan	0.872707	0.13502	0.9	0.872707	0.9	0.9	0.0472117	0.0825225	0.9	0.9	1	0.9
pcreode	0.755802	0.212062	0.9	0.9	0.9	0.9	0.0825225	0.13502	0.9	0.9	0.9	1

## Sheet: a.correlation_rank_sim
method	value
celltree_vem	0.5
elpigraph	0.466667
monocle3	0.25
mst	0.658333
paga_tree	0.475
pcreode	0.666667
phlower	0.916667
raceid_stemid	0.708333
slice	0.275
slingshot	0.591667
stream	0.3
tscan	0.691667

## Sheet: a.F1_branches_sim
	phlower	stream	slingshot	elpigraph	paga_tree	mst	monocle3	slice	raceid_stemid	celltree_vem	tscan	pcreode
phlower	1	0.01685	0.353264	0.001	0.9	0.001	0.9	0.001	0.440001	0.001	0.353264	0.115746
stream	0.01685	1	0.9	0.9	0.440001	0.9	0.353264	0.295047	0.9	0.9	0.9	0.9
slingshot	0.353264	0.9	1	0.716832	0.9	0.716832	0.9	0.0120585	0.9	0.658378	0.9	0.9
elpigraph	0.001	0.9	0.716832	1	0.0689627	0.9	0.0472117	0.814256	0.638894	0.9	0.716832	0.9
paga_tree	0.9	0.440001	0.9	0.0689627	1	0.0689627	0.9	0.001	0.9	0.0519396	0.9	0.833739
mst	0.001	0.9	0.716832	0.9	0.0689627	1	0.0472117	0.814256	0.638894	0.9	0.716832	0.9
monocle3	0.9	0.353264	0.9	0.0472117	0.9	0.0472117	1	0.001	0.9	0.0351728	0.9	0.755802
slice	0.001	0.295047	0.0120585	0.814256	0.001	0.814256	0.001	1	0.00758945	0.872707	0.0120585	0.0628442
raceid_stemid	0.440001	0.9	0.9	0.638894	0.9	0.638894	0.9	0.00758945	1	0.580442	0.9	0.9
celltree_vem	0.001	0.9	0.658378	0.9	0.0519396	0.9	0.0351728	0.872707	0.580442	1	0.658378	0.9
tscan	0.353264	0.9	0.9	0.716832	0.9	0.716832	0.9	0.0120585	0.9	0.658378	1	0.9
pcreode	0.115746	0.9	0.9	0.9	0.833739	0.9	0.755802	0.0628442	0.9	0.9	0.9	1

## Sheet: a.F1_branches_rank_sim
method	value
celltree_vem	0.3375
elpigraph	0.35
monocle3	0.791667
mst	0.35
paga_tree	0.775
pcreode	0.541667
phlower	0.941667
raceid_stemid	0.625
slice	0.1125
slingshot	0.608333
stream	0.458333
tscan	0.608333

## Sheet: a.F1_milestones_sim
	phlower	stream	slingshot	elpigraph	paga_tree	mst	monocle3	slice	raceid_stemid	celltree_vem	tscan	pcreode
phlower	1	0.212062	0.677865	0.00414567	0.9	0.0107574	0.9	0.001	0.9	0.00192959	0.833739	0.242858
stream	0.212062	1	0.9	0.9	0.9	0.9	0.9	0.0974216	0.9	0.9	0.9	0.9
slingshot	0.677865	0.9	1	0.677865	0.9	0.833739	0.9	0.0085346	0.9	0.560957	0.9	0.9
elpigraph	0.00414567	0.9	0.677865	1	0.313427	0.9	0.212062	0.794768	0.158407	0.9	0.521988	0.9
paga_tree	0.9	0.9	0.9	0.313427	1	0.482355	0.9	0.001	0.9	0.212062	0.9	0.9
mst	0.0107574	0.9	0.833739	0.9	0.482355	1	0.353264	0.638894	0.277058	0.9	0.677865	0.9
monocle3	0.9	0.9	0.9	0.212062	0.9	0.353264	1	0.001	0.9	0.13502	0.9	0.9
slice	0.001	0.0974216	0.0085346	0.794768	0.001	0.638894	0.001	1	0.001	0.9	0.00322577	0.0825225
raceid_stemid	0.9	0.9	0.9	0.158407	0.9	0.277058	0.9	0.001	1	0.0974216	0.9	0.9
celltree_vem	0.00192959	0.9	0.560957	0.9	0.212062	0.9	0.13502	0.9	0.0974216	1	0.396312	0.9
tscan	0.833739	0.9	0.9	0.521988	0.9	0.677865	0.9	0.00322577	0.9	0.396312	1	0.9
pcreode	0.242858	0.9	0.9	0.9	0.9	0.9	0.9	0.0825225	0.9	0.9	0.9	1

## Sheet: a.F1_milestones_rank_sim
method	value
celltree_vem	0.325
elpigraph	0.35
monocle3	0.716667
mst	0.383333
paga_tree	0.691667
pcreode	0.525
phlower	0.883333
raceid_stemid	0.733333
slice	0.108333
slingshot	0.616667
stream	0.516667
tscan	0.65

## Sheet: a.Accuracy_sim
	celltree_vem	elpigraph	monocle3	mst	paga_tree	pcreode	phlower	raceid_stemid	slice	slingshot	stream	tscan
celltree_vem	1	0.9	0.313427	0.9	0.0472117	0.794768	0.001	0.0472117	0.9	0.638894	0.9	0.677865
elpigraph	0.9	1	0.872707	0.9	0.396312	0.9	0.00250214	0.396312	0.353264	0.9	0.9	0.9
monocle3	0.313427	0.872707	1	0.638894	0.9	0.9	0.396312	0.9	0.00192959	0.9	0.9	0.9
mst	0.9	0.9	0.638894	1	0.183504	0.9	0.001	0.183504	0.599927	0.9	0.9	0.9
paga_tree	0.0472117	0.396312	0.9	0.183504	1	0.9	0.872707	0.9	0.001	0.9	0.599927	0.9
pcreode	0.794768	0.9	0.9	0.9	0.9	1	0.0689627	0.9	0.0317742	0.9	0.9	0.9
phlower	0.001	0.00250214	0.396312	0.001	0.872707	0.0689627	1	0.872707	0.001	0.13502	0.0085346	0.115746
raceid_stemid	0.0472117	0.396312	0.9	0.183504	0.9	0.9	0.872707	1	0.001	0.9	0.599927	0.9
slice	0.9	0.353264	0.00192959	0.599927	0.001	0.0317742	0.001	0.001	1	0.013498	0.183504	0.01685
slingshot	0.638894	0.9	0.9	0.9	0.9	0.9	0.13502	0.9	0.013498	1	0.9	0.9
stream	0.9	0.9	0.9	0.9	0.599927	0.9	0.0085346	0.599927	0.183504	0.9	1	0.9
tscan	0.677865	0.9	0.9	0.9	0.9	0.9	0.115746	0.9	0.01685	0.9	0.9	1

## Sheet: a.Accuracy_rank_sim
method	value
celltree_vem	0.308333
elpigraph	0.425
monocle3	0.65
mst	0.375
paga_tree	0.75
pcreode	0.55
phlower	0.975
raceid_stemid	0.75
slice	0.0916667
slingshot	0.583333
stream	0.466667
tscan	0.575

[truncated: 16 more sheets: a.him_real, a.him_rank_real, a.correlation_real, a.correlation_rank_real, a.F1_branches_real, a.F1_branches_rank_real, a.F1_milestones, a.F1_milestones_real, a.Accuracy_real, a.Accuracy_rank_real, b.him_structure_violin, b.correlation_structure_violin, b.F1_branches_structure_violin, b.F1milestones_structure_violin, b.Accuracy_structure_violin, c.structure_ridges]
