# Supplementary material for: PHLOWER leverages single-cell multimodal data to infer complex, multi-branching cell differentiation trajectories
Source: Nat Methods. 2025 Oct 23;22(11):2328–36. doi: 10.1038/s41592-025-02870-5 (PMC12615267; doi:10.1038/s41592-025-02870-5)
Supplement: Supplementary file 9 — Time and memory benchmarking. [file 41592_2025_2870_MOESM9_ESM.xlsx]

## Sheet: a.pancreas_time_mem
	peakMem	time_mins
stream	923.457	1.938498334089915
mst	1109.34	0.8222816665967305
celltree_vem	2763.83	4.9974666674931845
paga_tree	1098.12	1.4173316677411398
elpigraph	1072.23	55.07074999809265
phlower	24177.3	21.961578333377837
tscan	1563.14	2.5731666644414264
slingshot	1231.08	2.6241200009981793
raceid_stemid	12674.8	10.558864998817445
pcreode	1127.36	24.72555499871572
monocle3	1228.02	1.430525000890096
slice	2866.88	5.336046663920085

## Sheet: b.neurogenesis_time_mem
	peakMem	time_mins
mst	1681.03	2.2311116655667624
monocle3	1818.16	5.210090001424153
paga_tree	1712.25	7.966533335049947
slice	22639.8	142.84354833364486
stream	7035.31	18.02697499990463
slingshot	2437.1	240.77518999973933
pcreode	1720.83	156.0365949988365
tscan	3132.75	9.87174333333969
elpigraph	1089.78	237.38112667004268
phlower	34954.2	729.9873716672262
celltree_vem	27684.5	38.98268499771754
raceid_stemid	57916.1	75.60164999961853

## Sheet: c.subsampling_time_mem
	peakMem	time_mins
0.3	5820.04	17.656994998455048
0.6	14092.9	35.31207666397095
0.9	29936.6	91.97825999657313
1	36753.4	151.3016766667366
