# Supplementary material for: PHLOWER leverages single-cell multimodal data to infer complex, multi-branching cell differentiation trajectories
Source: Nat Methods. 2025 Oct 23;22(11):2328–36. doi: 10.1038/s41592-025-02870-5 (PMC12615267; doi:10.1038/s41592-025-02870-5)
Supplement: Supplementary file 11 — One-dimensional PH analysis of example datasets. [file 41592_2025_2870_MOESM11_ESM.xlsx]

## Sheet: a-b.fib2neuron
	dim	range
0	1	(77.31811818713643, inf)
1	1	(42.670296413313075, inf)
2	1	(85.45079519817241, 1686.5064820572143)
3	1	(86.49691902027489, 186.42010728459522)
4	1	(57.35641289341588, 141.4055967774968)
5	1	(0.0, 68.04307459249623)
6	1	(0.0, 66.58318105948403)
7	1	(0.0, 48.583536306037)
8	1	(64.91237324270308, 102.1863028981868)
9	1	(54.672415348144256, 88.74735603949)
10	1	(71.44481016840888, 101.79906679336499)
11	1	(49.87550099998992, 80.17868544694403)
12	1	(49.59780337877883, 77.65528249900339)
13	1	(60.80327129357432, 87.12635250026244)
14	1	(56.671796336449454, 82.22192894842594)
15	1	(49.20478533638771, 74.29049064315033)
16	1	(43.292147093901484, 68.04307459249623)
17	1	(59.01473121179151, 81.61032410179484)
18	1	(36.62070589161267, 58.777509304154805)
19	1	(44.84620942733066, 66.30234762057816)
20	1	(61.7003241482573, 82.9546864257832)
21	1	(50.130510669651024, 70.88055092901014)
22	1	(70.64648681994034, 91.15172022512783)
23	1	(65.67735073828725, 86.15561038028812)
24	1	(64.841784375509, 84.00000061904763)
25	1	(39.56056622446141, 58.457712066073874)
26	1	(82.01351169167188, 100.569351693247)
27	1	(51.2411904623614, 69.1297273247914)
28	1	(61.000209835704716, 78.87937689916173)
29	1	(45.95990100076377, 63.454333973338684)
30	1	(46.87649304288872, 63.977846165684554)
31	1	(48.25276883247211, 65.0278601831553)
32	1	(43.70212351819984, 60.26187932681813)
33	1	(55.91206041633595, 71.8063520867061)
34	1	(49.46229371955978, 65.29645779060296)
35	1	(59.04786194266458, 74.51845409024519)
36	1	(52.64084060878965, 67.47760295090508)
37	1	(63.94198073253594, 78.75980256450623)
38	1	(48.55573704517313, 63.35639588865512)
39	1	(61.22777147667548, 75.09936684153872)
40	1	(68.95565676577965, 82.70751416890728)
41	1	(43.18045159560049, 56.81664280824762)
42	1	(47.41754316706001, 60.51654484519088)
43	1	(59.103949952604694, 72.1380038537247)
44	1	(49.30496932358843, 61.910323048745354)
45	1	(65.26387132250113, 77.55993102111432)
46	1	(36.26741926302456, 48.43979562302047)
47	1	(40.674348181624254, 52.5807236542062)
48	1	(64.09618475385253, 75.55496608430174)
49	1	(59.04302434665758, 70.07948077005143)
50	1	(53.943118189440916, 64.88729382552488)
51	1	(56.353109053538425, 67.26605756248838)
52	1	(63.0323924660964, 73.9374336855155)
53	1	(57.20613690855202, 67.0841531212849)
54	1	(57.97277464465542, 67.71422671787664)
55	1	(41.34919709014909, 50.956141926170105)
56	1	(48.92165267036678, 58.47676547142464)
57	1	(47.12629945158012, 56.59223003204589)
58	1	(57.14542851357409, 66.58318105948403)
59	1	(53.24702151294479, 62.662770446254626)
60	1	(46.33027196121333, 55.67423102297859)
61	1	(62.572066842961185, 71.87482731109691)
62	1	(58.1288258955916, 67.25612537159711)
63	1	(60.991295280556216, 70.06151725448149)
64	1	(49.12344959385482, 57.58977860697161)
65	1	(42.95114550276861, 51.310187097690445)
66	1	(38.903696482468185, 47.197694858965406)
67	1	(37.88699644996949, 46.10406489670939)
68	1	(43.7505257111271, 51.935346345239665)
69	1	(62.55800028773302, 70.61593163019234)
70	1	(70.99091279875194, 78.93141643224195)
71	1	(45.84550141507888, 53.752306927238045)
72	1	(49.12981172363689, 56.79112958904755)
73	1	(57.78412411726952, 65.31709806781079)
74	1	(51.256754676822865, 58.73452987808784)
75	1	(48.59352323098217, 55.92770512009229)
76	1	(73.98719889278158, 81.20466058053567)
77	1	(45.02717068615349, 51.835035449008764)
78	1	(42.382963558486594, 48.7863720725369)
79	1	(66.72398444337685, 73.07537204831733)
80	1	(70.56141225910943, 76.64027987944722)
81	1	(65.70014916269217, 71.73663011321352)
82	1	(34.386779436289196, 40.38474959684663)
83	1	(36.777778616985614, 42.774802162020556)
84	1	(52.2449480811303, 57.977204140937985)
85	1	(42.82873918293645, 47.78295198080591)
86	1	(61.83930869600651, 66.47745858559875)
87	1	(50.78682998573554, 55.413480309397634)
88	1	(62.394926877110656, 66.95454353514769)
89	1	(38.516548391568, 42.611591146071994)
90	1	(70.62522849520555, 74.65889163388381)
91	1	(36.384076187255275, 40.306278667224994)
92	1	(51.865275474058706, 55.59218740074905)
93	1	(61.81893641919119, 65.51879501333944)
94	1	(54.99367600006385, 58.58793476476194)
95	1	(69.20522017882747, 72.56836845347972)
96	1	(80.88084136555452, 84.13344756991717)
97	1	(36.86705982309946, 40.09604095169493)
98	1	(45.548321593665435, 48.75487770469705)
99	1	(69.13676084399675, 72.2449015502132)
100	1	(55.353503954130936, 58.16538919323062)
101	1	(64.55440651109734, 66.86436719210022)
102	1	(51.741294920015235, 53.80298318866707)
103	1	(34.759706558024924, 36.58008747939243)
104	1	(46.910128970191586, 48.68571042924207)
105	1	(47.07454195209983, 48.7116259223607)
106	1	(70.54367441521595, 72.15684305732897)
107	1	(67.19852974582098, 68.53583296349434)
108	1	(42.51753755804776, 43.701929019209246)
109	1	(67.03071609344474, 68.08389604010628)
110	1	(77.087187651386, 78.07600975972066)
111	1	(56.036149046843114, 56.99298202410553)
112	1	(55.08623966109863, 56.040464844610234)
113	1	(32.74654790966521, 33.47345366107298)
114	1	(53.46846921317271, 54.18270295952396)
115	1	(59.45354236712899, 60.10931708146415)
116	1	(62.60391201833953, 62.987256647674336)
117	1	(44.9911913600874, 45.315552517871836)
118	1	(30.058511273847287, 30.368439209152676)
119	1	(55.33300100301809, 55.59233940031663)
120	1	(62.21897459778649, 62.46591470554154)
121	0	(0.0, inf)
122	0	(22.57747550103858, 79.94070114778827)
123	0	(6.519202405202649, 58.770061255710864)
124	0	(14.46936418782804, 57.22376516797889)
125	0	(13.013838787998019, 52.65416317823313)
126	0	(17.51185027345774, 55.741640628887126)
127	0	(19.161213427129315, 56.05301062387281)
128	0	(18.77437082833937, 55.44225554574778)
129	0	(25.589304406333518, 61.34631203259072)
130	0	(20.90382740074172, 55.79745155470814)
131	0	(8.482358162680958, 41.97923891639765)
132	0	(19.837209985277724, 53.11602771292297)
133	0	(22.631835983852845, 55.72109115945237)
134	0	(19.489864032363077, 51.80269104979015)
135	0	(7.189360194064556, 37.69926922368661)
136	0	(21.671031355244686, 51.90726442416317)
137	0	(19.41362665758248, 48.961817776712586)
138	0	(17.325856400189874, 46.85654383327893)
139	0	(12.57608047048041, 41.99825234459167)
140	0	(19.243609328813612, 48.411471780973535)
141	0	(20.31987450748642, 49.13323111703525)
142	0	(26.290920485977615, 55.07039949010725)
143	0	(22.673773395709752, 51.273482425128805)
144	0	(18.77889506866685, 47.37345775853819)
145	0	(18.04993074778965, 46.62062740890559)
146	0	(12.254896980391251, 40.27203620379781)
147	0	(19.407714960808757, 46.871306787842)
148	0	(20.371833496276214, 47.53116451340103)
149	0	(28.107002686163632, 54.688855354633425)
150	0	(17.70736852273649, 44.21670498804714)
151	0	(24.545875417267155, 50.60807149062299)
152	0	(14.746338528597564, 40.39552574233933)
153	0	(16.344840164406623, 41.26501787228506)
154	0	(15.583484847748233, 40.45942288268585)
155	0	(15.932670836993935, 40.17518637168964)
156	0	(22.061731573020296, 45.97710408453327)
157	0	(13.127147443370998, 36.812633700945646)
158	0	(16.617969190006466, 40.13258651021638)
159	0	(30.62760193028507, 53.556807223732)
160	0	(12.094560760937005, 34.9823869968875)
161	0	(23.417087777945337, 46.00271731104588)
162	0	(22.128660149227283, 44.09524350766192)
163	0	(20.76631888419329, 42.546187843330884)
164	0	(14.574721266631492, 36.12640585499753)
165	0	(23.42662801173058, 44.956979435900756)
166	0	(15.832299264478356, 36.77239861635353)
167	0	(21.8645146298746, 42.516600287417106)
168	0	(19.11145468037428, 39.63765886123958)
169	0	(30.540792393125614, 51.04280654509507)
170	0	(29.347042440423234, 49.760033159153025)
171	0	(14.770135408993381, 34.86468700562226)
172	0	(15.178642890588153, 34.84590363299548)
173	0	(23.493156450336674, 42.44689505723607)
174	0	(28.1692314414151, 46.83113921313454)
175	0	(15.238648234013427, 33.827889381396595)
176	0	(28.672286270892346, 47.010637094172566)
177	0	(26.311269448660227, 44.26280153808578)
178	0	(18.61036270468672, 36.083293918377095)
179	0	(34.57759390125354, 51.03863732506966)
180	0	(16.459286132758045, 31.974796324605414)
181	0	(34.53926606052882, 49.73529933558249)
182	0	(20.471279881824675, 35.43222544520737)
183	0	(31.0633626640775, 45.74626651432884)
184	0	(16.318835742785097, 30.90355642964089)
185	0	(21.749236768217898, 36.22509765342264)
186	0	(14.43968143692939, 28.713871212360104)
187	0	(22.463948895953266, 35.75159297150261)
188	0	(16.815159826775364, 29.96095125325634)
189	0	(21.9947925655142, 34.839157567312135)
190	0	(18.32621346596179, 31.095313151663262)
191	0	(37.8195769410499, 50.4836102116321)
192	0	(23.898043853001848, 35.88468336212548)
193	0	(26.891850066516447, 38.82819722830303)
194	0	(22.7369830892314, 34.67116957934939)
195	0	(32.82274363912915, 44.734532522426136)
196	0	(24.602186894664467, 36.276230509798054)
197	0	(17.425455517718976, 28.15716072334006)
198	0	(21.972391767852653, 32.308689233703106)
199	0	(25.04007987207697, 35.313494587763486)
200	0	(23.559509757208502, 33.61185653902499)
201	0	(25.9381437269516, 35.40144206102343)
202	0	(27.182354570566535, 36.532664835732945)
203	0	(21.93378444318265, 31.152183310323593)
204	0	(15.142971967219621, 23.87267056698947)
205	0	(21.944213360246007, 30.2358942318563)
206	0	(31.892108741818916, 40.018322053779286)
207	0	(22.25370081581938, 30.188411683955767)
208	0	(42.251229567907195, 50.008903207329)
209	0	(37.28391073908427, 44.85453042893224)
210	0	(34.4187928318237, 41.835928339168)
211	0	(31.399810508982345, 38.65781162973391)
212	0	(26.271387477634278, 32.803995183513784)
213	0	(24.61818027393582, 30.735544569764723)
214	0	(24.604635742071068, 30.69713993192201)
215	0	(23.570695789475604, 29.642553871082004)
216	0	(27.77024666797181, 33.25321788940131)
217	0	(26.278496912875372, 31.477592029886935)
218	0	(29.226186887789463, 34.30339487572635)
219	0	(26.777327368503283, 31.608649275158825)
220	0	(32.88046532517443, 37.65239169030302)
221	0	(29.382477771624334, 33.56999255287364)
222	0	(37.79433952326718, 41.60673142653721)
223	0	(24.9619009692772, 28.06038666875415)
224	0	(27.032737560225012, 29.9856832505114)
225	0	(24.65408891036124, 27.45163929531354)
226	0	(28.018807968934073, 30.68749582484692)
227	0	(28.8962367792071, 31.40319251286399)
228	0	(27.338251590033998, 29.588247666936986)
229	0	(28.694161427022042, 30.44166224107992)
230	0	(31.39594400555591, 33.0856464346701)
231	0	(29.909948177822134, 31.507338827644574)
232	0	(47.364194282179156, 48.32402715006254)
233	0	(29.32105223214205, 29.84025537759356)
234	0	(31.726644953414198, 32.079315765770446)
235	0	(22.871818904494695, 23.006455615761393)

## Sheet: d-e.dla10
	dim	range
0	1	(46.91279143261456, inf)
1	1	(44.08085752341942, inf)
2	1	(19.232412745154967, inf)
3	1	(15.240560652416956, inf)
4	1	(11.356513549500773, inf)
5	1	(0.0, inf)
6	1	(27.435489789686674, 47.10937910862328)
7	1	(20.933466029303496, 37.51333096380539)
8	1	(23.104579632618428, 38.87946115881753)
9	1	(26.320524310886952, 41.81399287319972)
10	1	(19.25643009490598, 34.43709772904794)
11	1	(21.52866925752733, 36.551231169414756)
12	1	(20.086597521730788, 34.757635132442445)
13	1	(31.56502653254075, 45.84698027133303)
14	1	(30.846231536445565, 44.263416045307785)
15	1	(23.39508495389583, 36.516845427829644)
16	1	(21.17881311594207, 34.29684825169801)
17	1	(20.26329351314832, 33.336775923895225)
18	1	(31.918803235710545, 44.98055135277912)
19	1	(17.544369467153814, 29.521246586145338)
20	1	(23.138852607681265, 35.04747922461754)
21	1	(28.67908645685912, 40.42833164997062)
22	1	(19.158105334296426, 30.65199830353636)
23	1	(20.524375751773846, 31.953090617340926)
24	1	(25.02518731198628, 36.39010854614207)
25	1	(33.180898495972045, 44.50725829569832)
26	1	(19.694679484571495, 30.80782530462026)
27	1	(21.77062240727165, 32.45304300061848)
28	1	(29.45929394944839, 40.00049999687499)
29	1	(32.242247130123985, 42.655311509822646)
30	1	(30.37252047492945, 40.67542255465846)
31	1	(24.924183035758723, 34.986953282616646)
32	1	(25.583776109088994, 35.40500529586181)
33	1	(45.37620962574995, 55.10496892295639)
34	1	(25.352729636076663, 34.8062896614965)
35	1	(28.482531488615994, 37.93102488728718)
36	1	(23.586648765774267, 32.950606974682564)
37	1	(16.00781059358212, 25.229347989989865)
38	1	(21.307472867517664, 30.357661306497253)
39	1	(23.094176755190883, 32.0342707112242)
40	1	(43.362310824032555, 52.14441484953109)
41	1	(23.821209037326362, 32.57790662396841)
42	1	(37.94527111512058, 46.542588024303136)
43	1	(23.440691116091262, 32.024603042036254)
44	1	(35.9058839189346, 44.426106063890074)
45	1	(21.9401458518396, 30.02415694070362)
46	1	(23.653082780052085, 31.601197192511556)
47	1	(19.404679847912924, 27.23752007801003)
48	1	(16.442213962845656, 24.21786324183022)
49	1	(29.361539469176243, 37.0645383081996)
50	1	(30.277780632008014, 37.91570914541886)
51	1	(25.162074636245684, 32.78411353079403)
52	1	(25.31405340912442, 32.91686649728373)
53	1	(23.881373494839067, 31.298722018638475)
54	1	(23.274468844637497, 30.559751307888515)
55	1	(21.226985183958696, 28.476307696048085)
56	1	(26.786423800126855, 34.00311897458817)
57	1	(30.37268509697488, 37.570866372762765)
58	1	(38.5817366120293, 45.770109241731156)
59	1	(17.098830369355753, 24.273854246905394)
60	1	(28.866936103438476, 36.03734174436284)
61	1	(22.529092303064573, 29.698821525441037)
62	1	(24.56574851291935, 31.65858019558049)
63	1	(28.704600676546605, 35.729485022876965)
64	1	(27.269396766338573, 34.12242664289863)
65	1	(21.354624791833768, 28.146935890075138)
66	1	(24.428385128780008, 31.097453271932064)
67	1	(21.27558610238507, 27.944107947830442)
68	1	(31.34405844813336, 37.98025802966588)
69	1	(29.09560791597249, 35.63482005005789)
70	1	(35.5535266323891, 42.01711224013375)
71	1	(22.233137430421262, 28.68296358467869)
72	1	(41.504337122763445, 47.95299782078276)
73	1	(25.203356046368103, 31.617471831251745)
74	1	(25.050349298961805, 31.438608429763594)
75	1	(16.745459085973174, 23.129418496797452)
76	1	(20.08482013860239, 26.437095150564563)
77	1	(34.41232482701508, 40.65175026982234)
78	1	(36.388047488151926, 42.59600920274116)
79	1	(24.859664116797674, 31.027246091137382)
80	1	(26.367737862774693, 32.532176379701404)
81	1	(27.892215759957118, 33.897896689912805)
82	1	(21.293616414315345, 27.29601436107495)
83	1	(21.133123290228394, 27.10623728959803)
84	1	(17.601136326953576, 23.5325306756415)
85	1	(45.8952546566636, 51.791508956584764)
86	1	(44.55203811275071, 50.373851351668435)
87	1	(21.289668856043868, 27.069170655932595)
88	1	(27.502328992287172, 33.268775150281684)
89	1	(23.102229329655593, 28.854270047949548)
90	1	(33.70518061070136, 39.427546208203196)
91	1	(19.59086011383879, 25.28996836692365)
92	1	(23.406195760951874, 29.084188144075803)
93	1	(26.24617305437117, 31.880401503117806)
94	1	(25.770960401195893, 31.323096909469317)
95	1	(23.661447546589383, 29.186085725907198)
96	1	(26.244407023211668, 31.74153272921776)
97	1	(33.52193311848214, 39.008204265256815)
98	1	(29.33244108491487, 34.81738071710747)
99	1	(24.817383020777992, 30.298003234536782)
100	1	(16.226213359869277, 21.70092163941435)
101	1	(33.37342655467072, 38.831483360798785)
102	1	(25.76043671990053, 31.19589235780894)
103	1	(31.852990440459415, 37.27911613759104)
104	1	(25.833486021054146, 31.2530590502754)
105	1	(22.030717192138795, 27.41142827362335)
106	1	(38.19332402397041, 43.572468371667945)
107	1	(22.80177624659973, 28.166194276117608)
108	1	(19.11282292075149, 24.461602564018413)
109	1	(14.320715764234645, 19.644398692757093)
110	1	(47.19668314617036, 52.50335036928599)
111	1	(27.78550881304857, 33.05555626517273)
112	1	(37.598537205588194, 42.84390271672262)
113	1	(29.179616172938356, 34.40610410959074)
114	1	(18.134301751101376, 23.27901415438379)
115	1	(27.03127817917606, 32.10996729988987)
116	1	(24.05597638841537, 29.086938649503765)
117	1	(19.136313647095182, 24.160827800387967)
118	1	(33.2709317573163, 38.283516034972614)
119	1	(19.209604368648517, 24.210444027320197)
120	1	(278.2610517122367, 283.2609011141496)
121	1	(36.85986977730652, 41.85713798147208)
122	1	(21.678099547700302, 26.673769887288177)
123	1	(24.713941409657874, 29.696001414331853)
124	1	(45.43056790312007, 50.3891069577543)
125	1	(25.848984506165817, 30.681101675135515)
126	1	(23.667919215680943, 28.48472573152143)
127	1	(42.215636913352455, 47.027757760709875)
128	1	(36.74436691521575, 41.4842295336433)
129	1	(19.70011421286684, 24.384113680837384)
130	1	(33.49283505467979, 38.169359439215036)
131	1	(16.963266194928337, 21.554092418842473)
132	1	(27.989798427284146, 32.511800334647724)
133	1	(43.583597832212, 48.103742058181)
134	1	(21.034552740669362, 25.54279436553489)
135	1	(27.200840060556903, 31.708568242669042)
136	1	(28.046534545287386, 32.53459696999492)
137	1	(20.55777468501889, 25.038931686475774)
138	1	(39.60202015049223, 44.06915020737293)
139	1	(27.423530042647567, 31.827660925679098)
140	1	(14.202112518917655, 18.51620911525898)
141	1	(37.9842125099363, 42.28980491797051)
142	1	(34.881083698761394, 39.17601306922383)
143	1	(25.223203603031862, 29.47829710142687)
144	1	(21.582400237230132, 25.806975801127848)
145	1	(46.44362173646659, 50.64987660399576)
146	1	(21.552030066794135, 25.741989045137828)
147	1	(35.37377701066146, 39.53684863516561)
148	1	(34.75197836095062, 38.88032921671292)
149	1	(14.909782023892994, 19.01200673258883)
150	1	(18.964147753062875, 23.02398966295809)
151	1	(35.80789857000817, 39.86582621745091)
152	1	(25.794766911139213, 29.81715110469141)
153	1	(22.357325421436222, 26.08926982496827)
154	1	(32.42992445257948, 36.15660382281502)
155	1	(19.724603925047504, 23.438809696740186)
156	1	(19.991000475213813, 23.673664693071856)
157	1	(31.01773686135076, 34.68313711301205)
158	1	(11.157060544785027, 14.812494725737414)
159	1	(16.289999999999964, 19.922602741609925)
160	1	(17.72710918339484, 21.35363200956685)
161	1	(24.26623168108291, 27.88422493095331)
162	1	(26.971281022598735, 30.577279146451094)
163	1	(38.14532736784414, 41.67319162243275)
164	1	(47.09187721890043, 50.61662177585533)
165	1	(22.855811077273128, 26.32836683123357)
166	1	(19.102201443812607, 22.546174841866183)
167	1	(40.15970119410752, 43.598982786299025)
168	1	(22.489997776789643, 25.904632790294695)
169	1	(20.462028247463632, 23.864092272701228)
170	1	(26.17479703837243, 29.570593500976464)
171	1	(19.696916002257797, 23.091214779651544)
172	1	(19.742846805868517, 23.08419372644396)
173	1	(21.236593417965974, 24.54406038128166)
174	1	(12.741271522104812, 16.044936896105266)
175	1	(41.65318235141217, 44.912760992840305)
176	1	(21.151182000068015, 24.40433568036641)
177	1	(18.415822001746236, 21.631830713095)
178	1	(18.233211456021714, 21.440615662802337)
179	1	(23.11273242176274, 26.304146061029964)
180	1	(18.859151624609243, 22.034890514817647)
181	1	(16.686863096460012, 19.823079982686885)
182	1	(27.039373143621464, 30.162483319514635)
183	1	(20.154016969328943, 23.26584621285025)
184	1	(17.890779748239098, 21.000038095203656)
185	1	(128.6118283829291, 131.70003796506668)
186	1	(19.42275984508905, 22.50097997865874)
187	1	(21.438565716950365, 24.470817313690112)
188	1	(22.326533541954074, 25.355662089560962)
189	1	(13.752817893071906, 16.726326554267512)
190	1	(159.53220239186814, 162.4962181098378)
191	1	(18.006943105369107, 20.953758612716893)
192	1	(21.914607000811127, 24.826800035445693)
193	1	(16.208938891858434, 19.11176600945081)
194	1	(27.83492230993288, 30.713028180236435)
195	1	(30.48097767460876, 33.356558575488656)
196	1	(17.212379266098022, 20.07775136811887)
197	1	(44.553002143514306, 47.382908310908746)
198	1	(23.641666607919216, 26.38383785577821)
199	1	(36.6731904802405, 39.348373536907516)
200	1	(20.820182516010693, 23.49233917684652)
201	1	(17.73945884180226, 20.310905937451395)
202	1	(23.50020425443132, 26.069869581568884)
203	1	(43.86424968012122, 46.3981993185081)
204	1	(47.020527432175825, 49.55341461493853)
205	1	(38.62381778126038, 41.12787983837722)
206	1	(21.434784813475467, 23.908157603629668)
207	1	(30.067424232880196, 32.53582640720827)
208	1	(43.73831272465821, 46.20313842154023)
209	1	(60.70783310249187, 63.136899670478044)
210	1	(24.27447218787671, 26.70177709441821)
211	1	(12.569729511807287, 14.987398039686504)
212	1	(23.537439559136427, 25.94605704148513)
213	1	(39.934190864471056, 42.29756612383277)
214	1	(60.17815218166814, 62.54150621787102)
215	1	(47.81737027482798, 50.17981267402259)
216	1	(25.205919939569778, 27.525379198114575)
217	1	(18.362972771313476, 20.68101786663311)
218	1	(17.56879051044778, 19.867652100839777)
219	1	(24.939326374222563, 27.220029390138368)
220	1	(44.338202489501114, 46.61842768691368)
221	1	(27.47037677207946, 29.71060416753596)
222	1	(20.1638810748328, 22.39099149211574)
223	1	(43.02557379047973, 45.22057054040797)
224	1	(39.47816611748821, 41.61947260598091)
225	1	(28.47861985771077, 30.61902552335714)
226	1	(30.45509645363158, 32.58426614180534)
227	1	(31.626446211991617, 33.714486500612765)
228	1	(14.098315502215147, 16.184053880286047)
229	1	(29.306142700805722, 31.369571243483723)
230	1	(22.422283558995517, 24.47848900565558)
231	1	(26.24058307279012, 28.292631549574878)
232	1	(17.069563556224935, 19.101047091717113)
233	1	(36.555297837659595, 38.56761594913533)
234	1	(26.850901288411187, 28.808512630818015)
235	1	(20.423065391855292, 22.374843016209088)
236	1	(33.74435212002153, 35.68199826242919)
237	1	(33.5561354151517, 35.490264862353406)
238	1	(16.345335726133065, 18.271825305644896)
239	1	(34.76967069156667, 36.689508037039666)
240	1	(24.56606602612637, 26.455615660951935)
241	1	(27.070278905101596, 28.860006930005998)
242	1	(21.381945655154894, 23.166821102602665)
243	1	(11.666190466471807, 13.446189051177187)
244	1	(15.840454538932947, 17.618456232031296)
245	1	(37.629376821839585, 39.396065793426565)
246	1	(26.14000765110835, 27.893692835478053)
247	1	(58.6963005648567, 60.44988420170876)
248	1	(38.18861086763948, 39.92492955535418)
249	1	(20.446271053666198, 22.16867158852784)
250	1	(52.58911389251582, 54.30411034166755)
251	1	(18.934349737976177, 20.642567669744892)
252	1	(21.430233316508716, 23.10070128805608)
253	1	(29.683153471287362, 31.329149366045698)
254	1	(26.180366689563375, 27.816227278335223)
255	1	(36.447222116369694, 38.075714044519245)
256	1	(45.58826603414523, 47.18686257847625)
257	1	(19.234604232996258, 20.81393763803482)
258	1	(24.86993767583664, 26.441762422349985)
259	1	(27.198384143180345, 28.76210875440123)
260	1	(33.41907389500791, 34.97661504491249)
261	1	(30.956097945316074, 32.51292050862246)
262	1	(15.636447806327368, 17.192954952538038)
263	1	(18.597042775667287, 20.15170712371535)
264	1	(34.124102918611655, 35.67619514466196)
265	1	(10.140537461101383, 11.687258018885304)
266	1	(20.101793452326625, 21.630212666545866)
267	1	(21.50813799472181, 23.03258561256184)
268	1	(38.07542645854414, 39.59760220013331)
269	1	(41.55209862329477, 43.04315160394293)
270	1	(44.53970812656946, 45.97013051971908)
271	1	(63.62916626830801, 65.05076863496686)
272	1	(16.079800993793416, 17.482848738120325)
273	1	(22.140869449956146, 23.534487459896)
274	1	(21.564090521049057, 22.953213282675755)
275	1	(27.04468154739486, 28.428761844301295)
276	1	(58.13269303928722, 59.51419998622179)
277	1	(21.96091072792745, 23.329089137812417)
278	1	(38.443334922974586, 39.809797788986586)
279	1	(38.08858227868293, 39.43960446049126)
280	1	(39.59608566512627, 40.9371469450425)
281	1	(13.589760851464607, 14.923431240837408)
282	1	(17.661939304617704, 18.975513168291428)
283	1	(32.58849490234232, 33.88170597830028)
284	1	(23.46252330845943, 24.742675683927356)
285	1	(17.44502507880116, 18.70380977234307)
286	1	(20.654927644511364, 21.8990096808052)
287	1	(24.915555382130336, 26.149380489793657)
288	1	(38.74677405926849, 39.97705967176674)
289	1	(36.9415754942857, 38.15049147783024)
290	1	(18.7384631173423, 19.946177578673957)
291	1	(11.14143617313312, 12.348020084207715)
292	1	(31.938423567859445, 33.11355764637803)
293	1	(46.81251328437736, 47.97170937125344)
294	1	(15.246311029229318, 16.378339354159266)
295	1	(33.863992676587856, 34.993285070138874)
296	1	(27.89157578911591, 28.99948275400797)
297	1	(17.4349189846125, 18.511796239155135)
298	1	(19.137505062050273, 20.20048514268903)
299	1	(20.498048687618862, 21.55574169449993)
300	1	(40.45444969345152, 41.51012045272815)
301	1	(19.6510992058968, 20.703886108651187)
302	1	(35.66062814926287, 36.70048501041909)
303	1	(33.00560558450646, 34.042473470651295)
304	1	(21.53003483508555, 22.558698987308563)
305	1	(21.263783764889983, 22.285154251205018)
306	1	(48.31472342878514, 49.28392942937893)
307	1	(26.62439670677999, 27.553810988681754)
308	1	(18.637102779133947, 19.55638258983497)
309	1	(32.08940635162951, 32.90972500644765)
310	1	(29.410542327539513, 30.215227948834002)
311	1	(18.001111076819676, 18.7949461292125)
312	1	(15.411038251850611, 16.184053880286037)
313	1	(28.685890695601554, 29.445916949553474)
314	1	(17.055204484262106, 17.81010948871451)
315	1	(26.80305206501692, 27.519129710076403)
316	1	(17.97866791505985, 18.68247574600326)
317	1	(14.494136745594494, 15.185519418182498)
318	1	(43.08236298069092, 43.76996687227448)
319	1	(17.22469157924167, 17.907819521091888)
320	1	(19.839858870465797, 20.520477577288453)
321	1	(23.703375287076838, 24.375005641025123)
322	1	(49.2392698971055, 49.903667199916285)
323	1	(26.43210926127535, 27.071320617952896)
324	1	(24.08318915758459, 24.698178070456937)
325	1	(19.401030900444532, 20.000000000000018)
326	1	(21.989315587348067, 22.586943130932816)
327	1	(19.76866206904263, 20.360009823180196)
328	1	(36.20952913253643, 36.79836952909722)
329	1	(38.7640297182839, 39.345139471096054)
330	1	(13.360000000000014, 13.90216170241169)
331	1	(26.11796316713849, 26.64228969139109)
332	1	(18.786633546221076, 19.310165716533813)
333	1	(35.22981691692418, 35.741432539840844)
334	1	(31.538230768386438, 32.04262785727769)
335	1	(16.468017488453242, 16.943435306926414)
336	1	(18.069388478861168, 18.511955596316675)
337	1	(15.432310261266771, 15.874145646301741)
338	1	(17.59982954462921, 18.035842092899326)
339	1	(18.567167258362264, 18.980845608138708)
340	1	(23.546388258074742, 23.936693589549897)
341	1	(25.124092023394486, 25.48764406531117)
342	1	(26.840268254993198, 27.2001838229083)
343	1	(24.82890251299898, 25.180351466967164)
344	1	(17.882829753705096, 18.214392660750374)
345	1	(31.112698372208058, 31.42244420792259)
346	1	(19.760915970673096, 20.044335858291767)
347	1	(16.1701113168709, 16.44457661358284)
348	1	(33.17071147865237, 33.44211267249724)
349	1	(34.23400210317222, 34.50445768302986)
350	1	(22.86000874890484, 23.10086578464116)
351	1	(18.9597600195783, 19.188749307862764)
352	1	(21.496511344867006, 21.722338732282047)
353	1	(20.99547570311289, 21.219095173922945)
354	1	(21.448552398705093, 21.637756353189683)
355	1	(37.54064464017638, 37.70371334497436)
356	1	(37.94717512542928, 38.09693032253382)
357	1	(25.59946288499036, 25.737909783041708)
358	1	(23.806849854611166, 23.933760673993653)
359	1	(53.73202024863765, 53.85164807134507)
360	1	(20.65841233008949, 20.774022239325674)
361	0	(0.0, inf)
362	0	(5.604462507680909, 54.8350253031766)
363	0	(6.551268884727599, 50.94361196460262)
364	0	(5.772347875864658, 43.38029506584768)
365	0	(4.335677571037891, 41.41847413896364)
366	0	(7.271863585078958, 41.69240818182605)
367	0	(6.414047084329807, 40.18121451623885)
368	0	(5.268291943315154, 37.98652919128044)
369	0	(6.747592163134941, 38.999999999999986)
370	0	(8.870338212266793, 40.53763683294825)
371	0	(7.649235255893255, 38.31517323463382)
372	0	(6.9265070562297275, 37.48672431674976)
373	0	(8.162083067452812, 38.28107887716847)
374	0	(4.923454072091937, 34.66957744190141)
375	0	(5.81921816054356, 34.88926625769018)
376	0	(5.62227711874831, 34.66554485364402)
377	0	(5.46773261965123, 33.70181745841016)
378	0	(9.41252357234759, 36.67218155496072)
379	0	(8.40951841665154, 34.949391983266224)
380	0	(6.57647321898287, 33.038765110094545)
381	0	(8.21805329746654, 34.180329138263104)
382	0	(8.091971329657452, 34.00529370553944)
383	0	(5.932630108139289, 31.840604579687266)
384	0	(9.021086409075073, 34.39912789592181)
385	0	(7.125307010929571, 31.871774346590662)
386	0	(12.896898852049603, 37.38047618744316)
387	0	(6.18942646777543, 30.66463761403355)
388	0	(8.729833904490876, 32.82307267761498)
389	0	(6.3890531379852975, 29.56247621563522)
390	0	(6.262587324740457, 29.309725348423086)
391	0	(9.12414379544733, 31.54060874491811)
392	0	(10.486457933926012, 31.997215503852864)
393	0	(9.317188417113957, 30.827422856930546)
394	0	(9.16400021824528, 30.396823847237755)
395	0	(7.755804278087474, 28.950062176099262)
396	0	(8.840192305600572, 30.015229467721873)
397	0	(8.535625343230565, 29.500213558549024)
398	0	(8.343027028603094, 28.773835336986323)
399	0	(5.0400793644544795, 25.394276914297045)
400	0	(9.7082439194738, 29.51916157345939)
401	0	(9.42443632266686, 29.22635796673971)
402	0	(8.576269585315119, 28.149317931346005)
403	0	(6.353455752580648, 25.574442320410412)
404	0	(7.079950564799109, 26.188207059667146)
405	0	(11.73882447266343, 30.72344381738487)
406	0	(8.609297300012361, 27.401642286549038)
407	0	(7.702596964660726, 26.33210967621107)
408	0	(9.253329130642657, 27.852468472291623)
409	0	(6.794115100585204, 25.178437203289665)
410	0	(7.446475676452653, 25.44346674492296)
411	0	(10.100000000000088, 27.90989967735474)
412	0	(8.009993757800308, 25.79399154842055)
413	0	(6.378087487640635, 24.10808992848665)
414	0	(9.538244073203463, 27.12452027225547)
415	0	(12.034965724920022, 29.61289583948191)
416	0	(5.764234554561514, 23.28052619680232)
417	0	(8.156077488596964, 25.644874731610546)
418	0	(8.355501181856257, 25.83622263412361)
419	0	(7.885429601486571, 25.286707970789706)
420	0	(8.54224794770105, 25.89401475244804)
421	0	(8.767148909423172, 25.95373768843332)
422	0	(8.34882027594318, 25.333158113429167)
423	0	(9.458667982332319, 26.39021788466322)
424	0	(7.0175351798191175, 23.91707549011791)
425	0	(11.13238518916765, 27.80953074037736)
426	0	(6.6324429888239465, 23.08784312143507)
427	0	(9.362157870918368, 25.662813563598196)
428	0	(7.878584898317715, 23.8320162806255)
429	0	(8.132035415564951, 24.060133000463605)
430	0	(9.51060460748957, 25.30928880865666)
431	0	(6.616010882699599, 22.379063876757655)
432	0	(9.285709450548188, 24.97483733680758)
433	0	(9.436630754671027, 25.080071770232102)
434	0	(7.354590403278775, 22.932893406633255)
435	0	(10.829589096544659, 26.08486151007909)
436	0	(6.8963758598266, 22.114474897677407)
437	0	(7.836076824534084, 22.986952821111288)
438	0	(9.265527507918888, 24.40081965836387)
439	0	(9.048812076731458, 24.176387240445965)
440	0	(8.421264750617944, 23.456875324731524)
441	0	(7.4196765428150595, 22.416682716227225)
442	0	(11.426307365023984, 26.295963568578372)
443	0	(8.741424369060242, 23.381022218885125)
444	0	(10.225947388873003, 24.780839372386122)
445	0	(6.687361213513046, 21.222827332850848)
446	0	(6.127193484785693, 20.636608248450194)
447	0	(7.088018058667696, 21.333776037073253)
448	0	(7.273238618387273, 21.456001491424608)
449	0	(12.321546169211109, 26.349322571937176)
450	0	(10.454644900712776, 24.44918199040612)
451	0	(6.129437168288946, 19.991998399359623)
452	0	(7.322710495438316, 20.949726704661323)
453	0	(9.563472172804174, 23.005434140654682)
454	0	(10.116699066395002, 22.982273603801662)
455	0	(7.954401297395039, 20.75425016713436)
456	0	(7.769581713322866, 20.54342960656759)
457	0	(10.114267150911266, 22.814960004347945)
458	0	(6.3316743441209695, 18.862369946536408)
459	0	(11.682465493208111, 24.201239637671314)
460	0	(8.604539499589611, 21.10034122946831)
461	0	(7.462010452954446, 19.941968308068315)
462	0	(9.187295575957078, 21.58709104997708)
463	0	(8.08949936646268, 20.29876843554805)
464	0	(8.000024999960937, 20.06888138387397)
465	0	(8.720091742636683, 20.762466134830934)
466	0	(10.141498903022054, 22.167769396130094)
467	0	(20.29210930386489, 32.30660768325884)
468	0	(9.700742239643317, 21.686772466183157)
469	0	(9.555213236762508, 21.52312477313628)
470	0	(5.85702996406885, 17.803752413466118)
471	0	(9.299602142027359, 21.242751704993374)
472	0	(8.267067194598253, 20.188362984650333)
473	0	(7.170076708097476, 18.92009513718151)
474	0	(8.425111275229407, 20.152161174425032)
475	0	(8.74997714282738, 20.45097797172538)
476	0	(7.099999999999909, 18.720042734993985)
477	0	(8.012022216644178, 19.626522870850096)
478	0	(6.6528189513920255, 18.027756377319946)
479	0	(9.791409500168983, 21.123420651021487)
480	0	(6.264183905346317, 17.584083712266512)
481	0	(9.133695856552269, 20.39011770441746)
482	0	(8.648907445452155, 19.85100753110545)
483	0	(6.3571062599267645, 17.542206246649837)
484	0	(8.414867794564435, 19.59311103423857)
485	0	(9.942414193745954, 21.11780218204544)
486	0	(6.250967925049689, 17.415860587407124)
487	0	(5.846366392897421, 16.975349775483224)
488	0	(11.189280584559496, 22.316137658654146)
489	0	(7.406247362868684, 18.35858382337809)
490	0	(7.5709972922991495, 18.401086924418443)
491	0	(6.246695126224743, 17.04472352371846)
492	0	(7.616429609731982, 18.391846019364174)
493	0	(9.422101676377723, 20.183391687226376)
494	0	(8.688256441887466, 19.392395416760674)
495	0	(11.795761950802545, 22.415396494374136)
496	0	(5.568779040328378, 16.187853471044253)
497	0	(8.14088447283214, 18.73848713210326)
498	0	(11.160645142643045, 21.700230413523265)
499	0	(8.505292469985974, 18.741664813991253)
500	0	(9.947487119871008, 20.030466794360965)
501	0	(6.334824385884778, 16.376812876747476)
502	0	(8.660831368869733, 18.649664876345554)
503	0	(7.63503765544078, 17.585394507943295)
504	0	(11.194306588618957, 21.027306056649202)
505	0	(9.503683496413448, 19.231484602078996)
506	0	(10.860018416190684, 20.497804760510462)
507	0	(7.422694928393669, 17.056051711929108)
508	0	(7.79910251246901, 17.32559378491831)
509	0	(9.508417323613855, 19.019200824430165)
510	0	(9.806370378483678, 19.299743521611738)
511	0	(6.72405383678621, 16.172498260936695)
512	0	(11.681386903959664, 21.0534177747937)
513	0	(9.263368717696578, 18.56814745740676)
514	0	(8.616263691415224, 17.907819521091888)
515	0	(9.532806512250202, 18.776008628033825)
516	0	(7.963039620647329, 17.11432148815736)
517	0	(13.532686355635503, 22.654114416590993)
518	0	(9.638464608017205, 18.752333188166343)
519	0	(9.674729970392091, 18.781003700548)
520	0	(10.376897416858297, 19.474342094150348)
521	0	(8.218083718239908, 17.267220390091747)
522	0	(11.581057810061987, 20.58343022919175)
523	0	(7.4545288248152275, 16.337074401495705)
524	0	(6.363175307973122, 15.134397906755304)
525	0	(10.972930328768188, 19.713655165899574)
526	0	(8.043009387039122, 16.77378907700949)
527	0	(10.488584270529627, 19.039086112521197)
528	0	(7.6072071090512425, 16.09110313185509)
529	0	(9.753850521716883, 18.213481270751217)
530	0	(7.453730609567282, 15.88637466510213)
531	0	(8.823264701911638, 17.2284648184336)
532	0	(8.296240112243623, 16.592471184244967)
533	0	(9.347192091745994, 17.607100840286066)
534	0	(11.413259832317873, 19.635938989516184)
535	0	(9.754224725727747, 17.808773118887192)
536	0	(11.002840542332669, 19.02738818125072)
537	0	(11.627553482998804, 19.609436503887636)
538	0	(9.100000000000136, 16.999999999999975)
539	0	(11.236102527122169, 19.053870997778763)
540	0	(12.031080583222707, 19.810189297429744)
541	0	(11.568703471003177, 19.332718381024456)
542	0	(15.711460785044874, 23.235533133543534)
543	0	(8.271033792700884, 15.67682684729281)
544	0	(9.334880824092004, 16.697305171793328)
545	0	(12.28110744192055, 19.63797341886386)
546	0	(12.490592459927559, 19.833812039040822)
547	0	(9.351048069601633, 16.654921194650026)
548	0	(6.940612364914184, 14.22724147542317)
549	0	(8.940357934669203, 16.205246064160896)
550	0	(11.11575458527219, 18.3565792020191)
551	0	(9.831118959711576, 17.059194002062295)
552	0	(9.117938363467925, 16.340777215297976)
553	0	(7.3824115301167, 14.601369798755094)
554	0	(8.88144132446987, 16.100310556011074)
555	0	(11.025443301745256, 18.19357304104944)
556	0	(8.957728506714227, 16.062801748138405)
557	0	(9.667517778623415, 16.715648357153196)
558	0	(8.480029481080795, 15.505160431288674)
559	0	(12.02364374888079, 19.04051427876875)
560	0	(11.018889962242131, 18.020000110987773)
561	0	(11.676472069936231, 18.655026132385903)
562	0	(10.98432519547744, 17.956650578546103)
563	0	(20.228724626134984, 27.186176634458953)
564	0	(11.076551810017433, 18.0247052680481)
565	0	(9.41753683295172, 16.332176829804453)
566	0	(8.023091673413523, 14.920120642943813)
567	0	(9.01235263402399, 15.894162450409231)
568	0	(12.47481959789402, 19.351033564127782)
569	0	(11.07605074022325, 17.946032987822083)
570	0	(12.89218367849285, 19.700802014131376)
571	0	(9.462557793746926, 16.26038129934231)
572	0	(11.775181527263328, 18.56479463931658)
573	0	(8.004898500293429, 14.775415391791851)
574	0	(9.360555539069269, 16.115210206509786)
575	0	(8.789106894332292, 15.522825129466622)
576	0	(13.456556022994988, 20.181674856165845)
577	0	(14.311271781361743, 21.018280138964677)
578	0	(17.884350701101855, 24.58007323015949)
579	0	(13.853696257678033, 20.477355786331373)
580	0	(11.919232357832414, 18.519546430730983)
581	0	(13.535878250043535, 20.109947787102772)
582	0	(7.748780549221913, 14.300839136218537)
583	0	(8.935468650272366, 15.433084591228054)
584	0	(12.010412149464221, 18.50108104949546)
585	0	(15.112193752066613, 21.513874592922622)
586	0	(10.652699188468596, 16.98499337650757)
587	0	(8.530193432742408, 14.849356888431151)
588	0	(11.728687053545219, 18.014230485924205)
589	0	(10.407689465006236, 16.497575579460044)
590	0	(7.133449376003298, 13.153664888539568)
591	0	(10.87060255919594, 16.82527860096247)
592	0	(11.480853626799817, 17.404884371922574)
593	0	(11.081628941631287, 17.00246158648804)
594	0	(9.05993929339497, 14.96557382795586)
595	0	(10.195788346175178, 16.094148004787158)
596	0	(12.289328704205126, 18.0541546465073)
597	0	(12.711132915676785, 18.474306482247208)
598	0	(10.483611019109798, 16.146157437607116)
599	0	(13.626257740113214, 19.240841977418818)
600	0	(15.45419360562054, 20.810153771656775)
601	0	(7.15947623782623, 12.469739371775125)
602	0	(12.327692403690156, 17.603173009432098)
603	0	(8.596301530309345, 13.790612749258084)
604	0	(13.605987652500684, 18.7657800264204)
605	0	(10.640488710580762, 15.799050604387677)
606	0	(7.397972695272634, 12.539936203984453)
607	0	(15.23879588418962, 20.30412765917319)
608	0	(10.328523611823735, 15.362929408156518)
609	0	(8.579627031520747, 13.587126259809427)
610	0	(9.454147238117091, 14.393474215768856)
611	0	(8.58939462360421, 13.518890487018517)
612	0	(11.045361017187314, 15.970284906663446)
613	0	(9.106393358514673, 14.021255293303893)
614	0	(11.49305877475631, 16.343145352103903)
615	0	(9.84123975929862, 14.591093173576915)
616	0	(13.299120271657083, 18.04033536273646)
617	0	(11.715259280101408, 16.402710141924715)
618	0	(11.452947218947475, 16.12265486822817)
619	0	(9.550083769266083, 14.213599121967617)
620	0	(12.324045601992896, 16.979720256824024)
621	0	(12.353643187335487, 16.977585222875508)
622	0	(12.529964086141668, 17.04142012861598)
623	0	(8.685297922351308, 13.162385801973876)
624	0	(13.682561894616116, 18.080779850437843)
625	0	(9.474954142369283, 13.848556928431027)
626	0	(9.218052939748178, 13.565356611604424)
627	0	(14.147625242421482, 18.47890959986546)
628	0	(9.769339793455922, 14.07302383995694)
629	0	(15.741982086128921, 20.014817011404325)
630	0	(8.65282612791919, 12.921118372648728)
631	0	(11.560276813294777, 15.8012657720829)
632	0	(8.788537989904825, 12.98285407759015)
633	0	(10.312793026139971, 14.501234430213202)
634	0	(12.590810140733623, 16.774485059160526)
635	0	(12.215563842901279, 16.363679292872856)
636	0	(12.217303303102348, 16.35122319583464)
637	0	(15.18084648496261, 19.31269012851391)
638	0	(9.527329111561205, 13.612494260788287)
639	0	(12.991247053304761, 17.04105630528815)
640	0	(12.577272200282485, 16.626152320967087)
641	0	(8.746662220527357, 12.766992598102407)
642	0	(7.082174807218536, 11.031998912255176)
643	0	(13.649047585820771, 17.593140708810356)
644	0	(13.803260484392762, 17.586429427260192)
645	0	(12.229881438509523, 15.996562130657905)
646	0	(8.703591212827003, 12.460630000124418)
647	0	(11.50062606991463, 15.23425416618738)
648	0	(13.375350462698039, 17.091682187543647)
649	0	(14.512411929103973, 18.129812464556878)
650	0	(14.053440859803665, 17.663026354506773)
651	0	(13.401265761113763, 16.981123078289013)
652	0	(10.577334257742132, 14.156623891309666)
653	0	(8.814193099768078, 12.364869590901518)
654	0	(11.820726542814532, 15.36372988567556)
655	0	(9.221220092807727, 12.76122643008898)
656	0	(9.002777349240349, 12.536347155371553)
657	0	(16.641180847524144, 20.149890818562778)
658	0	(9.323282683690339, 12.825041910262897)
659	0	(15.195078150506562, 18.652670050156306)
660	0	(17.267889274604652, 20.723416706711152)
661	0	(10.604244433244665, 14.007141035914474)
662	0	(10.58698257295247, 13.953211099958432)
663	0	(10.290286682109596, 13.65613415282675)
664	0	(12.390326872201541, 15.744386301155181)
665	0	(9.354806251334178, 12.698488098982457)
666	0	(12.409190142793362, 15.741029191256805)
667	0	(9.733781382381705, 13.01205594823505)
668	0	(16.94254998517034, 20.180436070610494)
669	0	(14.538270185960918, 17.76492048954905)
670	0	(12.055289295574758, 15.250245899656688)
671	0	(9.840741841954806, 13.022384574262801)
672	0	(11.156361414009407, 14.335424653633373)
673	0	(10.71680922663085, 13.865424623861944)
674	0	(11.09635075148592, 14.23317603347894)
675	0	(12.306502346320642, 15.405193929321236)
676	0	(11.082021476247046, 14.166700392116732)
677	0	(10.6044815526267, 13.660082137381176)
678	0	(17.481558854976353, 20.506752546417538)
679	0	(9.542536350467893, 12.554282137979724)
680	0	(14.520585387648739, 17.507815397701656)
681	0	(13.209466302618027, 16.18950277185821)
682	0	(9.403190947758256, 12.293087488503582)
683	0	(9.780081799248801, 12.621014222319872)
684	0	(10.428139814943002, 13.237541312494612)
685	0	(12.60809660495987, 15.417269537761864)
686	0	(9.392358596220657, 12.19139450596188)
687	0	(19.558192656787128, 22.348601745970544)
688	0	(12.608921444754905, 15.3825388021614)
689	0	(9.724140064807838, 12.478926235858669)
690	0	(10.529197500284605, 13.267976484754554)
691	0	(12.249644892812213, 14.937536610833861)
692	0	(18.20247235954505, 20.834586628968626)
693	0	(12.018007322347524, 14.622639980523429)
694	0	(11.5911043477315, 14.186000140984085)
695	0	(15.989058759039013, 18.580904176062045)
696	0	(11.115039361153888, 13.698773667741252)
697	0	(14.314765104604403, 16.835156666927674)
698	0	(13.68005847940721, 16.176031651798887)
699	0	(10.824509226750319, 13.312400234367916)
700	0	(12.096693763173487, 14.582523787054004)
701	0	(9.913304191842368, 12.321318922907459)
702	0	(15.410739761607807, 17.759420035575516)
703	0	(8.275868534480109, 10.562196741208744)
704	0	(10.659999999999993, 12.941792766073844)
705	0	(10.511655435753317, 12.777104523326065)
706	0	(17.384375168524173, 19.6251369421973)
707	0	(11.200446419674524, 13.434656675925932)
708	0	(11.743609155621618, 13.966277241985429)
709	0	(9.042676594902712, 11.26410227226303)
710	0	(12.515989773086332, 14.73397434502997)
711	0	(14.234113952052052, 16.42273984449608)
712	0	(13.13709633062029, 15.32471533177692)
713	0	(19.4812730590173, 21.661486560252673)
714	0	(13.412922873110084, 15.562946379140428)
715	0	(11.377170122662134, 13.524792050157533)
716	0	(12.80976190254912, 14.937201879870315)
717	0	(11.415533277074662, 13.540771765302049)
718	0	(10.689246933250384, 12.794530081249354)
719	0	(9.535853396524226, 11.595296460203198)
720	0	(7.89414973255494, 9.90870324512751)
721	0	(9.602083107326285, 11.610340218959896)
722	0	(13.521811306182276, 15.50043938086923)
723	0	(12.563439019631572, 14.467895493125537)
724	0	(14.750545752615393, 16.616512871237447)
725	0	(9.459519015256495, 11.302322770121208)
726	0	(14.820894035111364, 16.648870832582013)
727	0	(12.206555615733603, 14.029255147726197)
728	0	(14.056585645170042, 15.87184929363939)
729	0	(16.3783393541592, 18.117670931993334)
730	0	(12.606347607455499, 14.31258187749497)
731	0	(9.403190947758134, 11.094142598686993)
732	0	(14.183430473619545, 15.872340722149325)
733	0	(10.172531641631817, 11.800067796415497)
734	0	(15.50290295396317, 17.112860660918127)
735	0	(15.177565680964747, 16.761587037032033)
736	0	(12.55906047441471, 14.1230308361908)
737	0	(17.16549154553975, 18.71930821371355)
738	0	(15.789236840328801, 17.341568556506235)
739	0	(10.335013304297151, 11.840878345798481)
740	0	(11.476933388323019, 12.976902558006461)
741	0	(15.512897859523118, 16.964963896218716)
742	0	(19.16063673263492, 20.611889772652976)
743	0	(14.683558832926044, 16.13110349604143)
744	0	(13.509256086106305, 14.91878011098752)
745	0	(10.555301985258332, 11.94736791096697)
746	0	(13.47145129523903, 14.800000000000182)
747	0	(12.880900589632688, 14.181188243585298)
748	0	(12.000704146007433, 13.288765932169918)
749	0	(15.68959209157457, 16.92697846634184)
750	0	(16.888161534045064, 18.11061567147834)
751	0	(12.111250967592184, 13.30362356653248)
752	0	(17.833956375409294, 19.003157632351503)
753	0	(11.62251693911429, 12.720062892926295)
754	0	(12.289198509260077, 13.370957332966267)
755	0	(14.347417886156462, 15.40450908013619)
756	0	(13.996413826405638, 15.047471548403054)
757	0	(11.505285741779767, 12.52645600319564)
758	0	(12.543588003438213, 13.558672501391866)
759	0	(7.632889361179044, 8.640613404151377)
760	0	(10.2242261320845, 11.231584928228054)
761	0	(19.125375813301194, 20.10099500024821)
762	0	(17.114321488157096, 18.039955654047493)
763	0	(12.98653148458037, 13.892443989449974)
764	0	(15.446067460683976, 16.350688058916685)
765	0	(10.204709696997798, 11.10180165558726)
766	0	(11.264102272262948, 12.153287621051273)
767	0	(10.004204116270317, 10.88268808704911)
768	0	(11.610340218959896, 12.452309022827789)
769	0	(14.68128059809497, 15.473848907107804)
770	0	(18.437562203284898, 19.217255267077043)
771	0	(14.263533923961477, 15.0169104678693)
772	0	(11.414100928237854, 12.086463502613062)
773	0	(8.52771950758231, 9.112590191597597)
774	0	(12.42386815770352, 13.002553595351964)
775	0	(10.324442309393755, 10.888700381588249)
776	0	(12.074787782814255, 12.609710543862624)
777	0	(10.180550083369711, 10.692053123698962)
778	0	(16.772000476985646, 17.259490143106742)
779	0	(11.85116028074895, 12.300406497347918)
780	0	(14.247824395324365, 14.646040420536854)
781	0	(13.773612452802672, 14.086479333034333)
782	0	(10.808519787648814, 11.111813533352649)
783	0	(11.380355881957259, 11.682983351866959)
784	0	(10.149384217774138, 10.435516278555724)
785	0	(9.980981915623307, 10.262553288533997)
786	0	(14.220056258679039, 14.501379244747762)
787	0	(13.930183056945056, 14.208800090085063)
788	0	(12.551732948083213, 12.813133886758518)
789	0	(14.680340595503846, 14.925481566770216)
790	0	(11.963571414924516, 12.199678028538292)
791	0	(13.061393493804683, 13.29661611087579)
792	0	(11.279184367674711, 11.47562634456172)
793	0	(10.654468546107777, 10.842163068318067)
794	0	(9.828143263099124, 10.000019999979871)
795	0	(9.972462083156893, 10.141498903022152)
796	0	(13.76908130559191, 13.903830407481275)
797	0	(17.447062790051508, 17.576404638036735)
798	0	(12.637246535539276, 12.744018204632377)
