# Supplementary material for: PHLOWER leverages single-cell multimodal data to infer complex, multi-branching cell differentiation trajectories
Source: Nat Methods. 2025 Oct 23;22(11):2328–36. doi: 10.1038/s41592-025-02870-5 (PMC12615267; doi:10.1038/s41592-025-02870-5)
Supplement: Supplementary file 12 — Quality check of kidney organoid multiome data. [file 41592_2025_2870_MOESM12_ESM.xlsx]

## Sheet: a.Multiome_Kidney_QC
	nFeature_RNA	nCount_RNA	percent.mt	nFrags	TSSEnrichment
S1#AAACATGCAAGCTAAA-1	2666	6069	0.477838	15988	8.846
S1#AAACCAACAGCAACAG-1	3950	9326	0.075059	23647	8.589
S1#AAACCGAAGGACCGCT-1	616	1489	0.604433	1561	11.567
S1#AAACCGAAGTTATGTG-1	4886	15188	0.131683	25220	9.241
S1#AAACCGCGTCATTAGG-1	3026	5727	0.0698446	3897	8.144
S1#AAACCGGCATTGCGTA-1	2786	5830	0.0686106	19979	9.278
S1#AAACGCGCAGAACCGA-1	3699	9131	0.0985653	19778	11.69
S1#AAACGGATCCTCATCA-1	4711	12759	0.039188	11201	9.138
S1#AAAGCCGCAATCCTGA-1	3144	9228	0.0541829	9329	12.597
S1#AAAGCCGCACCTACTT-1	4358	11675	0.882227	11363	6.937
S1#AAAGCCGCAGCACCAT-1	5123	17573	0.199169	20890	10.574
S1#AAAGCCGCAGGCTGTT-1	5854	16077	0.255023	1353	14.16
S1#AAAGCGGGTAGTTGGC-1	3253	6154	0.146246	17719	11.064
S1#AAAGCTTGTAGTTAAC-1	4042	10169	0.049169	30864	7.242
S1#AAAGCTTGTTTGGGTA-1	7448	31202	0.0640985	79947	10.966
S1#AAAGGACGTTTCCTCC-1	694	964	0.622407	2562	11.796
S1#AAAGGAGCATTAAACC-1	5096	14525	0.0619621	31336	11.556
S1#AAAGGAGCATTCAGCA-1	4539	12612	0.0713606	11830	10.336
S1#AAAGGCTCACACTAAT-1	4011	11666	0.145723	18573	11.312
S1#AAATCCGGTCGTTACT-1	2404	5826	0.0514933	18203	12.756
S1#AAATGGCCAGGCAAGC-1	5720	17622	0.192941	56451	7.47
S1#AACAAGCCAGCATGTC-1	3736	10066	0.0397377	22055	11.952
S1#AACAAGCCATTGGGAG-1	3282	7914	0.240081	21218	10.699
S1#AACAGCAAGTCCTGAG-1	2433	5825	0.274678	19401	9.52
S1#AACAGGATCGGTCAAT-1	2869	6869	0.0582326	15530	12.785
S1#AACATCATCAGGCTAT-1	3671	11892	0.0756811	13696	10.963
S1#AACATTGTCCAAGTGT-1	5334	14153	0.261429	13133	7.915
S1#AACATTGTCCGGAACC-1	5595	15727	0.0572264	38679	8.122
S1#AACATTGTCTTGTTCG-1	3268	8564	0.0817375	25244	10.68
S1#AACCCGCAGATAACCC-1	4982	12877	0.225208	18668	11.083
S1#AACCGCTCAACTAGAA-1	3616	8788	0.0113792	10954	9.602
S1#AACCGCTCAAGATTCT-1	5315	16730	0.19725	23068	10.373
S1#AACCGCTCATTATCCC-1	2940	7219	0.0554093	2740	8.072
S1#AACCGGCTCTCACAAA-1	1920	2949	0.508647	1062	11.017
S1#AACCTAATCCAAACAC-1	4173	12072	0.132538	21094	9.689
S1#AACCTCCTCAAACACC-1	786	1057	0.851466	11641	8.12
S1#AACCTCCTCACAGCCA-1	3960	9697	0.0309374	38117	9.296
S1#AACCTCCTCGGTTTGG-1	4306	12001	0.0333306	29334	7.956
S1#AACCTTAAGGCATTAC-1	3955	12984	0.0770179	21224	11.78
S1#AACCTTGCACATTGCA-1	6132	24095	0.182611	59799	12.002
S1#AACCTTGCACTGGCCA-1	3588	9819	0.0203687	29774	9.32
S1#AACGACAAGGTCCGTA-1	494	1013	1.28332	2393	6.03
S1#AACTAGTGTCTAGCTT-1	2207	4394	0.204825	7197	11.43
S1#AACTCACAGCCTGTGA-1	3708	10501	0.152366	27750	11.33
S1#AACTTAGTCCCTGTTA-1	3091	8548	0.0818905	18101	10.78
S1#AAGAACAGTTACAAAC-1	3819	9962	0.0301144	20700	11.044
S1#AAGAATCAGAACCTGT-1	3249	8291	0.0964902	19324	11.404
S1#AAGAATCAGGACCGCT-1	5380	17471	0.074409	34924	9.765
S1#AAGACATAGACTCGCA-1	3193	8170	0.146879	14896	12.682
S1#AAGACCAAGTAGGATG-1	3041	7069	0.141463	17918	11.455
S1#AAGCCACGTAGGATTT-1	5097	13793	0.0725005	28819	9.426
S1#AAGCCTCCACTAAGAA-1	2988	6402	0.0624805	13298	7.736
S1#AAGCCTGTCGATAACC-1	6236	20014	0.319776	18657	11.182
S1#AAGCCTTAGACAAACG-1	6852	28112	0.0853728	47671	11.788
S1#AAGCGCTGTTATTGCC-1	3114	6593	0.121341	22404	10.314
S1#AAGCGGGTCGGTTAGT-1	4567	11206	0.0981617	6850	12.998
S1#AAGCTAGAGGTAAGCA-1	494	852	1.76056	4040	4.121
S1#AAGCTATGTTAGCTGA-1	4205	13192	0.0985446	18506	11.049
S1#AAGCTCCCAGCACCAT-1	3681	9300	0.0860215	25413	11.466
S1#AAGCTTGGTACGGGTT-1	4082	10815	0.157189	4314	10.151
S1#AAGCTTGGTCCTTAGT-1	3071	7563	0.0661113	23926	10.587
S1#AAGGATCCAGCACCAT-1	2523	5371	0.186185	16252	12.226
S1#AAGGATGTCCCTTGCG-1	3836	9728	0.308388	17654	14.869
S1#AAGGATGTCCTAGTCC-1	7121	28934	0.0276491	72924	12.084
S1#AAGGATTAGTCACCTC-1	6341	20894	0.0430746	7288	10.676
S1#AAGGCCCTCCTTGAGG-1	2638	6044	0.165453	22057	11.876
S1#AAGGCCCTCTTTGAGA-1	2550	5540	0.162455	18739	11.473
S1#AAGGTATAGCATCCAG-1	3124	7688	0.0780437	17373	11.753
S1#AAGGTATAGCTCAAAC-1	2877	6511	0.215021	26541	11.316
S1#AAGGTATAGGTGAAGC-1	3167	8652	0.0809061	24417	10.639
S1#AAGGTATAGTCAATTG-1	3928	12152	0.148124	18691	11.648
S1#AAGTAGCCAAGGTACG-1	1666	3103	0.0644538	4954	10.219
S1#AAGTCTATCTAACCTT-1	432	675	3.40741	8974	6.271
S1#AAGTCTATCTTAGCGG-1	4535	12975	0.0539499	29848	8.993
S1#AAGTGAAGTAATGACT-1	4017	9552	0.146566	18901	12.639
S1#AAGTGCAAGCCAAATC-1	3110	7028	0.213432	10913	12.011
S1#AAGTGCAAGTGAACCT-1	3013	6158	0.146151	35888	9.497
S1#AAGTTACGTAGACAAA-1	1496	2693	0.1114	14731	9.365
S1#AAGTTTGTCACTAAGC-1	2973	7221	0.0692425	18488	11.54
S1#AAGTTTGTCAGTGAAG-1	4045	11299	0.0708027	20924	11.334
S1#AATACCGGTAGCTAAT-1	4433	15134	0.0396458	5775	11.54
S1#AATACCGGTTAGCATG-1	7826	34839	0.0516662	15504	11.063
S1#AATAGCTGTTGAAGCC-1	3868	9453	0.602983	31451	10.162
S1#AATAGCTGTTGGTTCT-1	3465	10937	0.0548597	17054	11.447
S1#AATATCCCAGAGGCTA-1	4561	14677	0.0476937	16147	11.401
S1#AATATCCCAGTTTCTC-1	4485	15590	0.0769724	15685	10.758
S1#AATCATGTCTCAATTC-1	3073	7174	0.0418177	21771	10.014
S1#AATCCATCAGGCTGTT-1	3951	9227	0.043351	18437	11.445
S1#AATCCGTAGGCGAATA-1	3228	8720	0.0229358	21383	13.281
S1#AATCCTAAGCGAGTAA-1	3648	7164	0.0279174	6791	12.26
S1#AATCGCCCAAATATCC-1	3629	10191	0.0981258	6270	10.236
S1#AATGCAACAGCAAGGC-1	3370	8335	0.119976	15581	10.818
S1#AATGCGCGTAGCTAGC-1	2878	6148	0.276513	3074	11.682
S1#AATGGCGCAAGGTCGA-1	3014	6422	0.124572	9450	10.14
S1#AATGGCGCAGTTTGGC-1	7686	30672	0.0880282	61877	12.087
S1#AATGGCGCATACCCGG-1	6924	26590	0.0263257	18342	11.821
S1#AATTAGGCACTTGTTC-1	4854	13133	0.106602	10043	10.786
S1#AATTAGGCATTCCTCG-1	5478	18971	0.026356	20080	10.259
S1#AATTGGACAATAGTCT-1	4532	11467	0.165693	19526	11.013
S1#AATTGGACATGTCAGC-1	1833	6188	0.387847	1554	8.738
S1#AATTTGCCAAGTAAGC-1	3619	10118	0.079067	21606	11.292
S1#AATTTGCCAGGGAGCT-1	5354	18263	0.142364	39528	12.368
S1#AATTTGGTCAGTGAAG-1	2663	6579	0.0911993	16488	14.212
S1#AATTTGGTCCCGCAAA-1	3763	9658	0.134603	16430	13.242
S1#AATTTGGTCGATCAGT-1	3164	8750	0.0685714	10981	12.805
S1#ACAAAGGTCCTAAGGT-1	4860	13802	0.123171	59826	8.658
S1#ACAACAGAGGAGCATA-1	1952	3679	0.108725	23573	11.331
S1#ACAACATGTCTATCGT-1	447	653	1.99081	3794	11.839
S1#ACACAATGTAGACAAA-1	3986	9640	0.352697	21766	11.313
S1#ACACAATGTGTTGTAG-1	3023	5813	0.103217	41723	9.249
S1#ACACCTTGTAGGATCC-1	4275	13861	0.0505014	33601	9.355
S1#ACACCTTGTTAGTGAT-1	4484	12247	0.0979832	23360	11.187
S1#ACACTAATCCGCATGA-1	6884	28077	0.0498629	42176	10.468
S1#ACACTAATCGATATTG-1	5599	20075	0.308842	26838	10.396
S1#ACACTAGGTCCAAATG-1	4032	10650	0.084507	13790	12.127
S1#ACACTTGCAAATTGCT-1	2181	5494	0.10921	7837	10.716
S1#ACAGCCGGTTCGGTAA-1	537	689	1.30624	1798	9.082
S1#ACAGCGCTCGGCTAGC-1	2679	6008	0.0665779	24489	12.106
S1#ACAGCGCTCGTTACTT-1	3296	5956	0.100739	23023	10.214
S1#ACAGGAATCGTTAGTA-1	3482	9649	0.0518188	24050	12.671
S1#ACAGGATCAAGCCACT-1	1987	3791	0.263783	2369	12.211
S1#ACAGGATCATGTGGGA-1	3601	7977	0.0626802	17804	11.203
S1#ACAGGCTGTAATGGCC-1	3121	6205	0.177276	23829	10.721
S1#ACATAGCTCAATGTCA-1	3480	10198	0.0784468	17335	11.184
S1#ACATAGCTCATAATCG-1	4061	11698	0.153872	45662	11.833
S1#ACATAGCTCGTTACTT-1	3598	8776	0.2165	24719	11.332
S1#ACATAGCTCTCAATTC-1	3951	12387	0.0403649	20970	12.878
S1#ACATCAATCATTGCGG-1	4821	14991	0.513642	39842	10.163
S1#ACATCAATCTTAGGAC-1	413	659	3.49014	10731	5.42
S1#ACATCATCAGTTATCG-1	3985	9994	0.010006	25230	8.909
S1#ACATTAGTCAACCAAC-1	3639	6982	0.329419	1850	6.115
S1#ACATTGCAGTTATGTG-1	5118	13947	0.02868	30561	8.995
S1#ACCAAACTCGGTTTGG-1	589	802	0.997506	4047	7.151
S1#ACCAAGCGTTTATCGC-1	4211	9701	0.103082	34240	10.148
S1#ACCAAGTTCAATACGC-1	3172	7694	0.0779828	16346	12.004
S1#ACCAAGTTCAGGCTAT-1	2831	7935	0.0378072	19791	5.762
S1#ACCAAGTTCCGCAACA-1	3557	8383	0.155076	16836	11.525
S1#ACCAAGTTCTCGACCT-1	4080	10943	0.0731061	15634	11.225
S1#ACCAGCTCAATGCCTA-1	7625	30887	0.0582769	36932	11.278
S1#ACCATTAAGCGAGTAA-1	8457	34541	0.162126	67099	12.123
S1#ACCCTCCCAACAGGTG-1	409	531	3.01318	9993	6.833
S1#ACCCTGTTCACGCCAA-1	7701	31375	0.0573705	42496	12.437
S1#ACCCTGTTCGTTAACA-1	3612	8995	0.077821	19230	11.725
S1#ACCGAAGCATAATTGC-1	3806	9849	0.0913798	19102	11.015
S1#ACCGCAATCCTCAGCT-1	2206	4854	0.0206016	8688	10.354
S1#ACCGGCTAGTTCCTCA-1	3220	8555	0.175336	14455	10.33
S1#ACCTAAGGTTCATTTG-1	2858	7039	0.0142066	12555	10.497
S1#ACCTACCTCTCCTCTT-1	4844	17518	0.137002	26350	12.063
S1#ACCTCACTCCTAAATG-1	4459	13810	0.202752	32083	10.157
S1#ACCTGGATCAATGACC-1	3289	9229	0.0866833	19897	11.975
S1#ACCTGGTCAACTGGCT-1	5081	15160	0.0263852	14084	11.131
S1#ACCTGGTCAGTCTAGC-1	2926	8489	0.0824597	25939	6.271
S1#ACCTGGTCATCGCTTT-1	702	970	1.23711	1487	5.724
S1#ACCTTCATCCTAGTCC-1	4110	13048	0.0919681	32500	10.966
S1#ACCTTGCTCAAATCGC-1	501	944	1.58898	7186	4.311
S1#ACCTTGCTCCGTGACA-1	5486	15379	0.0715261	29028	10.178
S1#ACCTTGCTCGCACAAT-1	3417	8955	0.0670017	1200	10.338
S1#ACCTTGCTCTATCGCC-1	490	961	2.08117	14244	4.324
S1#ACGAACAAGTTAGTGC-1	3637	8308	0.0722195	24000	10.807
S1#ACGAAGTCATCTAGCA-1	3920	9557	0.146489	19040	12.599
S1#ACGACAAAGCTTATGA-1	3307	8403	0.166607	28256	10.15
S1#ACGACTTAGCCAGTAT-1	3763	10980	0.0819672	13935	12.784
S1#ACGACTTAGGCTCATG-1	3440	10703	0.0934317	3533	12.673
S1#ACGACTTAGGTTACGT-1	2829	6218	0.305564	10517	11.703
S1#ACGAGTAAGATGGAGC-1	3747	10170	0.0983284	28289	12.483
S1#ACGAGTAAGCAGGCCT-1	3060	7080	0.127119	19107	12.286
S1#ACGAGTAAGCCTGGTA-1	4346	12866	0.139904	26659	9.077
S1#ACGAGTAAGTACCGCA-1	4879	12832	0.0311721	48836	8.68
S1#ACGATTCAGCTGGACC-1	4001	10117	0.0988435	27013	11.12
S1#ACGATTCAGGATAAAC-1	3683	10719	0.0186585	20051	11.559
S1#ACGCACGGTAGTAAGA-1	598	776	0.515464	12973	11.115
S1#ACGCCACAGTCACCTC-1	3663	8659	0.034646	5676	12.882
S1#ACGCCTAAGTCTATGA-1	5098	14158	0.0423789	9109	9.672
S1#ACGCCTTTCATAATCG-1	4303	11368	0.123153	15548	12.621
S1#ACGCTTGAGCCTAATA-1	414	531	1.88324	4880	10.061
S1#ACGCTTGAGGCATGTT-1	3290	7062	0.0708015	19174	11.16
S1#ACGGTACGTATTACCC-1	2663	6559	0.0304925	16551	11.734
S1#ACGGTTAGTTTAACGG-1	4560	14149	0.0565411	41673	8.568
S1#ACGGTTTAGCAGGTTT-1	2808	6007	0.066589	27958	8.455
S1#ACGGTTTAGCGAGGTG-1	1690	3122	0.0960922	10852	10.23
S1#ACGGTTTAGTCTATGA-1	3671	9901	0.1717	4636	10.416
S1#ACGTACCCACCCACAG-1	2977	7560	0.0661376	20968	11.316
S1#ACGTACCCACTGGCTG-1	3822	9597	0.0312598	15448	12.57
S1#ACGTCCAAGCACAGCC-1	3803	9989	0.0600661	16383	11.758
S1#ACGTCCTTCTAAATCG-1	4474	14439	0.0900339	8821	9.685
S1#ACGTTACAGATACTTG-1	4328	13083	0.030574	2235	9.634
S1#ACGTTACAGGGTGGAT-1	3470	9155	0.0873839	14337	11.432
S1#ACGTTGTAGGTCCGTA-1	6706	21189	0.0943886	95263	10.396
S1#ACGTTGTAGTCATCCC-1	4995	13465	0.0816933	35214	11.987
S1#ACTAAAGCAAACTGTT-1	4055	11341	0.123446	25208	9.918
S1#ACTAACCAGGACACTT-1	2807	7223	0.0553787	25024	8.694
S1#ACTAACTCACCCACCT-1	3219	8652	0.104022	3066	10.965
S1#ACTAATCCATAATGTC-1	3986	11058	0.117562	18683	12.384
S1#ACTAGGCGTGGATTGC-1	6086	17764	0.213916	7236	11.417
S1#ACTAGGCGTTCGCGCT-1	2705	6104	0.0655308	24565	12.006
S1#ACTAGGCGTTGCGCGA-1	2003	4097	0.0488162	19921	10.25
S1#ACTATGTCAAGGACCA-1	3631	10170	0.108161	20377	12.323
S1#ACTCACTGTTAGGCGT-1	2321	4959	0.120992	14386	14.602
S1#ACTCAGTAGTCACGAT-1	4226	14201	0.0422505	27822	9.692
S1#ACTCGCGCAAACGCGA-1	3451	8966	0.178452	14729	12.114
S1#ACTCGCGCAACAGGAT-1	3756	8831	0.158532	17789	11.673
S1#ACTCGCTTCGTTCACC-1	4366	11154	0.242066	23084	10.448
S1#ACTGAATGTTGAAGCC-1	4301	10320	0.0290698	21389	10.535
S1#ACTTACAAGCCGCTAA-1	3794	9339	0.246279	17645	11.845
S1#ACTTACTTCATTACAG-1	437	732	1.91257	6166	7.336
S1#ACTTACTTCCCGTTAC-1	7826	30744	0.234192	42606	10.941
S1#ACTTACTTCGATTTAG-1	6348	25815	0.054232	50353	9.788
S1#ACTTAGGGTAAGCACC-1	4400	12715	0.102241	17736	11.102
S1#ACTTAGTCATGTCGCG-1	3194	6745	0.0296516	18929	12.273
S1#ACTTATGAGGAGTCTT-1	2552	5453	0.0183385	26466	9.919
S1#ACTTCGCTCCGGTTAG-1	4744	16193	0.024702	40185	13.548
S1#ACTTCGCTCTGCAACG-1	6526	22858	0.0874967	55526	8.718
S1#ACTTGCACAATAATGG-1	3515	9325	0.107239	27656	9.391
S1#ACTTGCACAGCCTTGG-1	5853	18012	0.199867	33575	10.314
S1#ACTTGTAAGCGGATTT-1	3807	8533	0.058596	29220	8.6
S1#ACTTGTAAGCTGTCAG-1	4438	11665	0.0171453	17730	11.733
S1#ACTTGTAAGGAGGTTA-1	4690	11853	0.0506201	26938	11.105
S1#ACTTGTAAGGCCTGGT-1	5266	16341	0.134631	35120	11.919
S1#ACTTTGTTCCCGTTTA-1	3802	10522	0.0285117	17909	11.665
S1#ACTTTGTTCCGTTAAA-1	5007	13408	0.0596659	42596	10.209
S1#ACTTTGTTCGCTTGCT-1	3922	10644	0.122135	18088	10.655
S1#ACTTTGTTCGGGATTT-1	3105	7541	0.0928259	19063	11.717
S1#AGAACAAGTTAACAGT-1	3995	12737	0.0863626	19220	11.223
S1#AGAACAAGTTAGGCGT-1	2291	3851	0.155804	21117	9.824
S1#AGAACCAAGGATCCGC-1	4176	13815	0.0651466	26970	10.156
S1#AGAACCAAGTTAGCCG-1	5553	18478	0.0378829	33591	12.055
S1#AGAACCGCAGTGAACG-1	3453	10234	0.0683995	25166	11.685
S1#AGAAGGTGTAGCCATA-1	7502	26290	0.437429	62682	8.561
S1#AGAAGGTGTGGAAACG-1	2967	5918	0.168976	6921	10.344
S1#AGAAGGTGTGTCCAGG-1	4405	9709	0.0514986	42930	11.195
S1#AGAATCGAGAAGCTAG-1	3216	7369	0.0678518	23093	11.326
S1#AGAATCGAGGCGGGTA-1	2946	6676	0.0599161	15330	12.514
S1#AGAATCTGTAACGGGA-1	3610	9102	0.0878928	19712	11.636
S1#AGACAATAGAACAAGT-1	3556	9199	0.14132	27169	10.075
S1#AGAGATTAGCAACATC-1	457	710	2.11268	4933	12.783
S1#AGAGATTAGTAGAGGC-1	3872	10422	0.0863558	24629	10.824
S1#AGAGATTAGTCATCCC-1	428	512	0.78125	2676	7.921
S1#AGAGGAACAACCCTCC-1	6228	26365	0.311018	22524	8.746
S1#AGAGGAACATAGTCAT-1	2019	3896	0	4867	10.702
S1#AGAGGATGTTACTTCA-1	3792	10507	0.361664	25350	11.715
S1#AGATGAAGTCACCAAA-1	3364	8546	0.25743	18500	12.048
S1#AGCAACAAGTAAACCC-1	6393	19891	0.442411	43488	7.9
S1#AGCAATACAGAATGAC-1	6129	21484	0.074474	28477	10.733
S1#AGCACTAGTTGGATAT-1	1913	3211	0.280287	13862	9.151
S1#AGCAGGTAGCATGTCG-1	3859	9726	0.123381	27152	11.13
S1#AGCAGGTAGTTAGGCT-1	3188	8229	0.145826	17438	11.637
S1#AGCATCCCAATATAGG-1	477	789	2.28137	29099	8.322
S1#AGCCGCTAGCCACATG-1	4511	13590	0.367918	35463	9.801
S1#AGCCGCTAGGTTAGCT-1	5336	13469	0.126216	29854	9.374
S1#AGCCTAAGTAAAGCAA-1	3085	7623	0.196773	1737	10.019
S1#AGCCTAAGTGTTAGCA-1	2546	4466	0.31348	4456	10.964
S1#AGCCTAAGTTTAGTCC-1	3640	9777	0.112509	19575	12.652
S1#AGCCTAGTCGATAACC-1	428	806	0.868486	1024	9.377
S1#AGCCTGGGTACGATTG-1	9290	39234	0.173319	19817	10.538
S1#AGCCTGGGTTCATTTG-1	2714	6137	0.0162946	10281	13.776
S1#AGCCTGGGTTCGCGCT-1	3736	9189	0.217652	19698	11.372
S1#AGCGCCTAGGCAACAA-1	7266	29425	0.278675	6522	11.875
S1#AGCGGACCAGCCGCTA-1	421	866	0.115473	3502	14.733
S1#AGCGGACCAGGAACCA-1	5253	14813	0.135017	41339	11.192
S1#AGCTAAACAACAACAA-1	4484	12142	0.197661	23579	12.627
S1#AGCTACGTCAATGTGC-1	489	845	0.710059	1674	16.136
S1#AGCTACTAGAAACTGG-1	3019	6645	0.255831	17835	11.558
S1#AGCTACTAGGCTACAT-1	3917	11062	0.117519	27283	11.411
S1#AGCTACTAGGTCCACA-1	2869	7002	0.0714082	15924	11.917
S1#AGCTATATCGTTAACA-1	4545	14630	0.792891	28796	10.175
S1#AGCTGCTCACGTAATT-1	1028	2024	1.58103	6223	9.95
S1#AGCTTAATCGACAAAG-1	3120	8802	0.0681663	19557	11.567
S1#AGCTTCCTCGTAATCA-1	6924	27586	0.0616255	60317	10.466
S1#AGGAACCAGCACTAGT-1	2973	6936	0.187428	19787	10.973
S1#AGGAACCAGTTATCCT-1	4840	18312	0.0764526	43267	11.097
S1#AGGAGCTAGCAAGACA-1	3754	8795	0.102331	19958	12
S1#AGGAGCTAGGTGTTAC-1	2838	6184	0.129366	19697	11.459
S1#AGGAGCTAGTCCTGAG-1	4692	11728	0.102319	49603	10.931
S1#AGGAGCTAGTCGCTAG-1	7355	25904	0.0617665	82589	10.795
S1#AGGATATAGTTAGCCG-1	5566	18285	0.0710965	34297	12.044
S1#AGGATCCGTTACCTGT-1	4950	15044	0.458655	27033	9.227
S1#AGGATGCAGGATGATG-1	517	1089	3.0303	6556	6.249
S1#AGGCAGGTCTTGCTAT-1	5975	17784	0.0674764	62985	11.609
S1#AGGCGGATCAGGATGA-1	2691	5809	0.0688587	16710	13.108
S1#AGGCGGATCCTAGTAA-1	4972	12907	0.24018	23139	10.606
S1#AGGCTAAAGGATTGAG-1	8486	36380	0.217152	48591	9.252
S1#AGGCTAAAGGTAGCTT-1	4057	10291	2.92489	40291	10.187
S1#AGGCTAGCAGCACGTT-1	1855	3093	0.129324	6768	9.773
S1#AGGGCCTTCATTGCGG-1	3810	8540	0.0351288	20186	12.238
S1#AGGGCCTTCCACCTTA-1	4376	12832	0.0779302	22917	11.305
S1#AGGGCTACAGGTCCTG-1	5277	15805	0.120215	53675	12.078
S1#AGGGTTGCAGCCGCTA-1	3455	8217	0.158209	10083	12.937
S1#AGGTACGCATTGACAT-1	3562	10864	0.064433	18604	12.326
S1#AGGTATTGTCGCAAAC-1	419	1047	0.668577	7441	5.111
S1#AGGTATTGTGTTCCCA-1	3132	7389	0.0812018	6735	13.101
S1#AGGTCAAAGGAAGCAC-1	2949	6627	0.105628	23077	12.048
S1#AGGTCAAAGGCATTAC-1	914	1238	0.969305	2446	12.256
S1#AGGTCCGGTCGCGCAA-1	6157	22135	0.117461	8309	11.076
S1#AGGTCTTAGGCTTAAC-1	486	1102	2.90381	3717	10.487
S1#AGGTGAATCCTTAGTT-1	6251	21870	0.105167	2971	11.416
S1#AGGTGAGGTTGACTTC-1	3458	8109	0.0616599	25730	9.589
S1#AGGTTAACATTTAAGC-1	6073	17626	0.170203	22745	8.896
S1#AGGTTACTCCGGTTAG-1	3434	8444	0.343439	34127	11.885
S1#AGGTTAGAGGAGCATA-1	3280	7901	0.0759398	14755	13.399
S1#AGGTTGCGTAAAGCAA-1	4446	12384	0.0242248	7822	11.471
S1#AGGTTTATCCAATAGC-1	3236	7733	0.0775896	1855	15.134
S1#AGGTTTATCTGGCTTC-1	4639	11795	0.178042	6686	11.598
S1#AGTAAACAGGCCTGGT-1	573	1282	1.87207	12087	4.659
S1#AGTAACACATAGCGGA-1	3153	7109	0.182867	18042	10.387
S1#AGTAACCTCCTTAAGA-1	5100	15956	0.0877413	18072	11.067
S1#AGTAACGAGACAAACG-1	6260	24376	0.135379	20808	10.612
S1#AGTAAGTAGGGACCTC-1	3278	9052	0.12152	10860	10.138
S1#AGTAAGTAGGGTCTAT-1	3604	8572	0.0583294	1975	13.234
S1#AGTAATCGTGCAACTA-1	1434	2745	0.10929	23064	10.587
S1#AGTAATCGTTAGCAGC-1	4813	11690	0.102652	23698	9.238
S1#AGTAATCGTTGGATCA-1	2969	8755	0.0456882	16971	10.807
S1#AGTACGCGTGGACCTG-1	3434	6307	0.332963	1711	11.361
S1#AGTACGCGTGTGTGGT-1	2308	4766	0.0839278	18096	12.05
S1#AGTACGCGTTATAGCG-1	2624	6637	0.0753352	18092	11.73
S1#AGTATAGCAAGCCACT-1	3397	9035	0.0664084	19460	11.151
S1#AGTATAGCAGCAAATA-1	3794	10460	0.114723	21172	11.815
S1#AGTCAAGAGCACGTTG-1	1768	3040	0.164474	28936	6.259
S1#AGTCAAGAGCGAGGTG-1	2904	5903	0.0508216	28759	11.542
S1#AGTCAAGAGCTTGCTC-1	3702	8502	0.0823336	20499	10.21
S1#AGTCAATGTCCCGAAG-1	539	1269	2.12766	8489	6.678
S1#AGTCAATGTGCTCCAC-1	6448	24993	0.18005	57878	9.779
S1#AGTCCTTGTCAAAGAA-1	1789	3062	0.0979752	10565	9.965
S1#AGTCGCATCTCATCAT-1	2505	5129	0.038994	3075	10.109
S1#AGTCTTGCAAGCTAAA-1	2881	7298	0.0685119	15707	11.371
S1#AGTCTTGCATCAGTAT-1	3170	8386	0.0953971	18701	11.439
S1#AGTGAGTCAAGCTAAA-1	5103	13087	0.0611294	19732	13.233
S1#AGTGAGTCAATAATGG-1	5089	16455	0.249164	26438	10.053
S1#AGTGAGTCAATGAAGC-1	2857	7912	0.151668	19459	13.307
S1#AGTGCCGGTCATTGAG-1	3696	9180	0.0326797	25496	11.426
S1#AGTGCCGGTGATGAGG-1	2831	6580	0.0607903	33634	11.623
S1#AGTGCGGAGCCGCTTT-1	3951	10196	0.127501	41253	11.155
S1#AGTGTGGCACCGGTAT-1	2179	3838	0.0260552	10810	10.728
S1#AGTTATGTCTTACTCG-1	2993	8723	0.103176	16712	12.76
S1#AGTTGCGTCATCCTAT-1	5471	16850	0.11276	43192	11.945
S1#AGTTGGCGTTAGTTGG-1	3908	8507	0.0235101	20522	9.818
S1#AGTTGGCGTTGAAGCC-1	3399	7672	0.56048	21756	10.587
S1#AGTTTGATCTAATCCT-1	5478	19421	0.0669379	49712	8.75
S1#ATAAGCCTCAGAAACG-1	7400	33460	0.161387	15584	6.787
S1#ATAAGCCTCCTCAGCT-1	3899	12225	0.0899796	19038	8.852
S1#ATAAGTCGTGAGGTGA-1	4446	9459	0.0634317	40258	11.867
S1#ATACCGGTCCCATAAA-1	4113	10176	0.0393082	20904	10.368
S1#ATATGCATCGGGATTT-1	4498	12363	0.161773	13954	10.274
S1#ATATGGTGTAAGGTCC-1	2847	6980	0.114613	5128	12.21
S1#ATATGTCCATGAAATG-1	8156	37916	0.0316489	53753	10.575
S1#ATCACAATCAGCAAAG-1	3706	8701	0.0689576	40651	9.069
S1#ATCATCAAGGAAACTG-1	8041	35210	0.187447	86551	10.666
S1#ATCATCAAGGCTACTG-1	4290	12490	0.0560448	40846	9.748
S1#ATCATCAAGGTGAGAC-1	2835	6440	0.170807	4606	13.248
S1#ATCATCAAGGTTAGAG-1	3158	7020	0.0854701	17746	12.306
S1#ATCCCGCGTAAGCACC-1	6487	20477	0.107438	70672	9.915
S1#ATCCCGCGTGATGAGG-1	3244	7827	0.281078	20924	11.971
S1#ATCCTCATCATCCTCA-1	4042	14565	0.171644	12891	13.287
S1#ATCCTTAGTCCTTCAG-1	6731	24823	0.0684849	16226	10.522
S1#ATCCTTAGTTTAGCTC-1	4224	14010	0.0999286	18170	9.18
S1#ATCGAGGCAATTGAGA-1	3323	7532	0.15932	36726	11.283
S1#ATCGAGGCACAACAAA-1	2659	4764	0.356843	3402	6.547
S1#ATCGAGGCACCTACTT-1	600	1071	0.186741	2703	7.55
S1#ATCGAGGCAGAGGCTA-1	3237	6881	0.232524	19286	10.609
S1#ATCGAGGCATGTTGCA-1	3990	9807	0.0713776	23525	9.849
S1#ATCTATGAGGGATGAC-1	6237	21768	0.0597207	40006	11.328
S1#ATCTTTGGTGGTTCTT-1	3342	9731	0.123317	13253	12.158
S1#ATGAATGCAGCATGTC-1	3618	9612	0.0104037	19900	12.449
S1#ATGACAACAGTTGCGT-1	2813	6511	0.0767931	11555	12.291
S1#ATGACCAGTCAAAGAA-1	431	653	1.68453	6583	7.43
S1#ATGACCAGTGCAATAT-1	3895	11009	0.0545009	5423	9.458
S1#ATGACCAGTTAGCCAA-1	447	722	1.93906	8568	8.499
S1#ATGACCAGTTCCTCCT-1	6291	28275	0.0530504	17893	10.119
S1#ATGACGAAGGAAGTAT-1	2665	4429	0.180628	20545	10.084
S1#ATGACTCAGAAAGGAA-1	1132	2649	1.92525	8318	5.371
S1#ATGACTCAGCAAGGAC-1	5403	14508	0.130962	60779	9.711
S1#ATGACTCAGCTCCTAC-1	5226	17719	0.033862	37864	12.385
S1#ATGCAAACACGTGCTG-1	3823	10487	0.114427	34026	10.307
S1#ATGCAGGCAGGCGAGT-1	7189	25872	0.115955	47183	11.731
S1#ATGCGATTCGCCTGTT-1	2028	4345	0.0920598	8746	10.576
S1#ATGCTTAAGCGGTTAT-1	410	671	0.894188	4531	11.225
S1#ATGCTTAAGCTATTAG-1	4381	11506	0.0173822	16624	10.175
S1#ATGGACAAGGGCCACT-1	3832	8225	0.109422	24933	10.782
S1#ATGGCCGGTAATCGTG-1	643	1569	0.254939	8204	4.406
S1#ATGGTGCGTCATTAGG-1	2111	4298	0.0697999	1067	11.845
S1#ATGGTTATCAATCTAG-1	6505	24518	0.130516	28721	12.769
S1#ATGTAACGTTATCGAG-1	4901	12503	0.183956	34359	9.971
S1#ATGTAAGCACTAAATC-1	814	1689	0.592066	5372	4.371
S1#ATGTAAGCAGCTCAAC-1	1797	3191	0.0940144	7120	10.779
S1#ATGTAAGCATTGCGAC-1	3518	9229	0.0541771	19560	11.936
S1#ATGTCATCAATAACGA-1	3371	9418	0.0530898	17725	12.614
S1#ATGTCCACATCCCGCT-1	3581	9998	0.060012	8315	11.515
S1#ATGTGAGAGACAAGTG-1	5304	15540	0.10296	48945	10.778
S1#ATGTGAGAGTTTGAGC-1	2996	7454	0.0670781	24645	10.481
S1#ATGTTCAAGCACTAGT-1	8109	35247	0.0964621	58811	10.008
S1#ATGTTGTCACGTTACA-1	4986	15950	0.0376176	33351	11.685
S1#ATTACCGCAAACCCTA-1	6505	26123	0.0267963	52958	10.896
S1#ATTACCGCAGAGAGCC-1	3048	6342	0.362662	16697	11.315
S1#ATTACCGCATTAAGTC-1	4679	14488	0.131143	32113	8.876
S1#ATTACGTCAAATATCC-1	4837	15129	0.0859277	15106	12.419
S1#ATTACGTCATTAGGCC-1	3842	10298	0.369004	4255	11.675
S1#ATTAGCTCATCATGTG-1	3731	10593	0.122723	16648	11.188
S1#ATTAGGTGTCTTTGAC-1	4049	12141	0.123548	4627	14.464
S1#ATTCCGGAGTCGCTAG-1	2466	4479	0.0893056	24748	10.817
S1#ATTCCTAGTCTTACTA-1	3488	10399	0.0961631	21900	11.356
S1#ATTCCTCCATCCCTCA-1	6714	30315	0.0659739	43885	11.645
S1#ATTCGTTTCAGCCAAT-1	503	1272	3.45912	9010	5.418
S1#ATTCGTTTCCCATAGG-1	4460	10243	0.429562	26182	9.634
S1#ATTGACTCAGCTAACC-1	3876	10595	0.103823	20285	12.136
S1#ATTGACTCATCATGGC-1	4354	13045	0.0229973	16913	11.284
S1#ATTGCAGGTCGTTATC-1	5787	17313	0.0924161	11513	10.314
S1#ATTGCGCCAGATTCAT-1	455	899	2.78087	2859	9.133
S1#ATTGCGCCATCACAGC-1	6656	20483	0.307572	32037	7.821
S1#ATTGGCTAGCTTAGTA-1	1810	3930	0.0763359	32476	10.527
S1#ATTGTCCGTATTGTGG-1	4640	12975	0.0308285	24450	8.402
S1#ATTGTGATCACTCGCT-1	5955	21338	0.0843565	19342	12.366
S1#ATTTGCAAGGACGTAA-1	5041	13030	0.276285	22016	10.324
S1#ATTTGCGCAGTAAGTA-1	404	582	2.06186	3435	12.374
S1#ATTTGTGAGCTTAGTA-1	3922	11025	0.0907029	29191	9.877
S1#CAAACACTCACTTTAC-1	6016	19658	0.0559569	39790	9.679
S1#CAAACCGTCGCTAAAC-1	5016	14448	0.0761351	40059	11.043
S1#CAAACCGTCTACCTGC-1	3529	10225	0.127139	19900	12.159
S1#CAAACGCGTCATGAGC-1	986	1461	0.752909	1112	8.086
S1#CAACCGGGTAAGGTTT-1	5046	15819	0.0695366	13487	11.231
S1#CAACTAATCGCTTCTA-1	6452	25601	0.0156244	34158	10.662
S1#CAACTAGGTTCCGGCT-1	1940	3173	0.15758	19539	12.989
S1#CAAGAACCAAGTAAGC-1	4042	11244	0.0622554	18352	9.74
S1#CAAGAACCATCCTAGA-1	2299	5213	0.0767312	17277	11.255
S1#CAAGAACCATTGTTGG-1	3362	8887	0.157533	8077	9.791
S1#CAAGGTAAGCTCGCTT-1	3525	6660	0.0750751	19281	12.416
S1#CAAGTATGTTTGGTTC-1	3168	7675	0.0130293	23349	11.696
S1#CAAGTTATCTGTGCCT-1	457	734	1.77112	2671	6.596
S1#CAATAAGCATGCTCCC-1	431	730	2.19178	4270	6.773
S1#CAATAGCTCACGCATG-1	403	677	2.8065	2451	4.939
S1#CAATAGCTCCGTTATT-1	6231	22115	0.0406964	9137	10.612
S1#CAATCCTGTGCCTCAC-1	5229	17629	0.0567247	6862	8.498
S1#CAATCCTGTGTTTGCT-1	4122	11241	0.04448	22833	11.808
S1#CAATCGCCATGTCAGC-1	643	1968	1.82927	10534	4.633
S1#CAATGAACACCTGGTG-1	7523	32095	0.0560835	55683	11.431
S1#CAATGTCAGAGGAAGG-1	2556	5012	0.159617	24020	11.258
S1#CAATGTCAGCCTGTGA-1	3490	9115	0.0877674	20699	11.933
S1#CACAAGCGTGGTTCTT-1	2970	5191	0.308226	52458	10.468
S1#CACAGGCTCGTTACAA-1	3931	10093	0.752997	23055	11.046
S1#CACAGGGAGTGCTGTG-1	5240	12755	0.219522	34399	10.453
S1#CACATACAGGGTCTAT-1	3446	9413	0.0743652	20968	12.164
S1#CACCAACCATACCCGG-1	4351	13573	0.125249	6647	9.371
S1#CACCAACCATCATGGC-1	3962	10768	0.195022	33507	9.419
S1#CACCGGTAGAATCTCA-1	577	923	0.325027	1600	19.472
S1#CACCTCAGTGAGACTC-1	3167	7088	0.211625	30074	11.099
S1#CACGCAATCAATCATG-1	8232	34797	0.0804667	44938	10.183
S1#CACGCAATCATTCATC-1	7429	31011	0.0709426	42252	10.466
S1#CACGCAATCTCAATAG-1	6985	26085	0.111175	9563	10.682
S1#CACGCTAAGTTAGCTA-1	6424	27108	0.0811569	36392	11.575
S1#CACTGACCAGGAACAT-1	4802	16118	0.0992679	54893	11.403
S1#CACTTAAAGCCTCTGT-1	3798	8831	0.045295	34804	10.861
S1#CAGCATGTCGGCTAGC-1	6687	21027	0.152185	58583	11.015
S1#CAGCATGTCTTTAGGA-1	4059	9724	0.0308515	22819	11.333
S1#CAGCATTAGGTTAGAG-1	4313	10596	0.160438	19410	9.546
S1#CAGCCTAAGCCTGGTA-1	5448	16459	0.164044	38176	12.495
S1#CAGCCTAAGCTATGAC-1	4732	11355	0.211361	24449	11.461
S1#CAGCTAAGTTAATGAC-1	5021	13716	0.233304	23557	9.264
S1#CAGCTATAGTGGACAA-1	3279	8672	0.0576568	4624	11.083
S1#CAGCTCAAGTCCTTTG-1	3612	8346	0.0599089	2376	11.72
S1#CAGGAAGGTAGCCATA-1	4289	9890	0.101112	7214	9.46
S1#CAGGAAGGTCCGTAGG-1	2304	4006	0.1997	17165	12.561
S1#CAGGACACAGGCAAGC-1	2433	5733	0.139543	19553	10.349
S1#CAGGATGCAAATACCT-1	440	689	0.870827	2832	6.583
S1#CAGGATGCACGTAATT-1	5441	17901	0.122898	13402	12.151
S1#CAGGATGCACTGGCTG-1	5830	18585	0.0484262	29179	11.537
S1#CAGGCTATCAGCAAGA-1	2139	4089	0.146735	4375	12.824
S1#CAGGCTATCAGGATGA-1	2687	5543	0.198448	15565	12.321
S1#CAGGGCTTCAACAAGG-1	6153	19733	0.182436	54752	12.361
S1#CAGGGTGAGGTACCGC-1	2266	5576	0.035868	4716	9.31
S1#CAGTACCCAAATTGCT-1	511	1219	0.656276	9745	7.403
S1#CAGTACCCAGTAGGTG-1	4299	9798	0.0306185	35767	8.665
S1#CAGTATGGTGTTGTGA-1	7475	27508	0.112694	69251	10.83
S1#CAGTATGGTTCACCCA-1	2209	4332	0.0461681	10485	10.343
S1#CAGTATGGTTGTAACG-1	401	734	3.26975	7725	6.902
S1#CATAAGCTCCTCACTA-1	1943	4409	0.181447	11607	10.279
S1#CATAATCCATTGCGTA-1	3523	8553	0.0701508	6634	11.243
S1#CATAATGTCAAGACTC-1	7594	31246	0.115215	16220	11.712
S1#CATAATGTCTTAGGAC-1	2973	6435	0.35742	23433	11.06
S1#CATAGGCGTAAACAAG-1	5114	12962	0.162012	29010	9.124
S1#CATAGGTTCAGGATGA-1	4150	9935	0.0905888	20470	9.732
S1#CATATCGCATTGCAGC-1	410	609	3.28407	7602	6.031
S1#CATCAGCCAAGTCGCT-1	3065	6844	0.0730567	3900	9.113
S1#CATCATAAGACAGGCG-1	4378	12431	0.176977	27542	10.177
S1#CATCCCAGTACCAGGT-1	4200	11908	0.235136	22067	12.391
S1#CATCCCAGTGTCCTGC-1	3454	9393	0.106462	28588	8.985
S1#CATCCTCAGCATGTTA-1	7176	29426	0.0985523	70110	10.936
S1#CATCCTGGTTGGCGTG-1	3716	9460	0.137421	44531	9.851
S1#CATCGCTTCACAGCCA-1	1193	2787	0.574094	8053	6.443
S1#CATGCAAGTCCTTTAA-1	2846	5040	0.119048	40720	12.244
S1#CATGCATAGCATGAAG-1	3025	7148	0.139899	12819	13.534
S1#CATGCGCAGCACAGAA-1	2955	6901	0.0869439	6868	11.294
S1#CATGCGCAGTGACCTG-1	2702	5966	0.0838082	24759	9.652
S1#CATTATCTCGGTTAGT-1	2969	7893	0.177372	15104	12.736
S1#CATTATCTCGGTTCCT-1	5891	26468	0.026447	36912	12.727
S1#CATTATGAGAAAGCAT-1	4373	14091	0.0851607	26324	10.37
S1#CATTATGAGATGCCTG-1	5108	15160	0.12533	25910	13.409
S1#CATTATGAGGTCGATT-1	3235	8251	0.0727185	23359	10.479
S1#CATTATGAGTAACAGG-1	4535	11194	0.0982669	20439	11.579
S1#CATTCATTCATTACGA-1	2538	5153	0.155249	2423	7.697
S1#CATTCATTCCACCTTA-1	3273	8589	0.186285	6587	15.938
S1#CATTCATTCGCACACA-1	3476	7297	0.0822256	12766	9.45
S1#CATTGCGAGTAGAGGC-1	2771	6884	0.0435793	20579	10.347
S1#CATTGTGCACAGGGAC-1	584	1229	0.976404	29900	4.414
S1#CATTGTGCACCTACTT-1	2876	7950	0.0377358	1323	11.917
S1#CATTTGTTCGAGGAGT-1	3252	8519	0.105646	27719	7.921
S1#CATTTGTTCTCAATGA-1	3510	10423	0.0383767	18224	10.573
S1#CCAAACCCACCTCACC-1	411	681	0.881057	1583	8.322
S1#CCAACCCGTATTGCAG-1	1821	3555	0.112518	16982	9.605
S1#CCAACCCGTGATCAGC-1	2990	7449	0.0671231	28398	10.902
S1#CCAAGGCTCATCCACC-1	6848	31852	0.160116	28352	8.063
S1#CCACAATAGGTCGAGG-1	3118	7354	0.0543922	12681	11
S1#CCACAGGGTAAGTCGC-1	3416	8568	0.105042	22102	9.568
S1#CCACATTGTTATTGCC-1	5040	13265	0.180927	19203	9.434
S1#CCACTTGGTTATCGAG-1	5083	14984	0.100107	24832	9.096
S1#CCAGCCTGTACTTAGG-1	4429	12453	0.0240906	30182	11.079
S1#CCAGCCTGTCGACTCC-1	5891	21723	0.0368273	3731	11.577
S1#CCAGCCTGTTGCGGAT-1	6612	21952	0.0364431	50646	12.568
S1#CCAGCTAAGGTCCGTA-1	412	496	0.403226	3243	6.568
S1#CCAGGAACACCAAAGG-1	1786	2602	0.230592	1291	8.713
S1#CCAGGAACAGTATGTT-1	4736	15303	0.0914853	29192	9.586
S1#CCAGGATGTTTATTCG-1	3685	9229	0.0433416	23099	12.426
S1#CCAGTTTGTGTGCAAC-1	3412	8246	0.0727626	7145	12.746
S1#CCATAAATCACGTTAA-1	6262	20228	0.0840419	45410	11.819
S1#CCATAAATCTTAATGG-1	487	1274	3.2967	4962	6.063
S1#CCATAAGGTGGAAACG-1	4531	12233	0.0490477	26846	9.779
S1#CCATAATCATTTAAGC-1	3234	9342	0.0856348	15485	12.246
S1#CCATATTTCATTACGA-1	4742	13775	0.0217786	6390	9.718
S1#CCATCACTCATGTCAA-1	6633	25428	0.0550574	19224	12.076
S1#CCATCATGTACGGGTT-1	7478	31340	0.210593	12073	11.925
S1#CCATCATGTAGCAGCT-1	3684	9308	0.0644607	20887	11.717
S1#CCATCATGTAGCCTCC-1	4483	13411	0.0447394	26611	14.12
S1#CCCAATTGTCAGGAAG-1	3444	8812	0.0907853	17407	11.731
S1#CCCAGTTTCGGTTAGT-1	492	1229	1.87144	6950	4.793
S1#CCCATAACATAAGGAC-1	5977	18554	0.0485071	1353	11.953
S1#CCCGTTGTCGATTTAG-1	3297	8314	0.0841953	19088	11.631
S1#CCCTAATGTTGGATAT-1	5238	21969	0.136556	4635	10.343
S1#CCCTAATGTTGGTTCT-1	2429	5019	0.0796972	3465	10.837
S1#CCCTCACCACAACCTA-1	4054	10880	0.165441	13038	14.278
S1#CCCTCATAGACAGGCG-1	3545	8267	0.169348	25159	9.366
S1#CCCTCATAGCCAGTAT-1	6175	21619	0.0832601	39089	11.775
S1#CCCTCATAGGTTAGCT-1	3806	10842	0.0368936	23709	10.545
S1#CCCTGGACAGGCTGTT-1	3761	9937	0.0704438	16109	11.949
S1#CCCTGTTAGTCATCCC-1	4503	15334	0.0978218	19245	11.397
S1#CCGCCAACAGTAAGTA-1	5059	18108	0.127016	38380	7.983
S1#CCGCTTAGTGTCCAAA-1	4287	9914	0.292516	17084	11.539
S1#CCGTGCTGTCGTAAAT-1	3974	9410	0.308183	23610	10.511
S1#CCGTGCTGTCTAACAG-1	3357	9278	0.215564	15736	9.374
S1#CCGTGCTGTGTGTGGT-1	3079	7149	0.0559519	17290	11.989
S1#CCGTGCTGTTCGGTAA-1	1915	3679	0.0271813	8905	11.635
S1#CCGTTAACAACGTGCT-1	710	1354	1.18168	3607	15.185
S1#CCGTTAACATTCCTCG-1	4384	13038	0.253106	10015	10.794
S1#CCGTTACTCCCTCGCA-1	4382	13619	0.0440561	4027	10.808
S1#CCGTTGCGTCCTAGTT-1	3272	6087	0.229998	2056	9.471
S1#CCGTTGCGTGATGAGG-1	3024	7123	0.196546	17597	12.127
S1#CCGTTGCGTTATTGCC-1	5538	15475	0.0710824	30479	12.337
S1#CCGTTTGGTTATCCGT-1	4023	10133	0.0986875	19446	13.054
S1#CCTAAAGGTCATAGAT-1	5623	16201	0.067897	38050	10.801
S1#CCTAAATCAGTAAAGC-1	4564	11877	0.0841963	21396	9.944
S1#CCTAAGGTCGGTTTCC-1	3364	7728	0.0517598	28207	10.478
S1#CCTAAGTAGACAACGA-1	3551	10239	0.0195332	16628	10.702
S1#CCTAAGTAGTAACAGG-1	4224	11538	0.0346681	20116	11.056
S1#CCTACTTCATCCCTCA-1	7715	33050	0.0121029	63544	12.422
S1#CCTATAGCACAGAACG-1	4100	10098	0.0990295	46701	9.74
S1#CCTATATTCCTAGTTT-1	3650	11277	0.0354704	12771	12.877
S1#CCTATATTCGATATTG-1	4994	14937	0.0535583	20850	9.835
S1#CCTATTTAGCATCCAG-1	3399	9857	0.121741	17163	10.833
S1#CCTATTTAGGAGGACT-1	3836	9597	0.0312598	15274	12.188
S1#CCTCAAACATCCAGGT-1	4330	14797	0.0473069	12243	12.386
S1#CCTCAATGTCAAGACC-1	3996	12006	0.183242	4802	10.754
S1#CCTCAATGTTACTTGC-1	3574	11475	0.0958606	15774	13.045
S1#CCTCCTCTCATAATCG-1	4882	14574	0.00686153	21126	10.261
S1#CCTCCTCTCCCATAGG-1	2908	6255	0.351719	17353	10.977
S1#CCTCCTCTCCGTCCAT-1	5834	20213	0.148419	25196	11.014
S1#CCTCCTCTCCTTCTAG-1	710	1135	2.11454	10261	8.15
S1#CCTCCTGAGACACCGC-1	8398	33234	0.0601793	60140	10.294
S1#CCTCCTGAGGTCCTAG-1	2915	7789	0.166902	25396	12.184
S1#CCTGACTTCAGCAAAG-1	3658	9541	0.0628865	21467	12.586
S1#CCTGATGAGCAGCTCA-1	3111	5070	0.473373	20251	10.265
S1#CCTGCTCCATTGACAT-1	4724	13969	0.0286348	18483	11.763
S1#CCTGGTAAGGCGCTTA-1	3757	8302	0.0602265	24832	10.263
S1#CCTGGTAAGTGCTGTG-1	3132	7105	0.267417	20788	11.346
S1#CCTGTATGTCATCATC-1	4103	12296	0.0162655	16573	11.729
S1#CCTTACTCACAAACTT-1	4849	13957	0.300924	14102	10.391
S1#CCTTACTCACAATTAC-1	4312	11245	0.0711427	16812	9.531
S1#CCTTAGTGTAACGTGC-1	1075	2110	0.663507	13781	8.207
S1#CCTTAGTGTGCGCGTA-1	8487	36811	0.051615	96675	11.366
S1#CCTTCGGTCATGCTCC-1	3392	9018	0.0998004	7982	10.609
S1#CCTTCGGTCTACCTCA-1	2425	5361	0.0746129	6216	11.468
S1#CCTTCGTAGTAACCAC-1	4285	10834	0.230755	19690	12.925
S1#CCTTGTTCATAATGTC-1	3086	8110	0.0369914	15575	12.912
S1#CCTTTAGTCCGCTAGA-1	4326	11610	0.180879	20446	11.321
S1#CCTTTAGTCCTTCGTA-1	3168	8698	0.0574845	19221	11.958
S1#CCTTTAGTCGAGCTAT-1	3643	8784	0.159381	24346	10.68
S1#CGAAGAATCCAGCACA-1	5781	18322	0.136448	22881	12.235
S1#CGAAGAATCGTGCTTC-1	4212	10866	0.138045	23018	12.117
S1#CGAAGCGAGGCCTGGT-1	2428	5256	0.133181	19616	11.823
S1#CGAAGCGAGTGCACGC-1	435	963	1.86916	20241	7.342
S1#CGAAGGCCATAATCGT-1	3477	8848	0.124322	18063	10.415
S1#CGAAGGCCATATAACC-1	520	1061	1.60226	12109	5.273
S1#CGAAGTAAGGTCCGTA-1	5921	16815	0.0654178	38757	10.818
S1#CGAATATGTCCAAGAC-1	3893	9873	0.141801	18271	11.636
S1#CGAATCTAGAGGAGGA-1	6137	22160	0.121841	66656	10.523
S1#CGAATCTAGGCATTGT-1	4693	12217	0.0818532	20359	10.402
S1#CGAGCGAAGGCTACAT-1	3873	9157	0.0982855	35614	13.456
S1#CGAGGAAGTAATAACC-1	5871	18361	0.179729	2022	11.085
S1#CGAGGAAGTGAGCACT-1	2318	4100	0.170732	20041	11.451
S1#CGAGGAAGTTTAGCTC-1	4529	11220	0.0802139	32523	12.784
S1#CGAGGCAAGTGAACAG-1	1492	2689	0	18603	10.778
S1#CGAGGTGAGCATTTCT-1	5520	16078	0.174151	51494	9.665
S1#CGAGGTGAGTTAGTTG-1	3303	7979	0.213059	28633	11.313
S1#CGAGTCGGTCATCAAG-1	2335	5215	0.0383509	37312	8.185
S1#CGAGTCGGTGCATTAG-1	2810	6921	0.0433463	19495	12.353
S1#CGAGTCGGTGCTCCAC-1	3068	7492	0.200214	21047	11.694
S1#CGATATTCAGGAACAT-1	4734	13701	0.0364937	20325	10.438
S1#CGATGTCCACCCACCT-1	4424	14572	0.0823497	32225	12.415
S1#CGATGTCCATGACTAT-1	2624	4997	0.020012	22496	9.909
S1#CGATTATCACCTACGG-1	633	1049	2.9552	3233	13.047
S1#CGCAAATTCCTTGCGT-1	6130	18857	0.318184	15188	9.188
S1#CGCAAATTCTCACAAA-1	1220	2058	0.777454	2320	11.647
S1#CGCAATGTCAAGCTAC-1	4208	13066	0.0382673	23042	13.406
S1#CGCAATGTCCGCTAGA-1	4972	14865	0.141271	44100	12.082
S1#CGCAATGTCGCTAAGT-1	6180	20537	0.116862	51321	12.616
S1#CGCACAATCACTTCAT-1	3786	9234	0.433182	19151	12.519
S1#CGCACACAGCGTGCGT-1	3001	7250	0.137931	21982	11.776
S1#CGCACACAGGTTACAC-1	407	838	3.46062	15523	5.85
S1#CGCACACAGTAGCGCC-1	6643	23954	0.225432	51749	12.164
S1#CGCATGATCTCAATGA-1	4134	10791	0.213141	20093	10.801
S1#CGCATTTGTCATTGAG-1	3813	8811	0.0567472	23388	9.291
S1#CGCATTTGTTAAATGC-1	717	1714	1.05018	7425	13.93
S1#CGCCAAATCGATAACC-1	5275	16094	0.192618	26997	9.933
S1#CGCCTCATCGGGACTC-1	5867	18835	0.0477834	12162	12.437
S1#CGCCTCATCGGTCAGC-1	2127	3540	0.338983	1340	7.426
S1#CGCCTCATCTTTGACT-1	4500	13555	0.0295094	13438	14.082
S1#CGCCTGTGTCACGGAT-1	3216	8853	0.259799	4784	11.699
S1#CGCGGATTCTAAGGTC-1	4387	12938	0.255063	10406	10.501
S1#CGCTAATAGCCACAAT-1	6510	20045	0.0848092	33729	10.724
S1#CGCTAATAGTGCACGC-1	4726	13400	0.0895522	37837	8.997
S1#CGCTCCATCTTGTCTG-1	3447	9533	0.083919	26284	9.306
S1#CGCTTCTAGGAGTAAT-1	4441	11982	0.267067	7447	14.096
S1#CGCTTGCGTCACTCGC-1	7543	26639	0.0262773	43758	8.746
S1#CGGAATCGTCATTGTC-1	2581	5160	0.0581395	24090	10.69
S1#CGGACCTAGAGGGACT-1	2436	4584	0.13089	17903	10.51
S1#CGGATTAGTGTGTGGT-1	2621	6110	0.0981997	18816	11.351
S1#CGGCTCACATAAGGAC-1	3781	8800	0.227273	19187	12.146
S1#CGGGACAAGCAGGTTT-1	7848	29260	0.0717703	81529	11.45
S1#CGGGCTTAGAATGACG-1	4684	13604	0.28668	28016	10.754
S1#CGGGTCTAGTCAATTG-1	535	1329	1.95636	3505	11.929
S1#CGGTAACGTCGCATAA-1	1918	3070	0.29316	3531	13.877
S1#CGGTAACGTTCTTTAG-1	3580	8784	0.159381	18534	11.193
S1#CGGTGAACAGTAATAG-1	2734	7296	0.0685307	18964	11.667
S1#CGGTGAACATTATCCC-1	3520	9589	0.0834289	5368	12.753
S1#CGGTGAGAGTTTGGTA-1	3120	7189	0.0556406	24856	10.297
S1#CGGTTATAGGGTCCAC-1	686	1607	2.05352	6983	5.696
S1#CGGTTCCGTTAATGCG-1	434	930	0.752688	4152	14.628
S1#CGGTTGGGTTTATGGG-1	8082	35277	0.147405	73095	10.178
S1#CGGTTTCTCCTAAGTA-1	3664	8585	0.291206	33679	9.454
S1#CGGTTTCTCGTTACTT-1	3772	8910	0.145903	13744	10.99
S1#CGGTTTGAGAGAGGCT-1	3773	8786	0.170726	21218	10.2
S1#CGTAACCCAACCCTAA-1	4384	11541	0.268608	17516	10.83
S1#CGTAACCCAAGCCACT-1	528	1249	1.1209	2585	9.338
S1#CGTAACTAGGCATTGT-1	3451	9770	0.0818833	19556	12.46
S1#CGTAATGGTTATCCGT-1	6117	19115	0.109861	29451	9.061
S1#CGTACGGGTGATGATT-1	6367	21040	0.095057	54196	10.704
S1#CGTAGCGGTCAAGTAT-1	4592	13154	0.266079	33074	9.403
S1#CGTAGTTAGCACTAGT-1	3543	8327	0.0720548	20056	10.199
S1#CGTATTGCAGAAACGT-1	2924	7990	0.100125	21988	11.229
S1#CGTCCTAGTTACCGGG-1	438	589	3.39559	2958	6.662
S1#CGTGACATCGGTCAAT-1	2284	5507	0.0907935	19341	11.372
S1#CGTGAGGAGCCTCTGT-1	3546	8275	0.362538	24972	11.345
S1#CGTGCTTTCGTTTCGC-1	2924	7848	0.140163	32571	9.833
S1#CGTGGTTCAGCACGAA-1	5852	16241	0.0492581	54725	11.728
S1#CGTGGTTCATGCATAT-1	1537	2413	0	7728	9.116
S1#CGTGTTACAAAGCTCC-1	5927	16246	0.0615536	38937	11.287
S1#CGTTAGGTCGAGGAGT-1	2250	4135	0.0241838	20757	8.476
S1#CGTTATCGTTTACCGT-1	2490	5358	0.0933184	16383	9.242
S1#CGTTATTTCCCATAGG-1	4836	11493	0.0609066	35857	10.578
S1#CGTTATTTCGTCATTT-1	3717	11883	0.0252461	9385	12.418
S1#CGTTGCGCAATTGAAG-1	5126	14656	0.095524	41776	10.457
S1#CGTTTCTCAGCAACCT-1	3932	10341	0.40615	20379	12.223
S1#CGTTTCTCAGGTTTGC-1	3361	7806	0.102485	3130	10.853
S1#CGTTTGGAGGAAACTG-1	3145	7506	0.106581	22685	11.161
S1#CTAAAGCTCCTTAGTT-1	3682	11585	0.0517911	21220	12.716
S1#CTAAATGTCACAGGAA-1	1987	4770	0.0419287	18656	12.09
S1#CTAAATGTCGTTATCT-1	3086	6667	0.119994	26883	9.491
S1#CTAACCACACGTAATT-1	3228	8966	0.122686	19409	11.668
S1#CTAACCACATTAGCCA-1	3633	11708	0.196447	23993	11.889
S1#CTAACCTGTTTATGGG-1	4865	14218	0.0140667	25799	11.973
S1#CTAAGGTTCATCACTT-1	3781	11160	0.0716846	22199	10.068
S1#CTAAGGTTCCTCCATA-1	4895	13732	0.0364113	22669	10.11
S1#CTAAGTCAGTACCGCA-1	2962	6828	0.0439367	22957	11.808
S1#CTAATCCGTGTTTCAC-1	1767	3122	0.44843	1071	12.988
S1#CTAATCTTCAATTACG-1	3790	10536	0.161352	5771	9.453
S1#CTAATCTTCTACCTCA-1	6440	24681	0.0445687	12089	10.067
S1#CTAATGTCATGTCGCG-1	627	1430	0.769231	4539	13.887
S1#CTAATTGAGACACTTA-1	4021	11843	0.0337752	22165	12.106
S1#CTAATTGAGTGAACGA-1	5678	17611	0.0681392	23232	9.362
S1#CTACGAAGTGATTACG-1	4827	12307	0.0406273	30410	12.205
S1#CTACTAAAGAATCTCA-1	4109	11246	0.240085	13695	11.992
S1#CTACTAAAGAGGATAT-1	1909	3728	0.107296	12782	12.253
S1#CTAGATTCATGGAGGC-1	1991	4544	0.902289	8619	6.101
S1#CTAGCGGGTAAGCTTG-1	3772	8864	0.124097	26779	10.132
S1#CTAGCTGAGTACCGCA-1	6700	22769	0.0395274	57869	9.573
S1#CTAGCTTGTTAGCATG-1	3734	9454	0.0634652	18024	11.374
S1#CTAGGACGTTCCAGGG-1	3590	8753	0.114247	22045	11.046
S1#CTAGTAGGTTGGTTCT-1	2401	5489	0.10931	9235	13.525
S1#CTAGTGAGTACTTCAC-1	4091	13455	0.111483	23409	10.512
S1#CTAGTGAGTATTGAGT-1	4709	11891	0.0588681	40941	10.161
S1#CTATGACAGTTAGCTA-1	3975	9570	0.0417973	11217	12.643
S1#CTATGAGGTATTCGTC-1	404	856	3.15421	7474	5.887
S1#CTATGAGGTCGTAAAT-1	7373	26501	0.169805	65466	11.637
S1#CTATGTTTCCACCTGT-1	4493	14495	0.172473	31564	5.491
S1#CTATTGAAGACTTATG-1	3609	8322	0.13218	21433	12.525
S1#CTCAATAAGTGCTGTG-1	3729	9098	0.164871	16360	11.594
S1#CTCACTCAGGTCATTA-1	5234	17401	0.0459744	21646	10.06
S1#CTCACTCAGGTTTGAC-1	518	763	1.31062	4371	15.7
S1#CTCATCATCCAATTAG-1	4339	11577	0.0691025	11786	11.743
S1#CTCATGACAAGCTAAA-1	3456	9578	0.0313218	24059	10.691
S1#CTCATTGTCATGAGCT-1	6223	20617	0.26192	6439	9.61
S1#CTCATTTAGAACAAGT-1	5043	12953	0.0617618	34482	9.828
S1#CTCATTTAGGACCTCA-1	5109	16489	0.181939	15654	10.429
S1#CTCATTTAGTTCCTCA-1	3507	11299	0.0885034	24561	10.067
S1#CTCCAAACATGTCAAT-1	7255	30747	0.0325235	44641	9.763
S1#CTCCAAACATTGGGAG-1	3938	9020	0.0665188	33938	9.291
S1#CTCCATCAGACAAAGT-1	3564	9283	0.086179	3652	10.609
S1#CTCCCTGAGGACTAAG-1	7099	26500	0.109434	2327	11.109
S1#CTCCGTCCAGTTGCGT-1	2909	7892	0.0506842	11901	7.906
S1#CTCCTCACAGGTATTT-1	6537	26797	0.0410494	26340	11.068
S1#CTCCTGAGTCCAAATG-1	5949	20100	0.0248756	4895	13.831
S1#CTCCTGAGTTACAACG-1	2544	6129	0.0489476	5339	11.433
S1#CTCCTGAGTTTGGGCG-1	3818	8109	0.209644	21185	8.709
S1#CTCGACAAGCCAGGTC-1	4885	13127	0.0609431	19010	8.801
S1#CTCGACAAGTTGGCCA-1	3097	8635	0.0231616	11308	10.545
S1#CTCGCTAGTCATTGAG-1	7265	29328	0.347791	37577	10.996
S1#CTCGCTAGTCGTAAAT-1	6428	22099	0.158378	57061	12.943
S1#CTCGCTAGTGTTCCCA-1	3281	6031	0.033162	23282	9.97
S1#CTCGCTAGTTGAGGTC-1	2655	5724	0.192173	14577	12.323
S1#CTCGCTCCAAAGGTAC-1	3689	9554	0.125602	19492	11.045
S1#CTCGCTCCATTAGGTT-1	3280	9401	0.0425487	16068	12.012
S1#CTCGTTATCACTTTAC-1	3988	13973	0.02147	22779	11.526
S1#CTCGTTATCATTGTTC-1	4475	14782	0.0338249	15678	11.733
S1#CTCTAAGCAGAGGCTA-1	3714	10334	0.0580608	22927	12.306
S1#CTCTTGATCAAACCTA-1	3589	8843	0.271401	22647	13.32
S1#CTCTTGATCGCTAGCA-1	5418	15602	0.141008	34798	10.07
S1#CTGAATATCAAGCGCC-1	4380	10981	0.118386	5007	12.757
S1#CTGAATATCCGTGACA-1	3167	7737	0.0775494	20334	12.977
S1#CTGAATATCTGTAAGC-1	3994	10573	0.104039	5395	9.013
S1#CTGACATAGGAAGTAT-1	6315	21502	0.0976653	59265	10.502
S1#CTGACATAGGACCTGC-1	682	1293	0.773395	3958	10.085
S1#CTGATCACACCTATAG-1	2702	6572	0.0912964	15001	12.359
S1#CTGCAATAGGAAACTG-1	6257	21504	0.227865	38319	10.788
S1#CTGCAATAGGACGTAA-1	2829	7148	0.0979295	20811	10.267
S1#CTGCAATAGGTTACAC-1	4590	11490	0.609225	65216	8.035
S1#CTGCAATAGTTTAACG-1	5447	15730	0.114431	34366	8.931
S1#CTGCTACTCGAAGTAG-1	3082	7774	0.064317	15057	9.854
S1#CTGCTATGTCAAGTAT-1	4202	11772	0.118926	22000	10.604
S1#CTGCTCCCACTTAGGC-1	449	680	1.91176	1601	17.085
S1#CTGGACCAGAAAGCAT-1	5430	16262	0.0922396	60203	10.306
S1#CTGGTTACATCTTGAG-1	4785	13364	0.0673451	25810	8.997
S1#CTGGTTTGTGCGCAAT-1	2403	6596	0.0303214	8399	11.661
S1#CTGTAACAGACCATAC-1	4417	13062	0.0229674	17995	9.86
S1#CTGTAACAGTCACTAA-1	6119	22696	0.0352485	31901	10.829
S1#CTGTACCTCAGCTAAC-1	4402	13525	0.147874	28072	11.416
S1#CTGTATTTCACGCCAA-1	3907	10137	0.0986485	23814	10.781
S1#CTGTATTTCCAATAGC-1	3400	11406	0.0789058	6233	10.582
S1#CTGTTAAAGCCTGAGC-1	4082	10682	0.159146	38601	8.701
S1#CTGTTCATCACAGCCA-1	2830	7219	0.124671	9414	9.458
S1#CTGTTCATCTGTAAGC-1	3060	8250	0.0727273	24253	9.66
S1#CTTAAGGGTAACGGGA-1	3158	7599	0.223714	28811	10.94
S1#CTTAAGGGTTTCAGGA-1	5821	16105	0.0931388	21448	10.12
S1#CTTACCGGTACCGAAC-1	6094	21133	0.14669	50454	11.054
S1#CTTACCGGTTGGATAT-1	3530	8937	0.123084	14009	13.121
S1#CTTAGTTTCATAATCG-1	6772	24133	0.319065	44791	11.691
S1#CTTATTGGTGCCTCAC-1	4460	14057	0.0569111	13308	11.313
S1#CTTCAAGCAGATTCAT-1	3896	11190	0.116175	22457	12.048
S1#CTTCAATTCCCTGGTT-1	629	1116	1.16487	7353	5.016
S1#CTTCAGGAGGCGCACT-1	3182	6520	0.0613497	20146	9.428
S1#CTTCAGGAGTCCTTTG-1	4228	12308	0.0731232	2590	12.801
S1#CTTCATCCAGGTCCTG-1	6142	27482	0.0582199	53441	11.222
S1#CTTGAACAGAGCCGCT-1	3310	8671	0.230654	25759	11.147
S1#CTTGAATCAAATGCCC-1	7682	29299	0.0682617	56727	12.451
S1#CTTGACGAGGATAAAC-1	3609	7838	0.165859	17495	12.606
S1#CTTGCAACAGGCTTCG-1	1848	3507	0.0285144	12920	12.121
S1#CTTGCTCAGAGAAGGG-1	2520	5274	0.170648	18323	11.445
S1#CTTGTAAAGGACCTTG-1	4684	13914	0.043122	22583	10.44
S1#CTTGTCCAGTGAAGTG-1	826	1191	0.503778	1263	9.901
S1#CTTGTTTAGGAGGACT-1	476	947	1.68955	3537	6.931
S1#CTTGTTTAGTGGACAA-1	4243	11657	0.0686283	2845	11.614
S1#CTTTAGTTCGATATTG-1	7235	29652	0.158505	37873	11.982
S1#CTTTAGTTCTAAGGTC-1	4262	13775	0.0508167	14540	13.16
S1#CTTTATCAGCGGATTT-1	3662	9213	2.00803	2679	7.775
S1#CTTTATCAGGCATTGT-1	3366	8413	0.0475455	1155	11.567
S1#CTTTATCAGTATTGGC-1	3224	6596	0.121286	7142	11.102
S1#CTTTCTTGTTAACGAT-1	2759	7201	0.0694348	20642	10.105
S1#CTTTGAGCAAATACCT-1	5492	22863	0.223068	14221	9.473
S1#CTTTGGGAGAGGAGTC-1	6974	22660	0.127979	71545	10.794
S1#CTTTGGGAGCATTATG-1	5190	14983	0.0266969	22732	8.809
S1#CTTTGGGAGTGGCGGA-1	4521	11093	0.261426	50964	10.579
S1#CTTTGGTGTCACGAAC-1	6050	20029	0.00998552	36012	10.924
S1#CTTTGTCCAGAACCGA-1	7556	31366	0.0255053	57982	12.322
S1#GAAACCCGTTCTTTAG-1	3926	10374	0.019279	1976	11.003
S1#GAAACTGAGTGAGCAA-1	2786	5997	0.1334	54888	4.801
S1#GAACACAAGCATGACT-1	5898	20574	0.0340235	61632	10.477
S1#GAACACAAGTAACGAG-1	4415	10920	0.210623	29966	10.176
S1#GAACACAAGTCTTGAA-1	2205	4138	0.120831	6380	11.977
S1#GAACCAAAGCTGGAAA-1	434	800	2.375	4188	14.693
S1#GAACCAGCAACACCTA-1	5183	15237	0.236267	30164	9.644
S1#GAACCGCTCTGTAAGC-1	2985	7462	0.0670062	18782	10.765
S1#GAACCTGTCGACCTGA-1	3380	8612	0.0580585	14607	10.392
S1#GAACCTGTCTTGTCCA-1	431	798	1.75439	2247	20.297
S1#GAACCTTAGAAACTGG-1	2729	5542	0.144352	3768	14.029
S1#GAACCTTAGGCCCAGT-1	4595	12013	0.0499459	31108	9.565
S1#GAACCTTAGGCGGATG-1	5000	12622	0.11884	44861	11.626
S1#GAACGAATCACAGACT-1	4789	13192	0.257732	24299	11.917
S1#GAACGAATCGTACCGA-1	5296	18089	0.049754	28586	11.976
S1#GAACGAATCTAAGTCA-1	5722	19894	0.185986	32673	8.89
S1#GAAGCCTGTCCGTAGG-1	2720	6864	0.0437063	17519	9.977
S1#GAAGCCTGTCCTTCTC-1	4295	10431	0.134215	13754	9.009
S1#GAAGCTAAGTAACCAC-1	3492	7950	0.0377358	20059	11.706
S1#GAAGCTAAGTGGACAA-1	4469	12458	0.128432	33643	11.201
S1#GAAGCTAAGTTGGCCA-1	4780	12873	0.0932184	27697	9.155
S1#GAAGGATGTTGTTGCT-1	7110	24943	0.0601371	88028	10.178
S1#GAAGGCCCAGGCTAGA-1	6319	17209	0.168516	48456	10.73
S1#GAAGGCCCATCGCTTT-1	5438	18359	0.0544692	47026	11.838
S1#GAAGGCTAGGAACCAA-1	2451	4022	0.223769	10557	9.152
S1#GAAGTATAGCTTACTT-1	4032	9993	0.060042	16072	12.354
S1#GAAGTGATCATAACCA-1	2888	7111	0.0843763	20200	12.136
S1#GACATTATCATGCTCC-1	6695	27855	0.0538503	43181	10.625
S1#GACATTATCCAATTAG-1	3508	9192	0.250218	15038	11.809
S1#GACCGAACAGCACCAT-1	4198	10047	0.218971	21819	12.487
S1#GACCGTTCAATTAGCT-1	2220	5403	0.0740329	20266	10.066
S1#GACCGTTCACCTATAG-1	5791	17420	0.281286	27646	8.844
S1#GACCGTTCATGAGCAG-1	2103	4202	0.118991	23620	9.884
S1#GACCTAAGTTGGTTGA-1	2928	7279	0.0961671	9536	9.886
S1#GACCTAGTCACAGCGC-1	415	652	1.68712	2258	11.971
S1#GACCTAGTCGCTAGTG-1	2346	5512	0.126996	12172	11.871
S1#GACCTCAAGCATGACT-1	489	737	2.44233	2370	7.877
S1#GACCTGATCCCTCAGT-1	6032	21719	0.84258	86633	8.813
S1#GACTAATGTTAGTTGG-1	2609	6109	0.0654772	2379	16.582
S1#GACTCACCAAGCTACC-1	4618	12760	0.188088	24384	9.502
S1#GACTCACCAGCACGAA-1	4146	10689	0.177753	19027	11.594
S1#GACTCACCAGCAGGTA-1	626	1154	3.63951	16407	4.914
S1#GACTTACAGGGCCATC-1	759	932	0.429185	18234	9.358
S1#GACTTAGGTCTTGCTG-1	2235	4582	0.174596	1733	12.811
S1#GACTTGGTCTCGCCCA-1	3267	9592	0.0208507	12535	10.816
S1#GAGAAACGTCATGCAA-1	3326	8006	0.0874344	22831	10.382
S1#GAGAAACGTGCTCACC-1	6221	21496	0.148865	55581	12.541
S1#GAGAACCAGCGATAAG-1	3155	7343	0.122566	29903	9.644
S1#GAGAGGCGTTCAAGCA-1	2547	4919	0.264281	14272	12.946
S1#GAGATAAGTGGTTAGC-1	439	668	1.34731	5538	14.108
S1#GAGCAAATCGGTTCCT-1	8678	37511	0.0399883	89130	10.511
S1#GAGCATGCAGCAAGGC-1	3518	7872	0.304878	23395	10.445
S1#GAGCCTTCAGCACCAT-1	552	864	3.47222	2420	5.531
S1#GAGCGAAGTGTTGTGA-1	3166	7262	0.0550812	18353	9.613
S1#GAGCGGTCACCTACTT-1	2496	5054	0.178077	12172	9.719
S1#GAGCGGTCACTTGTTC-1	1839	3896	0.0256674	4135	9.309
S1#GAGCTAGCAAATGCCC-1	4805	11514	0.138961	44991	10.839
S1#GAGCTTAGTTGGATCA-1	2683	6333	0.189484	17669	10.503
S1#GAGCTTAGTTTGCGAA-1	1730	2586	0.0386698	3739	8.08
S1#GAGCTTGTCACCTGCT-1	1396	2526	0.989707	1306	8.79
S1#GAGCTTGTCACGCCAA-1	476	713	4.06732	7888	5.473
S1#GAGCTTGTCAGCCAAT-1	2969	5822	0.0858811	16964	10.347
S1#GAGCTTGTCCGGTTAG-1	1540	3197	1.28245	14013	8.342
S1#GAGGACTAGCATGACT-1	7834	30640	0.0587467	95104	11.473
S1#GAGGACTAGTAATCCA-1	1653	2881	0.242971	4144	10.243
S1#GAGGAGGCAATTGACT-1	5955	20051	0.0997456	32916	12.339
S1#GAGGCCTTCATTCATC-1	4492	12024	0.0914837	19697	10.562
S1#GAGGCCTTCCTGATGG-1	428	871	2.64064	4338	5.9
S1#GAGGCCTTCCTTCTAG-1	4286	14211	0.0211104	23191	11.5
S1#GAGGCCTTCGATTTGA-1	2732	7433	0.430513	24850	10.62
S1#GAGGCCTTCTCCTCTT-1	4321	11357	0.0968566	34590	11.759
S1#GAGGCTACACAATGTT-1	5539	16128	0.0558036	6910	10.304
S1#GAGGGAGCACGTAAGG-1	4639	10492	0.18109	54499	9.453
S1#GAGGTGAGTTGTGACA-1	2691	5530	0.108499	29019	10.283
S1#GAGTAACCAACTAACT-1	4532	13570	0.206338	17264	10.925
S1#GAGTAATAGTCAATCA-1	4154	13373	0.059822	17020	12.195
S1#GAGTATCTCATGGCCA-1	4974	13915	0.0215595	18503	10.415
S1#GAGTCAAAGGCGCATC-1	3105	6045	0.0992556	17324	11.268
S1#GAGTTACTCGTACCGA-1	3556	9411	0.0531293	26135	10.151
S1#GAGTTTGGTTAGTTGG-1	5987	19800	0.0505051	24168	11.676
S1#GATAAGCCAACTAGCC-1	5040	15257	0.0786524	5030	9.957
S1#GATAGACCAAGACTCC-1	3870	10232	0.0488663	20277	10.26
S1#GATCAAGAGCTTGCTC-1	3515	9748	0.0615511	20809	12.937
S1#GATCAGGCATTGTCAG-1	4570	11968	0.0835561	29766	11.61
S1#GATCAGTTCGTGCTTC-1	3430	8657	0.0462054	18623	12.132
S1#GATGAGGGTGTTTCAC-1	4832	13851	0.0433182	32238	12.145
S1#GATGCATTCTTAGCCC-1	3656	8831	0.0566187	22430	11.261
S1#GATGCATTCTTCAATC-1	5060	16303	0.036803	35365	10.719
S1#GATGCGACACTAAATC-1	7126	25640	0.386115	10959	8.842
S1#GATGCTTAGGTAACGA-1	497	850	2.47059	8791	5.028
S1#GATGGACAGCGCATTG-1	3354	7161	0.265326	30448	9.648
S1#GATGGACAGGATTGCT-1	6133	21346	0.0749555	17677	11.052
S1#GATGGACAGTCACCAG-1	7421	30556	0.0654536	42074	10.942
S1#GATGGCTGTTTCCGGC-1	4985	16356	0.0489117	42186	11.882
S1#GATTACGGTCTCAGCC-1	4131	11032	0.172226	15666	10.383
S1#GATTAGCTCCGCACAA-1	2373	5965	0.0670578	21347	10.681
S1#GATTAGCTCTAATCCT-1	2881	6633	0.180914	5906	11.165
S1#GATTAGTGTGCATTTC-1	4587	13454	0.222982	26815	11.334
S1#GATTCAATCTCAATTC-1	4520	15286	0.0654193	24356	11.991
S1#GATTCAGGTATTTGCC-1	3727	10208	0.0783699	10534	10.812
S1#GATTCAGGTTGGTTCT-1	2719	7235	0.0967519	15224	12.272
S1#GATTCCTGTTCAAGAT-1	6705	26251	0.133328	70249	11.109
S1#GATTGATGTTTAGCGA-1	3116	8524	0.0351947	8807	10.363
S1#GATTGCAGTTCATTTG-1	6352	23909	0.104563	38954	12.134
S1#GATTGCGTCTTGACCC-1	3995	10255	0.175524	19006	12.001
S1#GATTGGCGTTTGAGGC-1	5727	17725	0.0959097	82430	11.567
S1#GATTGGTTCAGGTTTA-1	6094	20159	0.193462	24747	14.118
S1#GATTGTTCAAAGCGGC-1	1070	1483	0.809171	3262	4.467
S1#GCAAACCGTAAAGCAA-1	4024	9394	0.170321	21787	10.516
S1#GCAAACTTCACGCGGT-1	6130	17986	0.0889581	44081	10.079
S1#GCAAACTTCCTCATGC-1	5406	15909	0.025143	8128	9.955
S1#GCAAGCCTCATGAAGG-1	3168	6930	0.17316	23562	10.984
S1#GCAAGCCTCTGTTCAT-1	3771	10227	0.117336	19363	10.744
S1#GCAAGTCGTTGAAGCC-1	3679	8130	0.147601	23125	10.591
S1#GCACATTAGCCAAATC-1	5822	18442	0.0488016	24504	8.703
S1#GCACATTAGTCACCAG-1	522	1090	2.47706	14100	5.954
S1#GCACGAACAGAGAGCC-1	5573	14787	0.0946778	44579	10.927
S1#GCAGCAACAATCTCTC-1	4056	12324	0.121714	6279	14.576
S1#GCAGCCAGTAAGCTTG-1	2857	6249	0.160026	3355	10.68
S1#GCAGCTATCGCGACAC-1	925	1420	0.633803	2786	15.063
S1#GCAGGAAGTAAGCTCA-1	1062	1484	0.0673854	9764	9.397
S1#GCAGGAAGTCGCAAAC-1	5056	13350	0.179775	50478	10.372
S1#GCAGGATAGGGCTTAT-1	3053	7502	0.106638	19703	11.431
S1#GCAGGCTTCCTGGCTT-1	4395	11122	0.107894	13505	9.395
S1#GCAGGTGAGGGTCTAT-1	3575	8260	0.133172	35804	12.268
S1#GCAGGTGAGTAGGCGG-1	2754	5545	0.0541028	37000	10.203
S1#GCAGGTTGTTATCGAG-1	7557	30233	0.178613	64577	10.077
S1#GCATATATCAAGGACA-1	4902	15158	0.118749	38269	8.388
S1#GCATATATCGCATCCT-1	3825	8942	0.178931	10608	10.492
S1#GCATGAGCAACTGGCT-1	4576	11508	0.495308	24761	10.977
S1#GCATTAGGTACGATTG-1	7663	30865	0.129597	9120	13.243
S1#GCATTGCCACGGTACT-1	4161	11259	0.0355271	29776	10.04
S1#GCCAATAGTAGGATCC-1	6415	20584	0.0777303	45647	10.374
S1#GCCAATTAGTAAGGGC-1	5922	16699	0.293431	59165	11.188
S1#GCCACACAGGCCTGGT-1	3652	10548	0.0948047	23228	13.436
S1#GCCAGGAAGGGTTAGA-1	4021	10594	0.67963	23577	13.093
S1#GCCAGGTTCATGCCTC-1	3900	12570	0.0954654	14525	11.712
S1#GCCAGGTTCCGGCTAA-1	2923	7003	0.0999572	19415	10.583
S1#GCCAGGTTCGAAGTGA-1	4709	10367	0.183274	58911	10.496
S1#GCCAGGTTCTCGACCT-1	6440	21210	0.122584	41031	11.395
S1#GCCATTACAATTTGGT-1	7923	32773	0.0976414	55296	8.878
S1#GCCATTACATAGCGAG-1	8634	36072	0.0803948	95878	11.182
S1#GCCCTCATCCTAGTTT-1	3452	9285	0.0215401	6851	10.973
S1#GCCCTCATCTATGACA-1	5737	18413	0.0597404	1070	5.536
S1#GCCTACTTCCAAGTGT-1	4929	14167	0.621162	27267	11.468
S1#GCCTACTTCTCACATT-1	3940	14060	0.0497866	24185	10.811
S1#GCCTCAAAGTTCCTGC-1	3573	10859	0.0644627	21784	11.968
S1#GCCTCCATCATAATCG-1	3782	11078	0.0722152	6897	12.459
S1#GCCTCCATCTTGTTCG-1	417	881	1.81612	7963	4.322
S1#GCCTCGACATTAGCCA-1	3068	6720	0.119048	21489	9.785
S1#GCCTGACAGACAGGCG-1	3139	8231	0.133641	23341	10.649
S1#GCCTGACAGGCTGTCA-1	4698	10965	0.328317	16089	9.173
S1#GCCTGACAGTAACCCG-1	3124	6001	0.133311	12925	9.292
S1#GCCTGAGGTGCGCATG-1	4025	10784	0.074184	2536	13.102
S1#GCCTGCTGTAGTTACG-1	5806	19834	0.0857114	4904	11.495
S1#GCCTTAGAGCGAGTAA-1	4685	11641	0.025771	46273	11.172
S1#GCCTTTATCGCAATCG-1	3864	10676	0.0374672	32848	10.947
S1#GCGAAGTAGTGAACGA-1	2900	6609	0.0302618	20254	11.726
S1#GCGAGTGAGTTAGGCT-1	664	1056	0.284091	6070	10.524
S1#GCGCAAACAATGAATG-1	4436	12173	0.156083	19962	10.904
S1#GCGCAATGTTCACCAT-1	4033	11882	0.109409	3067	9.671
S1#GCGCAATGTTGTTCAC-1	3305	8862	0.0789889	19723	10.47
S1#GCGCGATTCCTTAATC-1	2798	5668	0.0529287	1558	16.213
S1#GCGCTAGGTAGCTAGC-1	2803	6898	0.101479	12196	11.255
S1#GCGCTTGCACGAACAG-1	3057	7385	0.0541638	23858	11.634
S1#GCGGATACAACAACAA-1	3687	10008	0.439648	26823	9.46
S1#GCGGATACAGTAATAG-1	4537	12278	0.12217	24816	10.134
S1#GCGGGTTTCCCTCTAA-1	3654	8682	0.668049	25245	10.473
S1#GCGGTTATCGTTCACC-1	3569	9527	0.0419859	24895	10.784
S1#GCGTAACGTGGACCTG-1	3212	7440	0.63172	21575	9.356
S1#GCGTAACGTTGTTCAC-1	5346	13776	0.275842	54836	9.052
S1#GCGTTTCTCCTTAGGG-1	3154	6777	0.0590232	18335	11.283
S1#GCGTTTCTCGCAGGCT-1	753	1082	0.184843	19342	9.302
S1#GCTAAGAAGGGTGAAC-1	3878	10382	0.115585	29768	10.743
S1#GCTAAGTTCACAGACT-1	4512	12842	0.0622956	20331	12.343
S1#GCTAGCCAGAGCCGCT-1	4553	11533	0.45088	29818	10.35
S1#GCTAGCCAGGGCTTTG-1	480	957	0.835946	7592	7.306
S1#GCTAGCGGTCAATAGT-1	2030	3570	0.168067	12290	11.629
S1#GCTATAGGTGTGTCCC-1	6153	21837	0.0320557	61141	14.235
S1#GCTATCCTCCCGCAAA-1	4644	12518	0.351494	20056	12.06
S1#GCTATTGCAAGGTAAC-1	3931	11496	0.0608907	22404	11.27
S1#GCTCAACCACAGGGAC-1	3623	9180	0.0980392	23862	11.675
S1#GCTCAACCACTAAGAA-1	3246	8265	0.108893	38731	5.455
S1#GCTCCTTAGACAGGTA-1	5986	17371	0.270566	24597	13.546
S1#GCTCCTTAGGATTGCT-1	6828	23083	0.0519863	22033	10.488
S1#GCTCTGGCATAGCTTG-1	473	752	1.46277	3423	11.08
S1#GCTGACATCCCTGGAA-1	4621	12265	0.277212	17371	11.173
S1#GCTGATCCAGTTATGT-1	5905	18460	0.184182	32672	9.618
S1#GCTGCAATCCGTGACA-1	3845	8834	0.0905592	21915	10.955
S1#GCTGCATCAAATACCT-1	8163	39843	0.0627463	34966	9.838
S1#GCTTAACAGCGGGCAA-1	6965	23246	0.0860363	77494	10.125
S1#GCTTAGTAGATGGACA-1	5287	15103	0.139045	34892	12.136
S1#GCTTAGTAGGCGAATA-1	4183	12563	0.111438	36930	9.035
S1#GCTTAGTAGTAAGAAC-1	4819	13429	0.357435	55385	10.433
S1#GCTTAGTAGTTCCTGC-1	5523	14958	0.381067	19409	11.042
S1#GCTTCGCGTCTCACTG-1	4572	12173	0.0985788	28604	9.662
S1#GCTTCGCGTTCGCTTG-1	526	1043	0.0958773	1603	15.699
S1#GCTTGACCATAAGGAC-1	3728	10139	0.216984	27754	6.943
S1#GCTTGTTGTACCGTTT-1	2922	7542	0.0662954	16799	12.798
S1#GCTTTACGTCACGAAC-1	436	808	1.48515	1032	20.594
S1#GCTTTCATCGATTCTT-1	3358	9206	0.13035	7333	11.462
S1#GCTTTGTGTTAATGCG-1	3924	9298	0.032265	29241	9.4
S1#GGAACAATCAAGCTTA-1	739	1464	4.37158	9117	5.839
S1#GGAACGGTCTTAGCCC-1	5626	18995	0.131614	37738	9.562
S1#GGAACTAAGACAGGTA-1	4140	9848	0.213241	24471	10.232
S1#GGAACTAAGCATGTCG-1	8501	32582	0.0890062	89752	10.369
S1#GGAACTAAGGTCGATT-1	1668	2557	0	18533	9.79
S1#GGAAGCTAGCTGTACG-1	5197	14152	0.176653	41858	9.601
S1#GGAAGCTAGTCAGGCC-1	2891	5487	0.127574	14439	10.451
S1#GGAAGCTAGTTGTCAA-1	3435	7972	0.125439	11344	13.314
S1#GGAATCTTCTTGTCTG-1	4587	13698	0.0365017	21521	10.438
S1#GGACATAAGGTCCGTA-1	7080	25695	0.186807	42668	11.718
S1#GGACCGAAGTAGCCAT-1	2628	5586	0.143215	15445	11.437
S1#GGACGAAGTTGTTGTC-1	3196	6485	0.246723	24556	11.873
S1#GGACGGATCTTACTCG-1	3976	10454	0.114789	3249	9.001
S1#GGAGCAAGTGATTACG-1	529	1439	0.277971	4710	16.41
S1#GGAGCAAGTTTCCTCC-1	2958	5695	0.0702371	22714	10.375
S1#GGAGTCTGTATTCGCT-1	6052	17140	0.250875	44441	10.624
S1#GGAGTCTGTGCATTAG-1	429	772	2.59067	4372	8.434
S1#GGATAACCATTATGCG-1	4347	11894	0.218598	29810	11.064
S1#GGATGAATCATCCTAT-1	4025	9910	0.0908174	40069	11.073
S1#GGATTCAGTGCGCGTA-1	5214	13981	0.100136	53610	8.53
S1#GGATTCAGTGTGCACG-1	5963	19995	0.24006	24591	9.37
S1#GGCAATCGTAACCACA-1	5130	14526	0.234063	20821	10.549
S1#GGCAATCGTACTGATG-1	4890	12646	0.0632611	18238	10.03
S1#GGCAATCGTCCGTGAG-1	7617	28763	0.0799638	92606	10.002
S1#GGCAGGATCAATTACG-1	8028	31945	0.112694	80249	11.494
S1#GGCATTAGTAGCTAGC-1	4552	12412	0.0402836	19868	10.531
S1#GGCATTAGTTAACGAT-1	4389	13508	0.14806	16933	13.35
S1#GGCATTGTCCTTCAAT-1	3297	8013	0.0623986	6374	9.714
S1#GGCCAACTCATGGCCA-1	3237	6579	0.349597	9513	11.756
S1#GGCCAACTCCGGTTGA-1	5265	13983	0.178789	25241	12.3
S1#GGCCTCTGTTGAGGTC-1	4046	9079	0.0881154	33102	9.046
S1#GGCCTTAAGCCTGACA-1	4508	10456	0.0382555	24999	10.152
S1#GGCCTTAAGGCGTAAA-1	3436	8017	2.28265	20252	10.231
S1#GGCCTTCGTGTTAAAC-1	3506	7913	0.151649	22673	10.571
S1#GGCGATACATTAGGTT-1	3815	9962	0.0903433	17536	10.701
S1#GGCGGTTTCCTTTACG-1	3877	9551	0.167522	29211	11.778
S1#GGCGGTTTCTGGCTTC-1	3927	8911	0.0561104	2691	9.444
S1#GGCGTTATCAATAGCC-1	4022	9997	0.070021	16219	11.232
S1#GGCGTTATCGTAACGT-1	3025	8781	0.0455529	21182	7.744
S1#GGCTAGTGTTAAGGCC-1	3409	7530	0.398406	1884	9.783
S1#GGCTAGTGTTGCTTCG-1	6992	22724	0.365253	56374	11.916
S1#GGCTATGTCATGGTTA-1	7223	23793	0.306813	65801	10.514
S1#GGCTATTAGGAGTCGG-1	2733	6768	0.0591017	20166	14.004
S1#GGCTCAATCATGGTGT-1	4150	11970	0.15873	24058	11.248
S1#GGCTGAGAGTGAGCAA-1	3959	10660	0.103189	37248	12.351
S1#GGCTGGTTCACTTTAC-1	4096	9881	0.516142	36938	8.261
S1#GGCTTCAAGCCTTAAA-1	5475	17151	0.00583056	71577	11.514
S1#GGCTTCAAGCGAGTAA-1	2578	5603	0.0356952	18119	10.613
S1#GGCTTCAAGTCCTGAG-1	3800	8438	0.165916	21150	10.505
S1#GGGAATATCAAGTGTC-1	3542	8977	0.133675	18350	11.664
S1#GGGCAATAGTCCTTTG-1	4719	12935	0.0541167	1533	11.49
S1#GGGCAATAGTTATGGC-1	3225	9489	0.0526926	6233	11.044
S1#GGGCATGAGCCTGTGA-1	1493	2301	0.391134	28101	10.932
S1#GGGTATTTCACTAAGC-1	4896	13669	0.160948	14120	8.359
S1#GGGTCACTCACGCGGT-1	2913	6545	0.13751	19282	13.485
S1#GGGTTACGTAGCCATA-1	2795	6641	0.195754	19715	11.283
S1#GGGTTATTCGAGGAAC-1	4605	11458	0.226916	42371	7.53
S1#GGGTTATTCTAGCGTG-1	3898	8964	0.100402	26327	9.8
S1#GGGTTATTCTGTAAGC-1	4188	11990	0.100083	25085	11.715
S1#GGGTTTCCATCCAGGT-1	2843	6897	0.101493	22470	11.649
S1#GGGTTTGTCAATGTCA-1	4902	13283	0.090341	44947	5.281
S1#GGGTTTGTCCAGGAAA-1	3111	7364	0.0543183	7586	14.151
S1#GGGTTTGTCTACCTCA-1	5088	13435	0.0521027	1522	10.693
S1#GGGTTTGTCTGGCTTC-1	6718	24839	0.169089	46615	10.648
S1#GGTAACCGTTGCAATG-1	2639	6413	0.04678	22440	12.117
S1#GGTAACTTCGTGCTAG-1	2484	5650	0.141593	19423	11.083
S1#GGTAATTGTTGTTGGA-1	4313	13220	0.0226929	18295	10.993
S1#GGTACAAAGTGAACCT-1	5374	15666	0.108515	41107	11.015
S1#GGTACCGGTCAAGACC-1	4722	12655	0.165942	24992	13.826
S1#GGTATGTTCATTAGCA-1	3863	10462	0.0669088	24643	12.287
S1#GGTATTTCAGGCCATT-1	3891	9834	0.101688	20263	10.955
S1#GGTCAAGCATGTCAAT-1	7106	28711	0.010449	69573	11.939
S1#GGTCCTGCAGTTTCTC-1	652	855	1.52047	1274	5.484
S1#GGTCGGTTCGTAATCA-1	5371	15819	0.113787	46351	11.625
S1#GGTCGGTTCTCACACC-1	2976	8226	0.109409	21701	11.424
S1#GGTCTTTGTGCCTCAC-1	4243	10993	0.0363868	25592	11.396
S1#GGTCTTTGTTTGGTTC-1	3655	10281	0.0680868	27253	11.676
S1#GGTGAGCCAAGCTACC-1	3677	9742	0.0513242	22145	12.527
S1#GGTGAGGTCCCGCAAA-1	4833	11997	0.250063	32854	9.73
S1#GGTGAGGTCTTGGATA-1	3260	6932	0.274091	20427	10.7
S1#GGTGATTTCATTAGTG-1	2894	8556	0.116877	25887	9.552
S1#GGTGATTTCTAATCCT-1	3891	11748	0.136193	24881	10.438
S1#GGTGCTGGTAATGGAA-1	514	782	2.30179	1877	15.071
S1#GGTGCTGGTATTGTGG-1	4854	15470	0.051713	25499	8.818
S1#GGTGTGACAATTAAGG-1	1828	3407	0.205459	1325	10.404
S1#GGTGTGACACATACTG-1	2773	6623	0.0905934	20895	12.157
S1#GGTGTTGTCCAGGAAA-1	3334	6963	0.100531	9598	12.449
S1#GGTTAATGTCCGTAGG-1	4196	9905	0.0706714	24054	9.755
S1#GGTTACCCAACCGCCA-1	6069	20318	0.0442957	52481	11.136
S1#GGTTACCCAATTGCGC-1	3224	8064	0.47123	27975	10.282
S1#GGTTACTAGTTGGGCC-1	3778	9008	0.0888099	7587	10.427
S1#GGTTATATCATTCATC-1	540	1102	1.81488	7206	4.075
S1#GGTTATGGTCTTTGAC-1	3529	8732	0.091617	10993	9.734
S1#GGTTATGGTGATGATT-1	3229	9884	0.0505868	18393	10.817
S1#GGTTATGGTTCCATTA-1	3619	8878	0.056319	6525	11.497
S1#GGTTCTTGTGTCCTGC-1	1470	2352	0.340136	8613	10.083
S1#GGTTCTTGTTGGTGAC-1	3953	10446	0.0478652	15987	12.848
S1#GGTTGCGGTAACTACG-1	2887	6653	0.0601233	17010	12.066
S1#GGTTGCGGTTGGCGTG-1	1998	3717	0.134517	16155	11.06
S1#GGTTGCTCAATAATGG-1	407	845	3.66864	4093	4.89
S1#GGTTGCTCAGGATAAC-1	2691	5842	0.0855871	7605	13.57
S1#GGTTTCCTCGCAGGCT-1	4183	10004	0.089964	45134	11.969
S1#GGTTTCTGTAATGACT-1	4772	18678	0.0214156	1702	10.19
S1#GTAAAGCCAATAGCCC-1	4474	10884	0.0551268	26471	10.303
S1#GTAAGCAAGTATCGCG-1	494	1074	1.48976	11729	8.493
S1#GTAAGCGCAAGGTAAC-1	3403	8531	0.0703317	26434	11.399
S1#GTAAGCTTCGGCTATG-1	3828	8665	0.0577034	24997	10.2
S1#GTAAGCTTCTAGCTAA-1	4053	10219	0.0195714	15701	9.222
S1#GTAATAGCACATAGCC-1	3785	10297	0.18452	24203	10.14
S1#GTAATAGCACCGGTAT-1	3092	8406	0.0951701	23935	11.842
S1#GTACAATGTTAATGCG-1	4027	10991	0.209262	28038	9.588
S1#GTACAATGTTTAACGG-1	443	879	3.2992	29915	5.597
S1#GTACGTAGTTATAGCG-1	2368	4425	0.0677966	7689	9.958
S1#GTACTAATCGTTACAA-1	4619	11560	0.207612	20976	12.352
S1#GTACTAGGTTCACCAT-1	4221	11025	0.181406	5293	9.285
S1#GTACTTCGTAACAGGG-1	3560	8142	0.012282	18845	11.551
S1#GTAGCGCTCACGCCAA-1	7426	26651	0.311433	95400	10.318
S1#GTAGCGCTCCGGTTAG-1	3236	7766	0.0386299	23310	11.702
S1#GTAGCTGTCGCTAAAC-1	3752	8275	0.181269	27389	11.476
S1#GTAGCTGTCTATTGTC-1	1876	3575	0.0559441	6119	11.913
S1#GTAGGATCACCTCACC-1	4415	12522	0.167705	24351	10.461
S1#GTAGGATCAGGCCTTG-1	3518	8977	0.122535	23916	11.706
S1#GTAGGCGAGCGAGGTG-1	3057	5965	0.0670578	18106	10.658
S1#GTAGGCGAGCTCATAA-1	3510	8599	0.046517	23181	9.158
S1#GTAGTTATCATAACTG-1	4547	13006	0.230663	7377	12.151
S1#GTAGTTATCGGTTAGT-1	1857	3037	0.164636	1081	12.331
S1#GTAGTTTCACGTAATT-1	8275	34284	0.0991716	52981	10.964
S1#GTATCGCCACAGAAAC-1	5883	15940	0.125471	73057	10.049
S1#GTATGTTCAGTTAGCC-1	3257	7987	0.0626017	17394	10.511
S1#GTATTGCAGTAACAGG-1	3756	9548	0.125681	17012	11.771
S1#GTCAAACTCGTTACAA-1	1352	1855	0.0539084	1289	12.211
S1#GTCAATATCCGGTTAG-1	3899	10697	0.112181	19946	11.993
S1#GTCAATATCTAATCAG-1	3745	10474	0.152759	19262	10.669
S1#GTCAATATCTAATTGG-1	2025	4007	0.124782	12605	11.671
S1#GTCATCACAGTAAGTA-1	433	632	2.68987	9451	7.155
S1#GTCATCACATGAGTTT-1	3417	9127	0.164348	3486	11.133
S1#GTCATGCCATTGTGTG-1	7467	30480	0.183727	40863	9.997
S1#GTCCAGGGTACCGTTT-1	3135	8763	0.0798813	16163	10.789
S1#GTCCATTGTTGTTCAC-1	3647	13137	0.00761209	25276	10.386
S1#GTCCGTAAGTGTTGCG-1	3088	7116	0.0983699	24254	10.509
S1#GTCCTAGAGTTCCCAC-1	4689	14190	0.0775194	27860	9.831
S1#GTCCTCAGTGGATGTC-1	522	639	1.09546	5671	12.211
S1#GTCCTCAGTGGGAACA-1	4003	8175	0.0733945	23955	8.803
S1#GTCGAGGAGGTCTTGG-1	5503	14931	0.0468823	62615	10.358
S1#GTCGCAATCACGAATC-1	1998	3729	0.214535	18069	11.315
S1#GTCGCAATCATGGCCA-1	8876	35899	0.105853	69768	9.863
S1#GTCTCACTCTTAGTCT-1	5303	18079	0.0940317	23405	9.642
S1#GTCTTGCTCACAGCCA-1	2079	4273	0.187222	16554	11.563
S1#GTCTTTAGTATTGGTG-1	5992	19699	0.0609168	27981	11.614
S1#GTCTTTGTCAGTGAAG-1	3713	8889	0.0449994	22180	10.523
S1#GTCTTTGTCCTGAATA-1	3561	9666	0.113801	20467	10.841
S1#GTGAATCTCGATAACC-1	3178	8002	0.0624844	25082	10.379
S1#GTGAGCGAGGCTAAGA-1	2768	5451	0.128417	18670	11.705
S1#GTGATCAGTACAATGT-1	495	904	3.31858	14577	6.2
S1#GTGATCAGTCCCGGAA-1	3229	8232	0.0728863	27329	10.589
S1#GTGCACGGTTACCTGT-1	6158	19891	0.241315	18619	8.998
S1#GTGCATTAGCAAACCT-1	4125	12893	0.0387807	20708	11.682
S1#GTGCCTTTCCATCAGG-1	3465	8026	0.024919	21032	10.406
S1#GTGCGCAGTTTGGGCG-1	3862	8620	0.0348028	23232	8.835
S1#GTGCTCAAGCTTAGCG-1	3466	8217	0.133869	15454	11.392
S1#GTGCTCAAGGTCAAAG-1	2276	4634	0.0215796	11397	10.551
S1#GTGCTCCGTGTTAAAC-1	1713	3013	0.0995685	15836	11.415
S1#GTGCTCCGTTTGAGCA-1	427	824	1.21359	9790	4.807
S1#GTGCTGATCGTTTCGC-1	3207	8547	0.1521	25238	12.113
S1#GTGCTGGGTCATTGAG-1	5522	18168	0.0990753	37785	12.092
S1#GTGCTGGGTTCGCTTG-1	4579	12046	0.323759	22695	12.257
S1#GTGGACACAAGTCGCT-1	3553	7802	0.0897206	20478	10.808
S1#GTGGCTTCAATCGCAC-1	4638	11663	0.137186	43512	11.966
S1#GTGTAACTCTCCATGC-1	4783	11635	0.128921	38086	11.64
S1#GTGTGAGCAAGCTTTG-1	4200	9813	0.0407623	4301	9.797
S1#GTGTGCGGTCTATCGT-1	3175	6894	0.203075	17381	12.06
S1#GTGTGTTAGTATTGGC-1	3786	8788	0.193446	20900	12.48
S1#GTGTTCCTCCGTAAAC-1	5561	14096	0.148978	15161	9.413
S1#GTGTTCCTCGAGCAAA-1	3302	7575	0.158416	32271	10.017
S1#GTGTTCCTCTTAAGTG-1	3470	7583	0.0527496	14072	10.941
S1#GTTAACCAGCTTCTCA-1	4993	13789	0.0870259	26865	10.258
S1#GTTAAGTGTATGGTGC-1	3133	6483	0.0308499	18068	12.101
S1#GTTAAGTGTGCTCCGT-1	3889	10545	0.0474158	38241	11.387
S1#GTTACGTAGCATGTTA-1	5942	19574	0.132829	37917	11.575
S1#GTTACTCGTAAACAAG-1	3359	8077	0.0619042	16961	12.718
S1#GTTAGACTCATGGCCA-1	3596	10042	0.0697072	12027	11.476
S1#GTTAGGCGTAGCTGGT-1	515	1240	1.04839	7164	7.258
S1#GTTCATTTCCTTAGTT-1	474	896	2.79018	7239	7.893
S1#GTTCCCAGTCACCTAT-1	3883	10637	0.131616	23689	10.858
S1#GTTCCTGGTCAAGTAT-1	406	478	0.41841	3898	11.154
S1#GTTCCTTCAACTAACT-1	4118	11001	0.0363603	15413	10.407
S1#GTTCTCATCGGCCATA-1	5000	16910	0.106446	33248	12.188
S1#GTTCTTAGTTCCATTA-1	5671	22626	0.0618757	41575	11.762
S1#GTTCTTAGTTTGGCGG-1	5682	17171	0.0698853	41062	10.881
S1#GTTCTTGTCATTTGCT-1	3195	7662	0.0261028	22795	10.111
S1#GTTCTTGTCTGTTGCC-1	4674	14452	0.076114	32661	9.023
S1#GTTGCCCGTACGTTTC-1	2750	6957	0.114992	10001	11.745
S1#GTTGCGGGTCGCAAAC-1	3333	5778	0.103842	17193	8.455
S1#GTTGCTGAGCGTGCAC-1	3398	6201	0.22577	2056	13.113
S1#GTTGCTGAGGCCGGAA-1	2540	5388	0.0556793	22282	12.275
S1#GTTGGCGGTGTGAGGA-1	2296	4707	0.12747	20155	10.949
S1#GTTGGCGGTTACGCGG-1	2951	6201	0.0806322	22573	10.164
S1#GTTGGCGGTTGTCCAT-1	2458	5175	0.057971	5245	13.437
S1#GTTGTTGCACCGGCTA-1	6901	26812	0.0745935	47680	11.85
S1#GTTGTTGCACTATGGC-1	3242	7971	0.0752729	19955	11.55
S1#GTTTATCTCATAGACC-1	6438	24423	0.0286615	48699	10.771
S1#GTTTATCTCTTGATGA-1	6299	24563	0.0569963	20922	10.806
S1#GTTTGCTGTAATGACT-1	3749	12076	0.0910898	19109	11.757
S1#GTTTGCTGTACGGTAC-1	4066	10046	0.159267	8060	7.674
S1#GTTTGTTTCCTTGAGG-1	3868	10327	0.0871502	20064	11.684
S1#TAACCAGGTTGCACAA-1	4432	16558	0.0603938	35970	12.315
S1#TAACCGGTCCTTGAGG-1	3179	6745	0.0148258	16371	8.946
S1#TAACCGGTCGCTTGCT-1	1143	1738	0.0575374	18905	11.307
S1#TAACCTAAGGATCCGC-1	3537	7765	0.0772698	19278	8.48
S1#TAACCTAAGGCAATAG-1	2722	6007	0.066589	5579	9.063
S1#TAAGCTGGTTCGCGCT-1	3663	10351	0.0869481	7775	9.022
S1#TAAGGACCATTGCGTA-1	6248	21111	0.0284212	21661	10.277
S1#TAAGTAGCAAGGTATA-1	3983	10012	0.0699161	7306	10.715
S1#TAAGTGCTCTAAGTGC-1	3645	9593	0.14594	26094	11.51
S1#TAATCACCAAGGCCAA-1	7544	30688	0.16293	77600	11.848
S1#TAATCCGCAGAAATGC-1	428	912	1.42544	11350	10.783
S1#TAATCCGCATCCTGAA-1	5427	19129	0.109781	6137	13.161
S1#TAATCCGCATGTTGCA-1	6542	22762	0.0702926	33318	11.045
S1#TAATGGTGTAATGGCC-1	4075	11192	0.0536097	21874	11.201
S1#TAATTGCCAAACTCAT-1	899	1712	0.817757	11817	6.896
S1#TACAGCTAGATTCCTT-1	4658	17266	0.0173752	1314	11.054
S1#TACAGGTTCACTCAAA-1	3883	8940	0.302013	1026	13.296
S1#TACAGGTTCCCTGGTT-1	1733	4205	0.118906	2201	9.055
S1#TACAGGTTCCTAAGGT-1	3921	10256	0.25351	11458	9.528
S1#TACAGGTTCTGTGCAG-1	3958	10435	0.0383325	22090	9.012
S1#TACATCAAGCAAGATG-1	3314	7204	0.152693	24175	11.08
S1#TACATCAAGCTTCCCG-1	4475	13984	0.143021	25965	9.311
S1#TACATCAAGGTCATTA-1	518	732	2.04918	1140	6.219
S1#TACATCAAGTCATCCC-1	3224	9481	0.0949267	15155	12.218
S1#TACCAAATCAAACACC-1	4893	15011	0.233162	28146	10.57
S1#TACCCGGCACCTATAG-1	4228	10794	0.250139	18695	10.579
S1#TACCCGGCATAGACCC-1	2346	5225	0.0382775	7176	11.658
S1#TACCGAAGTTTGTTGC-1	417	849	1.76678	3578	4.921
S1#TACCGCAAGTCAATCA-1	3843	10180	0.0294695	21568	10.394
S1#TACCGTTGTTTGCGAA-1	3405	8425	0.320475	10698	13.486
S1#TACCTGCTCCGGTATG-1	1978	3171	0.504573	33148	9.339
S1#TACCTTAGTCCTTCTC-1	3263	8539	0.0351329	15323	10.957
S1#TACCTTTAGCACTTGG-1	535	848	2.47642	3765	6.661
S1#TACCTTTAGTTAGCTA-1	733	1306	2.29709	13506	6.199
S1#TACCTTTAGTTATGGC-1	4724	13338	0.0374869	24733	8.776
S1#TACGCACCAATGCCCG-1	482	971	3.29557	3268	4.744
S1#TACGTAATCACGCATG-1	3908	10157	0.068918	26550	8.855
S1#TACGTACAGGCCTTAG-1	3925	11093	0.0180294	18020	11.045
S1#TACTCAAAGCATGCAT-1	627	874	0.114416	2465	9.489
S1#TACTCGCTCGTTAGCG-1	1815	3777	0.0794281	5806	12.41
S1#TACTGAGGTCAAACTG-1	3784	10044	0.129431	7167	11.212
S1#TACTGCACAGAGAGCC-1	3265	9034	0.0885544	12767	12.446
S1#TACTTCGTCCAATAGC-1	4096	10615	0.0565238	12867	11.694
S1#TACTTCGTCCGGCTAA-1	4099	10747	0.186098	21523	11.584
S1#TAGACCAGTACCGTAA-1	3229	8781	0.0683293	16618	13.156
S1#TAGACCAGTGCGCATG-1	473	901	1.55383	5058	7.09
S1#TAGACCAGTGCTCCGT-1	3780	8787	0.193468	17755	11.797
S1#TAGACCAGTTAGGTGC-1	3272	10645	0.0751527	19301	11.548
S1#TAGACCAGTTAGTGAT-1	3565	8744	0.16011	26598	10.512
S1#TAGCAGGCAATCGCAC-1	6507	20460	0.16129	52568	12.642
S1#TAGCATATCGGTCAGC-1	2688	6340	0.157729	21257	11.158
S1#TAGCCGGGTGTTAGCA-1	2883	5734	0.0523195	2260	11.664
S1#TAGCCTCTCCCTTGCG-1	3491	10427	0.0959049	7315	6.468
S1#TAGCCTTGTGTGAGGA-1	4600	11429	0.078747	5742	10.951
S1#TAGCTAATCCATAAGC-1	7963	34929	0.0944774	67971	11.19
S1#TAGCTAGGTACCGAAC-1	3842	8267	0.229829	22187	11.066
S1#TAGCTTAAGGCGCATC-1	2678	5887	0.135893	17779	11.857
S1#TAGGAACCAATAGTCT-1	2833	5983	0.25071	16066	10.669
S1#TAGGAACCAGCTAATT-1	3573	9328	0.0857633	22126	9.509
S1#TAGGAGGGTCATTGAG-1	3678	8185	0.0244349	16812	10.301
S1#TAGGAGGGTTCATTTG-1	4317	11368	0.0615764	38029	10.876
S1#TAGGAGGGTTTACTTG-1	3786	10403	0.0480631	29255	11.82
S1#TAGGCTGTCGCATCCT-1	454	561	1.06952	1385	8.793
S1#TAGGCTTAGTGCACGC-1	532	848	2.83019	6360	6.275
S1#TAGGGTTTCAGGAAGC-1	1616	3220	0.0621118	6811	10.022
S1#TAGGTGCGTGGTTATG-1	5799	16387	0.0488192	29143	11.975
S1#TAGGTTGGTCGTTACT-1	4203	9952	0.0703376	16389	9.277
S1#TAGGTTGGTTTACGTC-1	6366	20682	0.246591	51806	10.871
S1#TAGTAACGTTAATGAC-1	3171	7975	0.112853	15120	12.845
S1#TAGTAGGAGGATTTGC-1	2749	6058	0.148564	8514	12.3
S1#TAGTAGGAGTAAAGGT-1	1618	3158	0.0633312	10457	12.314
S1#TAGTCAATCTCAATAG-1	2416	5221	0.0957671	6050	10.949
S1#TAGTGAGAGTGAAGTG-1	4846	15301	0.0849618	44428	10.827
S1#TAGTTTGAGGCTAGAA-1	3795	9142	0.0546926	26102	11.498
S1#TATAACCCAACTAGAA-1	5415	20152	0.277888	50977	9.189
S1#TATAACCCAATAGCCC-1	6698	26076	0.0460193	45126	11.378
S1#TATAACCCAGCACGTT-1	3525	10592	0.0944109	20624	11.849
S1#TATAGCCAGGTCCTAG-1	4231	11781	0.263136	28230	10.876
S1#TATAGCTCAGGTTTGC-1	4022	9922	0.0604717	4548	10.794
S1#TATAGGTGTCCCGGAA-1	2514	4716	0.106022	12104	10.24
S1#TATAGGTGTTCACTGT-1	3777	11785	0.12728	20241	12.079
S1#TATATCCTCCCTCATA-1	4471	15670	0.0765795	18625	10.988
S1#TATCACAAGCGTGCGT-1	6044	16394	0.567281	46378	11.451
S1#TATCACGCAGTAGGTG-1	567	1261	2.37906	10583	4.389
S1#TATCCAGCAAGCGAGC-1	3040	8306	0.108355	14428	10.917
S1#TATCCAGCAGCAGGTA-1	3835	10316	0.0387747	14033	11.411
S1#TATCGCACATTTAAGC-1	2356	5204	0.076864	6501	9.391
S1#TATGAAGCAACTGGCT-1	4741	11111	0.315003	27257	9.387
S1#TATGAAGCAGCTAATT-1	3682	9926	0.11082	22680	8.266
S1#TATGCATCACCAGCAT-1	7312	26082	0.0421747	50447	10.396
S1#TATGGCCCAGCCTGCA-1	548	1422	0.843882	5043	14.364
S1#TATGGTCAGTCACCTC-1	3796	10894	0.0367175	8117	11.574
S1#TATGTGATCGGTACGC-1	2469	5351	0.112129	3458	10.453
S1#TATTAGCCACGTAATT-1	2686	6593	0.0455028	20536	9.995
S1#TATTAGCCAGGCTAAG-1	4988	15409	0.0519177	17429	10.32
S1#TATTAGGTCATGAGCT-1	3132	8798	0.159127	20213	12.988
S1#TATTAGGTCTAATTGG-1	4061	10312	0.193949	48801	9.335
S1#TATTAGGTCTGCAAGT-1	3624	9061	0.0882905	21561	10.493
S1#TATTCGTTCCAACTGG-1	4272	13235	0.120892	25001	11.936
S1#TATTCGTTCGCTAGCA-1	1478	3696	0.487013	4483	10.586
S1#TATTGACCAAACAACA-1	3209	8069	0.136324	9411	11.001
S1#TATTTGCTCATTGTTC-1	5073	16535	0.05443	32924	11.377
S1#TATTTGCTCCGTTAAA-1	3897	13204	0.0454408	14701	12.155
S1#TATTTGCTCTCAATGA-1	4131	12370	0.0485044	14745	10.831
S1#TATTTGCTCTTGCTAT-1	3745	10985	0.0455166	18141	10.446
S1#TATTTGGAGCCTCTCG-1	4730	12997	0.153882	30222	10.32
S1#TCAAACCAGGCATTGT-1	2981	6080	0.0493421	11442	8.514
S1#TCAACAATCAATACGC-1	4322	11252	0.257732	7148	9.645
S1#TCAACAATCCGCAAGC-1	6347	19854	0.0755515	36294	11.994
S1#TCAAGTATCGGGATTT-1	8029	32363	0.173037	51269	11.002
S1#TCAATCGCAGGCGATA-1	531	898	0.77951	17186	5.552
S1#TCACCGGCATCAGCAC-1	3547	8709	0.0803766	15616	10.601
S1#TCACCGGCATGCTCCC-1	591	1295	2.54826	4668	4.831
S1#TCACCTGGTTCACTGT-1	6802	31193	0.0480877	57601	11.856
S1#TCACCTGGTTGGGTTA-1	2745	6303	0.111058	4817	9.218
S1#TCAGCAAGTTTAGTCC-1	485	846	4.60993	7922	8.894
S1#TCAGCCTTCATTACAG-1	5073	15972	0.0375657	13041	7.081
S1#TCAGCGATCACGAATC-1	4621	13620	0.176211	28498	13.334
S1#TCAGCGATCGAGCTAT-1	2680	4576	0.0874126	30912	9.502
S1#TCAGGAGCAGCAAGAT-1	4774	13340	0.202399	35900	11.838
S1#TCAGTAATCAAGGACA-1	449	710	0.28169	2479	16.195
S1#TCAGTAGGTTAAGTGT-1	3053	7857	0.025455	18193	11.979
S1#TCATACTTCACGAATC-1	1740	2822	0.212615	14786	9.713
S1#TCATACTTCCAAGTGT-1	5614	18705	0.283347	53582	6.212
S1#TCATGAGGTTTCGCCA-1	1371	2017	0.396629	5946	12.352
S1#TCATTGCGTAATCGGC-1	3479	8082	0.0989854	21915	10.922
S1#TCCACAACAGGCGATA-1	4881	13379	0.0597952	30905	13.077
S1#TCCACAACATTAAGTC-1	3860	12695	0.0315085	17041	11.491
S1#TCCAGGTCAGGATGGC-1	2600	4568	0.0656743	18032	11.449
S1#TCCATAAAGGTGTTAC-1	5027	13480	0.037092	70400	11.168
S1#TCCATGCTCCTGATTT-1	865	1444	1.52355	6283	9.296
S1#TCCATGCTCCTTGCAC-1	2862	6327	0.221274	22094	9.691
S1#TCCATGCTCTGTAATG-1	1432	2505	0.958084	11787	5.802
S1#TCCCTGGTCCCTGACT-1	6854	27765	0.623087	28217	10.823
S1#TCCCTGGTCCCTGTTA-1	673	1028	2.14008	3268	15.582
S1#TCCGCCATCAGTGAAG-1	5293	16288	0.0613949	63472	10.896
S1#TCCGGTAAGCCGCAAC-1	3657	8259	0.351132	27388	9.98
S1#TCCGGTTTCTCTAGCC-1	4730	14581	0.219464	24127	8.924
S1#TCCTAGTGTAACCAGC-1	3618	9694	0.113472	13615	10.985
S1#TCCTAGTGTCACAGAC-1	3257	7244	0.0690226	13580	9.05
S1#TCCTCAATCCAACTGG-1	462	1123	0.979519	3007	18.94
S1#TCCTCAATCTAAATCG-1	3916	12765	0.117509	21416	11.096
S1#TCCTCACAGAGGAGGA-1	5217	15557	0.0707077	46999	10.9
S1#TCCTCACAGTACCGCA-1	7266	33670	0.0712801	60324	12.062
S1#TCCTGGTTCCCTCAGT-1	5550	16800	0.0416667	28243	10.423
S1#TCCTGGTTCTAAGGAG-1	563	1260	2.30159	9980	10.816
S1#TCCTGTTCATTGTTGG-1	5532	17186	0.238566	31702	9.058
S1#TCCTTAGTCATGGCTG-1	3637	10987	0.0455083	23291	12.089
S1#TCCTTCAAGTCATGCG-1	5682	20599	0.12622	43423	12.209
S1#TCCTTGCAGGAAACTG-1	4088	9722	0.32915	20512	10.939
S1#TCCTTGCAGTACTGGT-1	5200	19087	0.0366742	27051	13.063
S1#TCCTTTACAAGATTCT-1	7185	29655	0.151745	49608	10.015
S1#TCGACAAGTCAAGTGC-1	3477	8084	0.111331	40042	10.708
S1#TCGACAAGTTAATGCG-1	3442	9149	0.0327905	36480	7.939
S1#TCGATTAAGCCGCTAA-1	3321	8629	0.069533	32397	9.262
S1#TCGCATTGTAAGTCGC-1	416	685	0.729927	3842	15.273
S1#TCGCATTGTTCATTTG-1	3657	9074	0.176328	22898	8.203
S1#TCGCCCATCCCTTGCG-1	3996	10106	0.0692658	22252	11.452
S1#TCGCGAGGTGAAGCCT-1	2993	6667	0.0299985	21437	11.559
S1#TCGCGCACACTTCATC-1	706	981	0.30581	2871	9.563
S1#TCGCGCACATGTTGCA-1	5173	14326	0.104705	18217	10.181
S1#TCGGTAAGTTTCCGGC-1	3735	9354	0.18174	22860	12.95
S1#TCGGTTACATGTTGCA-1	4154	10881	0.0643323	36240	10.283
S1#TCGGTTTGTGCAATAT-1	7016	22947	0.344272	8742	10.654
S1#TCGGTTTGTGCGCAAT-1	1706	2826	0.106157	11263	9.933
S1#TCGTTAAAGCCTCTGT-1	4619	12097	0.181863	20368	12.178
S1#TCGTTATTCCTGATGG-1	4359	12128	0.296834	6902	11.412
S1#TCTAAGGGTCAGGCAT-1	1081	3264	0.67402	15936	6.024
S1#TCTAAGGGTCATTAGG-1	7756	29019	0.317034	1447	9.785
S1#TCTAATCTCTTGCATT-1	1228	2126	2.02258	3837	7.762
S1#TCTACCTCACATTGCA-1	3346	10751	0.0837131	16971	10.457
S1#TCTACTAGTACAATGT-1	4411	11826	0.118383	16646	13.226
S1#TCTACTAGTCATCAAG-1	3318	9173	0.098114	18203	11.97
S1#TCTAGCACAATCGCAC-1	682	1439	1.38985	4186	20.459
S1#TCTCAAGCAATTGAAG-1	2790	6697	0.0746603	22001	10.42
S1#TCTCGCCCACACTAAT-1	3682	8673	0.1153	20841	11.335
S1#TCTGGCTTCACGCATG-1	945	1416	0.847458	2343	7.355
S1#TCTTCAAGTAGTCAAT-1	3961	11947	0.0585921	1362	12.079
S1#TCTTCAAGTTAGGCTA-1	3557	9964	0.0501807	18746	10.402
S1#TCTTGTCCACTCGCTC-1	4490	11989	0.116774	25751	10.267
S1#TCTTGTCCATGAATCT-1	3662	9269	0.0647319	13887	12.332
S1#TCTTTGTAGAGAGCCG-1	3489	7817	0.0511705	23666	10.149
S1#TGAAACTGTAATCGCA-1	4707	14173	0.345728	36142	11.384
S1#TGAACAGAGGCGGATG-1	2912	6573	0.0912825	24199	12.865
S1#TGAAGGATCCCGCAAA-1	2630	4748	0.0631845	15357	10.406
S1#TGACCAAGTTTAGCGA-1	3749	9320	0.160944	17397	11.363
S1#TGACCTTGTACCCACC-1	2454	4878	0.0205002	14149	10.372
S1#TGACTTAAGGTCAAAG-1	6146	20601	0.145624	63708	9.454
S1#TGAGCAAAGTAACTCA-1	2006	3737	0.0535189	18817	11.07
S1#TGAGCACGTGGAGCAA-1	2246	4615	0.173348	27543	10.473
S1#TGAGCCGGTGTGCACG-1	2952	6378	0.156789	20419	12.126
S1#TGAGCCGGTTAGGACC-1	7486	27777	0.295208	41071	10.351
S1#TGAGCCGGTTCACCCA-1	3048	6844	0.189947	20195	12.075
S1#TGAGCCGGTTGGTTGA-1	2594	5906	0.118524	16641	11.316
S1#TGAGGAGGTAGTAAGA-1	4145	9150	0.131148	30841	10.704
S1#TGAGGAGGTGCTTACT-1	5247	14254	0.203452	38012	10.362
S1#TGAGGGAGTTGTAAAC-1	3028	6362	0.0785916	20985	10.969
S1#TGAGGGCCAGGATGGC-1	4436	11166	0.214938	18663	9.976
S1#TGAGGTGCAGGCTAAG-1	546	979	4.0858	7540	5.306
S1#TGAGTGAAGCAAGATG-1	2472	5425	0.0921659	25014	9.344
S1#TGAGTGAAGTTAGAGG-1	3866	9620	0.155925	24459	11.847
S1#TGAGTTTCATGATTGT-1	4089	9318	0.0751234	20144	10.228
S1#TGATCACAGCATTTCT-1	6836	27903	0.0358384	59794	10.642
S1#TGATGACTCAATGTGC-1	5012	14436	0.0346356	32531	9.296
S1#TGATGATGTACTGATG-1	421	743	1.07672	3990	7.032
S1#TGATGATGTTACGCGG-1	4057	9595	0.0937989	30468	11.97
S1#TGATGATGTTTGAGCA-1	2854	6994	0.200172	15116	12.936
S1#TGATTAGTCATAACCA-1	3264	9038	0.132773	20151	10.405
S1#TGATTAGTCTCATCAT-1	6491	26273	0.0989609	40919	11.019
S1#TGCAAGCGTGCACGCA-1	1585	2923	0.0684229	1679	10.586
S1#TGCAAGCGTGTTTGTC-1	7928	30901	0.0647228	84639	11.915
S1#TGCAATATCAGGCCTA-1	3132	8673	0.1153	16303	11.368
S1#TGCACTTGTACCGTTT-1	4262	12774	0.039142	13312	9.912
S1#TGCAGGCTCTTACTCG-1	8216	35887	0.0640901	25479	11.016
S1#TGCATTAAGCTCCCTG-1	4158	11093	0.117191	17595	12.048
S1#TGCATTAAGTCAATCA-1	6721	22301	0.0582934	17498	9.894
S1#TGCCATTGTAGTTACG-1	3945	14558	0.00686908	1165	13.033
S1#TGCCTGTTCATTCATC-1	786	1364	1.02639	16306	6.851
S1#TGCGATTAGCTAAGTC-1	701	1498	1.66889	14507	11.963
S1#TGCGCGAGTTAGCAGC-1	3278	7356	0.190321	10429	9.246
S1#TGCGGTTCAGCAATAA-1	3086	5479	0.23727	4704	9.419
S1#TGCGGTTCAGGACCTT-1	3777	7833	0.076599	19077	11.284
S1#TGCTAACAGGACAATG-1	536	1278	3.20814	3511	5.481
S1#TGCTCAACAAACCTTG-1	1288	2068	1.6441	1675	5.941
S1#TGCTCAACAATGCCCG-1	3413	9901	0.101	12626	10.651
S1#TGCTCCGTCTAATCCT-1	3159	8263	0.242043	11918	11.326
S1#TGCTCTCAGTACTGGT-1	5596	20988	0.00952925	20171	9.753
S1#TGCTGGATCTTGCAGG-1	2737	7048	0.0567537	21033	12.012
S1#TGCTTAAAGTAAGTCC-1	3627	9257	0.399698	21104	11.353
S1#TGCTTCATCAATCATG-1	749	1252	2.71565	1064	5.829
S1#TGCTTGCTCGATTTAG-1	3625	10599	0.0754788	27434	10.83
S1#TGCTTGCTCGCGCTAA-1	3966	8397	0.0714541	11015	9.417
S1#TGCTTGCTCGGTTACG-1	5410	16887	0.0769823	45916	11.987
S1#TGCTTGTGTCGCAATA-1	2636	5727	0.0523834	12023	11.934
S1#TGCTTGTGTTGCAGTA-1	3985	9255	0.205294	1178	6.459
S1#TGGACAAAGCATGACT-1	3864	9590	0.239833	7773	12.379
S1#TGGACGGAGTAGGCGG-1	2245	4556	0.153644	33810	10.526
S1#TGGACTAGTACGATTG-1	2721	6225	0.0963855	4658	7.75
S1#TGGATTCAGATTCCTT-1	4209	12103	0.0413121	20724	10.671
S1#TGGATTGGTTTATGGG-1	8860	34617	0.170436	50768	11.988
S1#TGGCCAATCAGCACGC-1	6314	24262	0.19784	39047	10.384
S1#TGGCCAATCGGCTATG-1	3708	9522	0.073514	1709	9.75
S1#TGGCCAATCTGGTCCT-1	4579	11676	0.231244	13046	9.545
S1#TGGCCATCAAGTAAGC-1	2456	4985	0.0200602	7238	9.636
S1#TGGCCATCATCCATCT-1	512	1438	0.556328	3428	5.691
S1#TGGCCTGCATCTTGAG-1	3434	9259	0.0756021	17793	11.85
S1#TGGCCTGCATTGTGTG-1	4027	9805	0.0305966	38265	9.903
S1#TGGCGGTTCCTTGCGT-1	3288	6922	0.101127	20499	10.265
S1#TGGCTAAGTCGTAATG-1	4531	11002	0.0545355	14374	11.059
S1#TGGCTAAGTGCTCCGT-1	3302	8195	0.0610128	24509	9.501
S1#TGGCTATAGTTCCCAC-1	3313	9329	0.0535963	22708	10.054
S1#TGGGCATGTTGCTTCG-1	720	913	1.53341	37933	10.436
S1#TGGTAAACACAACAAA-1	463	558	0.179211	7213	10.463
S1#TGGTCAAGTCCTTCAG-1	3442	8835	0.0792303	19629	12.155
S1#TGGTGATTCCTCACAC-1	3448	6931	0.201991	26314	10.007
S1#TGGTTAATCCTAATAG-1	3192	6414	0.0779545	7123	12.68
S1#TGGTTAATCGCATTAA-1	3406	9027	0.110779	18386	10.89
S1#TGGTTCCTCTGCAAAC-1	405	665	3.90977	11865	5.485
S1#TGGTTCTGTAACGGGA-1	2147	4161	0.0720981	16932	11.82
S1#TGGTTCTGTTGGGTTA-1	2543	4154	0.409244	3260	9.426
S1#TGTAAAGCAAGCCAGA-1	2665	5639	0.0886682	18682	12.943
S1#TGTAAGCTCCATTACT-1	4001	9605	0.176991	25158	12.492
S1#TGTAAGCTCTTAGCCC-1	2408	5068	0.0986582	16163	13.424
S1#TGTAAGTGTGTGAGGA-1	565	823	2.18712	7022	10.801
S1#TGTAATGTCCGTGACA-1	4897	12072	0.339629	21149	9.677
S1#TGTAATGTCCTCCCTC-1	6192	22914	0.183294	43464	10.579
S1#TGTAATGTCGAAGTAG-1	2774	7053	0.0425351	21320	9.982
S1#TGTAATGTCTCACATT-1	4371	11549	0.0519526	26376	9.811
S1#TGTCAATCAAATACCT-1	3469	8933	0.0559722	7853	15.798
S1#TGTCAGTAGCGGTTAT-1	3050	8467	0.106295	32334	10.45
S1#TGTCCTGGTACTGAAT-1	3954	12815	0.179477	38680	8.21
S1#TGTGATCAGGAGCAAC-1	3187	8077	0.0371425	19778	11.947
S1#TGTGCGCAGTATGTGC-1	4469	12477	0.16831	1525	16.955
S1#TGTGCGCAGTTACTTC-1	3980	10836	0.175341	1263	10.908
S1#TGTGCTGAGGAGTCTT-1	4426	12156	0.189207	26537	9.71
S1#TGTGGAGCACAACCTA-1	666	1808	0.829646	12594	7.1
S1#TGTGGCGGTAACCTAG-1	3155	7137	0.140115	25451	12.637
S1#TGTGGCGGTAATCGGC-1	7867	25791	0.096933	50495	11.47
S1#TGTGGCGGTTGCATCT-1	5802	16780	0.0357569	42046	11.334
S1#TGTGGCTCAATTAACC-1	406	505	0.792079	9672	7.937
S1#TGTGTTAAGCGAAGTA-1	2832	7118	0.168587	25631	11.043
S1#TGTGTTAAGCGATAGA-1	3331	7360	0.0951087	14809	13.176
S1#TGTGTTAAGGTCAAAG-1	4334	10187	0.0883479	34479	9.477
S1#TGTTACTTCTCAATTC-1	7661	32459	0.101667	62144	11.303
S1#TGTTAGCAGCCTGACA-1	3281	7206	0.124896	23050	10.707
S1#TGTTATGAGCGCAATT-1	4272	12819	0.0780092	27034	10.642
S1#TGTTCCTCAAGCCACT-1	5466	16292	0.0736558	28879	10.786
S1#TGTTGCACACGTGCTG-1	4197	11154	0.125516	27998	9.412
S1#TGTTGTAAGTCATTAG-1	3933	9922	0.0604717	22726	10.403
S1#TGTTGTGCAGTTATCG-1	3662	9788	0.0306498	30857	10.453
S1#TGTTGTGCATGCTATG-1	2170	4491	0.178134	9784	10.276
S1#TGTTGTTTCACAGACT-1	4948	14473	0.0552753	14056	10.181
S1#TGTTGTTTCCCTCGCA-1	4671	14909	0.321953	44933	9.443
S1#TGTTTGTTCACAGCGC-1	3018	6205	0.0644641	9292	10.241
S1#TTAACCAAGGAACGCG-1	428	604	1.3245	2233	12.494
S1#TTAACTGAGCGTGCGT-1	4528	10000	0.16	57422	10.634
S1#TTAACTGAGTCATCCC-1	2800	6781	0.0884825	23836	10.236
S1#TTAAGCCAGGTCCTAG-1	3233	8870	0.0563698	19437	12.695
S1#TTAAGGACATCAGTAT-1	1951	3884	0.128733	10113	11.574
S1#TTAAGGACATGAGCAG-1	1381	2172	0.138122	12841	11.474
S1#TTAAGGACATGTCGCG-1	3845	10498	0.0666794	25260	10.839
S1#TTAAGGACATTCCTCG-1	4608	15048	0.0531632	44399	12.09
S1#TTAAGGTGTTGCGGAT-1	6432	20592	0.0339938	56812	12.17
S1#TTAAGTGTCATAACTG-1	3963	10428	0.0958957	6739	8.492
S1#TTACACCGTCTCACTG-1	5258	16798	0.0773902	12834	10.472
S1#TTACACCGTGTCACGG-1	5808	20880	0.0478927	51612	10.869
S1#TTACAGCAGTGGCGGA-1	3062	6683	0.104743	20835	10.425
S1#TTACCGTGTTCGGTAA-1	2669	6702	0.0149209	16673	13.535
S1#TTAGACTCAGCTTAGC-1	3261	9228	0.0758561	13689	11.813
S1#TTAGCAGGTTGTAACG-1	2332	4356	0.0688705	7939	11.535
S1#TTAGCTGCATCAATCG-1	3952	10885	0.165365	7271	12.399
S1#TTAGGCGTCCCTCAGT-1	2940	6828	0.234329	22963	12.809
S1#TTAGTCAAGAAAGGAA-1	3736	9297	0.268904	17628	8.681
S1#TTAGTCAAGCGAAGTA-1	799	1368	1.38889	5928	10.008
S1#TTAGTCAAGGGTTATC-1	6013	18343	0.190808	29733	10.294
S1#TTATTGCTCTGGTCCT-1	3770	11615	0.111924	14225	10.664
S1#TTCACTGTCAAGCCTG-1	3715	8695	0.0575043	20312	11.595
S1#TTCAGGTAGTCAGGCC-1	6128	20200	0.0742574	36454	9.234
S1#TTCAGTTTCACTAATG-1	477	635	1.5748	4370	12.992
S1#TTCAGTTTCGTTACTT-1	4553	13436	0.156297	20611	11.634
S1#TTCATTCAGCGCTCAA-1	4885	12807	0.226439	21741	11.505
S1#TTCATTCAGGAGGTTA-1	4353	11971	0.16707	20233	12.637
S1#TTCCCACAGCATGTTA-1	3682	11333	0.0794141	19115	10.405
S1#TTCCCACAGCCGCAGT-1	530	786	1.01781	3517	15.212
S1#TTCCCACAGGAGTCGG-1	2961	7481	0.106938	24265	11.029
S1#TTCCCACAGGAGTCTT-1	4201	12056	0.0580624	34018	9.525
S1#TTCCCGCCACCTAATG-1	3319	8168	0.0857003	21413	10.637
S1#TTCCTCAAGGCCTTAG-1	3822	12178	0.0328461	15955	10.389
S1#TTCCTTCTCCATCAGG-1	4752	17527	0.0855822	13538	11.807
S1#TTCCTTGAGACTTACA-1	3488	10758	0.0185908	20412	11.169
S1#TTCGCAACATAATCCG-1	2673	6506	0.0307409	5963	11.426
S1#TTCGGTACAATATGGA-1	4724	13920	0.0359195	32320	11.881
S1#TTCGTTAGTTATTGCC-1	7039	26753	0.0485927	26743	10.135
S1#TTGACATCAGCCAGAA-1	8387	34471	0.188564	66734	11.045
S1#TTGACATCAGGACACA-1	3834	8695	0.161012	13644	12.112
S1#TTGACTAAGGGACCTC-1	5315	16407	0.0609496	28053	9.668
S1#TTGAGCTAGGACGTAA-1	3399	8018	0.149663	24516	11.935
S1#TTGAGCTAGGGCTTAT-1	3239	6585	0.288535	27423	9.322
S1#TTGAGCTAGTAGGCGG-1	6013	19589	0.229721	64634	12.778
S1#TTGAGGCGTTAAGCGC-1	2614	5708	0.122635	20112	13.339
S1#TTGCAACAGCCTAATA-1	3421	8124	0.0738552	20607	13.27
S1#TTGCAAGGTTACCGGG-1	6510	22169	0.103748	63246	9.274
S1#TTGCAAGGTTAGAGCC-1	2949	5318	0.0752162	38504	9.593
S1#TTGCCCGTCGGTCATG-1	3929	10118	0.0494169	1426	13.173
S1#TTGCGAGTCATGCAAC-1	5021	15663	0.140458	37143	12.23
S1#TTGCGAGTCTAGCTAA-1	3212	9198	0.0761035	15044	11.962
S1#TTGCGTCTCGTACCGA-1	3302	6838	0.17549	18574	10.691
S1#TTGCTCTCAATAAGCA-1	5685	22025	0.0590238	31186	11.369
S1#TTGCTCTCAGTCTATG-1	4604	11987	0.158505	22470	11.636
S1#TTGCTTAGTAGTTACG-1	2870	7430	0.242261	4799	5.903
S1#TTGCTTAGTTTGCGAA-1	5886	18255	0.21364	5893	11.002
S1#TTGCTTTAGGCGTAAA-1	2492	4130	0.145278	13407	10.104
S1#TTGGAGGCATTGTGGC-1	2907	6439	0.124243	20424	11.422
S1#TTGGATATCTTAAGTG-1	3707	9884	0.111291	16202	12.19
S1#TTGGATCAGCAACAAG-1	5757	19052	0.0472391	3625	9.959
S1#TTGGATCAGCTTCCCG-1	1653	2777	0.14404	2619	13.675
S1#TTGGATCAGTTAGTGC-1	6725	23195	0.698426	35906	11.811
S1#TTGGCTGAGACAAAGT-1	5200	18819	0.111589	21535	9.551
S1#TTGGCTTGTTTGGGTA-1	3994	10088	0.128866	15515	13.494
S1#TTGGGCCAGTTTAACG-1	4584	11092	0.018031	23007	10.242
S1#TTGGGCGGTCCTAAGA-1	3327	8707	0.13782	26670	11.347
S1#TTGGGTTAGCTATTGA-1	3001	8099	0.111125	22066	9.844
S1#TTGGGTTAGGCGAATA-1	3939	9300	0.225806	31521	11.14
S1#TTGTAAGTCAACAAGG-1	3235	7990	0.20025	14968	11.572
S1#TTGTAAGTCATGACCG-1	405	793	0.630517	17355	6.99
S1#TTGTAAGTCCTGGCTT-1	4333	12756	0.117592	18623	11.615
S1#TTGTCAAAGAACCTGT-1	6823	26966	0.0482089	28620	10.846
S1#TTGTCAAAGACTCGCA-1	2547	5209	0.0383951	7718	8.868
S1#TTGTCAAAGCATGTCG-1	2597	5445	0.165289	16903	11.828
S1#TTGTCCATCACAGCGC-1	3338	8629	0.069533	19567	12.586
S1#TTGTCCCAGGATTGCT-1	3427	10136	0.0394633	21853	10.716
S1#TTGTCCGGTACCCACC-1	5760	17858	0.0727965	19330	12.728
S1#TTGTGAGGTAGCTAAT-1	4013	9934	0.322126	7568	10.232
S1#TTGTGCCTCATTGACA-1	2914	6049	0.19838	1019	7.558
S1#TTGTGTGCAGGCATCT-1	3901	9187	0.217699	25033	10.282
S1#TTGTTCCCAGCATGAG-1	2909	7608	0.0657203	22620	11.738
S1#TTGTTGCGTTAGGACC-1	2143	4796	0.0834028	16418	11.156
S1#TTGTTGTTCATTTGCT-1	4186	15924	0.0502386	28482	10.465
S1#TTGTTGTTCCTGGTCT-1	5034	15389	0.0389889	19672	11.904
S1#TTGTTGTTCTACCTGC-1	7319	29673	0.0269605	66388	9.101
S1#TTGTTGTTCTTGCAAA-1	3814	9926	0.181342	18717	12.236
S1#TTGTTTGGTAATCGGC-1	3855	9936	0.0905797	9248	11.584
S1#TTGTTTGGTCATAACG-1	3608	11900	0.10084	25612	10.648
S1#TTGTTTGGTGTTGCTT-1	5710	19107	0.157011	38556	11.446
S1#TTTAAGCCAGGAAGCC-1	8193	30619	0.143702	80240	9.181
S1#TTTAAGCCATAATCAC-1	3273	9252	0.0540424	22208	10.64
S1#TTTAAGGTCAAGTGAG-1	480	1117	1.96956	5890	15.756
S1#TTTAAGGTCCAAATCA-1	515	637	0.156986	3241	8.943
S1#TTTACGCGTCACCAAA-1	5564	15771	0.285334	51841	10.21
S1#TTTACGCGTCTTACTA-1	4369	11662	0.0943234	23815	10.111
S1#TTTAGCAAGACTCGCA-1	3796	9996	0.220088	26435	10.174
S1#TTTAGCAAGATAACCC-1	3352	8910	0.0673401	18903	12.078
S1#TTTAGGATCATGCTAA-1	2465	5699	0.0175469	13372	9.707
S1#TTTATGGAGTAAGTCC-1	566	1398	2.14592	18763	5.458
S1#TTTCACCCAAACCTAT-1	536	1054	0.948767	2353	20.541
S1#TTTCAGTTCGTTACTT-1	5294	17262	0.0231723	20782	10.228
S1#TTTCATCAGCCGCAAC-1	4373	12798	0.0625098	26530	10.315
S1#TTTCATCAGCTTCCCG-1	3424	10379	0.0674439	22564	11.02
S1#TTTCCACCACCCTCAC-1	6054	21451	0.121206	25822	9.937
S1#TTTCGTCCAGGCGAGT-1	3957	9445	0.169402	20489	11.251
S1#TTTCTTGCACATAGCC-1	604	839	1.54946	9181	6.382
S1#TTTCTTGCAGGACACA-1	3853	11892	0.0336361	5694	11.199
S1#TTTGACCGTCAAGTAT-1	477	888	2.25225	6316	15.705
S1#TTTGACCGTCATTACC-1	4848	13046	0.0689867	7480	8.164
S1#TTTGACCGTGTGCACG-1	3531	7223	0.152291	28597	13.183
S1#TTTGAGTCAAAGGTAC-1	3597	9927	0.100735	14444	12.59
S1#TTTGAGTCATGTTGTG-1	3635	7668	0.10433	22687	10.158
S1#TTTGCATTCATTATGG-1	4515	15466	0.0258632	20944	10.626
S1#TTTGCATTCCCGCAAA-1	6566	23875	0.0251309	37565	10.805
S1#TTTGCGACAATCCTGA-1	5046	15648	0.121421	18335	11.725
S1#TTTGCGACACTGGCCA-1	5008	16021	0.031209	35998	11.913
S1#TTTGCGGAGCAAGATG-1	2508	6091	0.262683	17028	14.801
S1#TTTGCGGAGGCATGAA-1	6147	18627	0.0590541	42064	10.66
S1#TTTGGCTGTAAGGTTT-1	3287	10070	0.0893744	12910	10.852
S1#TTTGGCTGTTAACACG-1	4418	13215	0.0983731	16515	10.708
S1#TTTGGCTGTTGTGACA-1	3840	8370	0.143369	25424	10.618
S1#TTTGGTGCAACAGGAT-1	4529	11929	0.0251488	14688	11.651
S1#TTTGGTGCATAGCGAG-1	2658	5806	0.103341	22864	9.11
S1#TTTGTCCCATGGAGGC-1	1693	3043	0.131449	12472	11.442
S1#TTTGTGAAGTCAATTG-1	3814	12160	0.0246711	21376	11.475
S1#TTTGTGAAGTGAGCGG-1	3750	10168	0.147522	45721	10.227
S1#TTTGTGGCATATTGAC-1	7475	29778	0.104104	38059	10.502
S1#TTTGTGTTCCAAGTGT-1	4350	11217	0.169386	20133	12.716
S1#TTTGTGTTCGGTTTCC-1	589	1538	1.10533	9954	7.576
S2#AAACAGCCAGCAACAG-1	573	1089	3.12213	10399	6.81
S2#AAACAGCCATTCAGCA-1	1849	3953	3.6681	10407	4.036
S2#AAACATGCATAAGGAC-1	4393	11893	0.302699	35149	10.061
S2#AAACCAACAATAGCAA-1	7072	28386	0.133869	10013	9.674
S2#AAACCAACACGTTACA-1	5680	16016	0.518232	46758	8.182
S2#AAACCAACATGTTGGC-1	7263	29250	0.444444	25422	10.088
S2#AAACCGAAGAAAGGAA-1	4679	12084	0.380669	17072	10.871
S2#AAACCGCGTAGTTAAC-1	2406	4615	1.53846	3425	11.965
S2#AAACCGCGTCCGGTTC-1	405	591	3.38409	6536	5.301
S2#AAACCGGCATTGCGAC-1	564	1107	3.52304	4331	4.758
S2#AAACGGATCACAAGCT-1	4671	13116	0.221104	29480	9.369
S2#AAACGGATCTGGCATG-1	4782	13741	0.0800524	52708	10.933
S2#AAACGTACAGTGAACG-1	4312	10117	0.22734	22643	10.853
S2#AAAGCAAGTCATAGAT-1	718	1323	1.43613	2155	19.158
S2#AAAGCACCACGGTACT-1	6203	18802	0.627593	38901	8.989
S2#AAAGCCCGTCATGCAA-1	3432	8478	1.65133	2279	7.448
S2#AAAGCCCGTTCCGCAC-1	4029	10468	0.0859763	9915	11.052
S2#AAAGCTTGTAAACAAG-1	5192	15238	0.446253	32549	9.173
S2#AAAGCTTGTCATTGTC-1	5478	16197	0.15435	46236	10.3
S2#AAAGGACGTGATTTGG-1	2896	4981	0.281068	33213	8.853
S2#AAAGGTTAGACAACGA-1	3483	10796	0.213042	27438	9.515
S2#AAAGGTTAGCAAGATG-1	4819	13982	1.14433	11684	9.202
S2#AAAGGTTAGCATGCAT-1	6413	24911	0.100357	47694	10.237
S2#AAAGGTTAGTAGCTTA-1	4533	12311	0.511737	36907	9.923
S2#AAATCCGGTCAAGACC-1	7274	29194	0.366514	46715	9.267
S2#AAATCCGGTGCGCATG-1	3898	9535	0.293655	7451	9.562
S2#AAATGCCTCACTTTAC-1	4935	13411	0.104392	29221	8.322
S2#AAATGCCTCCCTCTAA-1	5180	19301	0.471478	10460	12.503
S2#AAATGCCTCGTTTCCA-1	2196	4633	2.09368	26641	7.473
S2#AAATGGCCATAGTCAT-1	432	666	1.5015	5641	6.851
S2#AACAAAGGTGTCCAAA-1	4833	12185	2.02708	67682	7.141
S2#AACAGATAGACCATAC-1	434	795	0.503145	1395	6.474
S2#AACAGATAGCCGCAAC-1	4553	13018	0.445537	22120	11.076
S2#AACAGCAAGCCAGTAT-1	4485	12384	0.177649	12235	11.908
S2#AACAGCAAGCGGGCAA-1	3141	6517	0.107411	21833	10.101
S2#AACAGCAAGGCTGTGC-1	2904	7077	0.49456	20907	10.848
S2#AACAGGATCCGGTATG-1	6183	21761	0.551445	17465	13.046
S2#AACATAGCAATTATGC-1	4681	14102	0.290739	17276	10.502
S2#AACATCATCCTCGATC-1	6702	25228	0.241795	7144	13.272
S2#AACATTGTCCTCATGC-1	410	613	2.77325	1220	5.589
S2#AACCCGCAGCGAAGTA-1	2893	5939	0.286243	30559	9.762
S2#AACCGCTCAACAGGAT-1	4678	13742	0.57488	39892	9.308
S2#AACCGGCTCATCCACC-1	6137	19027	0.0630683	47357	10.178
S2#AACCGGCTCCTCCATA-1	4557	14619	0.123127	26977	10.273
S2#AACCGGCTCTATGACA-1	7866	34067	0.666334	43717	10.127
S2#AACCTCACACAGGATG-1	5193	15732	0.247902	31688	8.808
S2#AACCTCACATGTCAAT-1	7413	31691	0.618472	63166	11.173
S2#AACCTTAAGTTGCCTC-1	3012	5869	0.0681547	4138	10.92
S2#AACCTTGCAAATACCT-1	5639	16011	0.118668	10179	9.872
S2#AACGACAAGAAAGGAA-1	2606	4510	0.288248	16231	8.475
S2#AACGACAAGAAGCTAG-1	3737	8259	0.108972	28445	9.465
S2#AACGACAAGGTCCTGA-1	7383	27242	0.0587328	69079	8.983
S2#AACGCCCAGCCTGAGC-1	3393	7969	0.351362	21766	10.957
S2#AACGCCCAGGAACACA-1	4085	10557	0.587288	19870	11.728
S2#AACGCCCAGGAGTCTT-1	5491	17281	0.104161	53303	10.994
S2#AACGCCCAGTTTGAGC-1	3345	7160	0.418994	32208	9.43
S2#AACGGTAAGGAGGTTA-1	3830	9530	0.514166	26135	10.799
S2#AACGGTAAGGGCTTTG-1	3019	6058	0.148564	19091	10.423
S2#AACTAGCTCACTTTAC-1	1354	2205	2.04082	2041	11.634
S2#AACTAGCTCGACAAAG-1	856	1678	1.78784	10335	10.819
S2#AACTAGCTCGTGCCTT-1	2550	5070	0.25641	12714	10.468
S2#AACTAGTGTTAGAGCC-1	8574	39788	0.555444	94004	10.643
S2#AACTAGTGTTCCATTA-1	848	2503	4.35477	5917	10.471
S2#AACTCACAGTCCTTTG-1	6607	30205	0.74491	3470	10.014
S2#AACTGTTCATGAAGTA-1	5483	17250	0.991304	8837	8.383
S2#AACTGTTCATTGTGTG-1	4575	12144	0.148221	42180	10.654
S2#AACTTAGTCGATTATG-1	5217	16043	0.137131	68130	11.047
S2#AAGAACAGTGCCTCAC-1	6921	23444	0.115168	21213	9.996
S2#AAGAATCAGCATGAAG-1	1934	6086	1.38022	12963	6.06
S2#AAGAATCAGCGCTAAT-1	7038	23876	0.586363	2700	6.232
S2#AAGAATCAGGAGTCGG-1	4683	11258	0.710606	30994	9.354
S2#AAGACAAGTACGTTTC-1	5385	15246	0.51161	28604	9.922
S2#AAGACATAGGTCGAGG-1	3679	7949	0.264184	35948	8.989
S2#AAGCAAGTCGGGCCAT-1	3014	5977	0.117116	27151	10.044
S2#AAGCATGAGTTATCTC-1	406	661	3.63086	7482	5.474
S2#AAGCCACGTTATGTGG-1	4047	8880	0.146396	32179	8.998
S2#AAGCCACGTTTACTTG-1	3681	9422	0.30779	29932	9.389
S2#AAGCCTCCATTAAGCT-1	1960	3103	0.418949	1008	10.216
S2#AAGCCTGTCACTTTAC-1	3564	9381	0.149238	22848	10.976
S2#AAGCCTTAGATTGAGG-1	4035	10740	0.176909	52947	11.826
S2#AAGCCTTAGGCATTAC-1	5681	16855	1.20439	52160	8.376
S2#AAGCGAATCGGTTTCC-1	3621	8344	0.119847	29982	10.372
S2#AAGCGAGGTACTTAGG-1	3917	9081	0.891972	41218	9.827
S2#AAGCGGGTCGTCCTTA-1	1357	2237	0.268216	15076	11.226
S2#AAGCGTTTCTGTGAGT-1	3910	9186	0.185064	32900	9.128
S2#AAGCTAGAGAGCCGCT-1	2739	5663	0.264877	25376	10.799
S2#AAGCTAGAGCAAACCT-1	5758	17657	0.339809	45652	11.194
S2#AAGCTATGTTGAAGCC-1	5989	18386	0.282824	53721	10.326
S2#AAGCTATGTTGTTGCT-1	4981	14320	0.810056	63824	8.415
S2#AAGCTCCCAGTAGGAT-1	3688	8783	0.113856	3709	10.443
S2#AAGCTCCCATCTTGAG-1	4395	13106	0.877461	46783	9.774
S2#AAGCTTGGTTGCACAA-1	2923	6802	0.27933	4891	13.119
S2#AAGGATCCACAGCCAT-1	4102	11320	0.132509	28202	9.97
S2#AAGGATCCATGAATAG-1	4104	11283	0.079766	28329	10.191
S2#AAGGATCCATTGTCCT-1	3774	9990	0.31031	21595	10.171
S2#AAGGATGTCCTTGAGG-1	445	694	4.03458	19806	9.524
S2#AAGGATTAGACCATAC-1	6200	20491	0.165927	40106	10.152
S2#AAGGATTAGGCGCTTA-1	3820	8650	0.508671	10554	10.652
S2#AAGGATTAGTATTGTG-1	6002	17617	0.283817	15947	10.231
S2#AAGGCCCTCAGCCAAT-1	7302	28239	0.226637	49616	10.687
S2#AAGGTATAGCTGAGGG-1	3065	6685	0.314136	22738	9.835
S2#AAGGTATAGGAATAAC-1	3793	9674	0.506512	30743	9.165
S2#AAGGTCAAGGACCTCA-1	4501	11032	0.489485	5904	9.84
S2#AAGGTCAAGGCATGTT-1	3906	10121	0.088924	17540	9.125
S2#AAGTTTGTCCCGCAAA-1	854	1994	2.35707	12653	7.527
S2#AAGTTTGTCTGTAATG-1	5560	17325	0.392496	32736	10.268
S2#AATAACCGTCTTGCAT-1	4031	10275	1.80049	4217	12.329
S2#AATACCGGTAAGCACC-1	5310	16986	0.877193	72758	9.329
S2#AATACCGGTAAGTCGC-1	4638	12317	0.138021	3448	9.589
S2#AATACCGGTCAATACG-1	1052	2038	4.80864	9908	5.761
S2#AATACCGGTGTTGTGA-1	6076	18335	0.283611	49399	9.966
S2#AATACCGGTTAGAGCC-1	453	718	3.34262	18628	8.148
S2#AATAGAGGTCCTTCAG-1	1255	1988	0.754527	2418	8.799
S2#AATATCCCAATGCGCT-1	4627	12906	0.410662	28357	11.096
S2#AATATCCCATGCTCCC-1	4966	15294	0.0980777	35028	11.525
S2#AATATCCCATTATGAC-1	3587	8978	0.13366	31380	9.465
S2#AATCAGGAGATAGACG-1	5073	13651	0.783825	23645	12.173
S2#AATCAGGAGCGTGCAC-1	5757	15184	0.11196	1576	9.442
S2#AATCATCCAAACGGGC-1	456	727	4.5392	2773	5.774
S2#AATCATGTCACAGCCA-1	2389	4139	1.1597	9131	6.78
S2#AATCCATCAAACCCTA-1	3941	10272	0.155763	23912	11.251
S2#AATCCATCAATTAGCT-1	5658	18007	0.122175	36916	12.657
S2#AATCCCTGTAAGCTCA-1	3466	10102	0.148485	21133	11.336
S2#AATCCGTAGATTGAGG-1	6181	19124	0.198703	30737	9.68
S2#AATCCTAAGACAGGTA-1	3291	7629	0.235942	22136	10.911
S2#AATCCTAAGGTGTTAC-1	4094	10237	0.273518	25423	10.016
S2#AATCGCCCACTGACTA-1	4603	14062	0.640023	27276	10.807
S2#AATCGCCCATCATGTG-1	7281	24071	0.348968	29200	9.282
S2#AATCTCAAGTGTTGTA-1	1838	3041	0.526143	1283	7.716
S2#AATCTTGAGCGCTAAT-1	3355	7351	0.421711	3993	6.186
S2#AATGCAACACAGAAAC-1	510	1045	1.81818	3017	6.639
S2#AATGCATGTAATGGAA-1	420	694	4.61095	6937	5.147
S2#AATGCATGTCACAAAT-1	6408	21971	0.286742	40943	12.043
S2#AATGCATGTGACATAT-1	4455	11913	0.184672	14411	11.555
S2#AATGCATGTGCGCATG-1	451	608	1.48026	3757	8.346
S2#AATGCATGTTCCTGAT-1	3306	7576	0.105597	5520	9.839
S2#AATGGCGCAATTGCGC-1	4426	10648	0.187829	13211	9.618
S2#AATGGCGCATTAAAGG-1	630	1103	1.35993	1026	12.541
S2#AATGTCATCCCTCATA-1	5113	15685	0.548295	8955	10.435
S2#AATGTCATCCTCCCTC-1	4582	15070	0.0995355	4091	9.312
S2#AATGTCATCTAATCTC-1	4297	14197	0.119744	22108	12.083
S2#AATTAGCGTAACGAGG-1	4208	9989	0.49054	23085	9.229
S2#AATTAGCGTATCTGGA-1	3886	10269	0.0973805	37881	9.079
S2#AATTAGGCACAAACTT-1	461	620	4.83871	2229	5.367
S2#AATTCGTCAACCCTAA-1	4984	14996	0.186716	33475	11.687
S2#AATTGACGTTTGGGTA-1	4111	10549	1.82956	62330	8.709
S2#AATTGCTCAACAACAA-1	458	875	3.31429	10060	7.857
S2#AATTGCTCAGAAATTG-1	3452	9156	0.0764526	19077	11.004
S2#AATTGCTCAGGAACCA-1	5369	18228	0.0987492	42711	10.116
S2#AATTGGACAAAGGCCA-1	5789	18580	0.349839	46552	8.452
S2#AATTGGACACTTGTTC-1	510	694	2.16138	1534	5.439
S2#AATTGGACAGACAAAC-1	3699	8995	0.177877	13927	10.207
S2#AATTGGACATCATGGC-1	4928	12682	0.149819	27425	8.527
S2#AATTGGGAGCATCCAG-1	6149	19224	0.291303	58711	10.583
S2#AATTGGGAGTGAACCT-1	4645	12918	0.580585	16445	9.379
S2#AATTGTGTCGTTACAA-1	5507	15516	0.908739	26878	10.22
S2#AATTTGCCAACTGGCT-1	6580	23786	0.466661	60246	9.428
S2#AATTTGCCAGGTCCTG-1	6036	21691	0.253561	45839	11.594
S2#AATTTGGTCATTACAG-1	5958	19524	0.61975	11779	10.465
S2#AATTTGGTCATTTGTC-1	433	676	3.69822	15539	5.094
S2#AATTTGGTCCCATAAA-1	3687	8944	0.279517	21847	12.94
S2#ACAAAGGTCAACAAGG-1	697	891	1.3468	2917	5.634
S2#ACAAAGGTCCCTGACT-1	5477	16368	0.555963	4845	8.847
S2#ACAAAGGTCGATTCTT-1	4232	12317	0.251685	30206	10.395
S2#ACAAAGGTCGTTAACA-1	3033	7175	0.850174	2458	10.085
S2#ACAACACTCATGGCCA-1	5419	17631	0.102093	35697	10.284
S2#ACAACACTCCTGATTT-1	1283	2621	2.06028	13397	5.785
S2#ACAACACTCCTTTACG-1	5207	15669	0.0510562	25549	8.972
S2#ACAACATGTATTTGGG-1	7755	34376	0.415988	37829	9.991
S2#ACAACATGTGGGTGAA-1	7981	34139	0.430593	1568	14.961
S2#ACACCTTGTTGCCTCA-1	7080	28448	0.288245	8278	10.124
S2#ACACTAGGTAAACAAG-1	1784	3167	0.347332	5078	10.371
S2#ACACTAGGTAGCAGCT-1	5094	14019	0.634853	52304	9.887
S2#ACACTTAAGGTAGCTT-1	4249	11317	0.415304	28278	10.234
S2#ACACTTAAGTAAAGGT-1	536	759	3.0303	8940	9.348
S2#ACACTTGCACTGACTA-1	7038	29354	0.357703	66508	9.563
S2#ACAGCCGGTAAAGCGG-1	4179	10287	0.204141	38847	9.577
S2#ACAGCCGGTCATGAGC-1	455	1015	2.16749	11700	5.417
S2#ACAGCCGGTCATGCAA-1	696	979	1.53218	4582	17.236
S2#ACAGCGCTCCAGGAAA-1	4275	11992	0.191795	3648	13.358
S2#ACAGCGCTCTGTAAGC-1	4213	10080	0.0496032	42655	8.105
S2#ACAGGAATCCCGAACA-1	4728	12208	0.597969	30967	9.478
S2#ACAGGATCAACTAGCC-1	3688	7659	0.143622	37791	8.601
S2#ACAGGATCACAACAAA-1	8632	36533	0.355843	76978	8.741
S2#ACAGGATCACTTCACT-1	404	776	2.06186	9551	4.473
S2#ACAGGTAAGCATTTCT-1	7455	29133	0.0823808	74146	11.499
S2#ACAGTATGTCGTTACT-1	3680	8394	0.202526	16567	11.208
S2#ACAGTATGTTGCGTAA-1	3718	10043	0.149358	1341	9.641
S2#ACATAGCTCGAGGTGG-1	3336	7844	0.101989	25747	9.442
S2#ACATCAATCCCGTTTA-1	4384	13402	0.0746157	21778	11.993
S2#ACATTAGTCAGGAACA-1	425	756	4.36508	10149	6.516
S2#ACATTAGTCATCCTAT-1	6480	26435	0.298846	47846	12.465
S2#ACATTGCAGAACCTGT-1	3471	9772	0.112567	27461	9.675
S2#ACCAAGTTCCAATAGC-1	6676	24712	0.28731	3464	16.328
S2#ACCAAGTTCTGTAAGC-1	567	1040	4.03846	19942	8.579
S2#ACCAATATCACTCGCT-1	5610	17794	0.297853	10998	9.258
S2#ACCAATATCAGCACCA-1	4246	14548	0.123728	1237	11.881
S2#ACCAATATCTCCATAT-1	492	676	3.5503	3924	6.145
S2#ACCACATAGCCTGACA-1	7054	29823	0.0737686	60586	9.495
S2#ACCAGCTCAAGTTATC-1	4005	11978	0.267156	28175	11.638
S2#ACCAGCTCAGGTTCAC-1	700	1731	1.09763	8824	6.29
S2#ACCAGCTCATTAAACC-1	4523	12335	0.105391	4624	8.243
S2#ACCAGGCTCCTGCGAA-1	3226	8564	0.163475	9119	10.789
S2#ACCAGGGAGCTCAAAC-1	3525	8451	0.118329	26104	10.581
S2#ACCAGGGAGGGATGCG-1	3275	6771	0.310146	24061	9.479
S2#ACCATAATCGCTCCAT-1	532	1113	1.97664	11478	8.553
S2#ACCATTAAGGGCTTTG-1	4510	13230	0.0755858	38427	8.43
S2#ACCATTAAGTGAGGTA-1	5240	12698	0.606395	18149	7.488
S2#ACCCAACCAGGCTTCG-1	422	732	3.96175	5323	7.885
S2#ACCCAACCATCATGGC-1	3834	8724	0.21779	26804	6.728
S2#ACCCAGGGTCACCTAT-1	5685	21913	0.511112	67685	10.236
S2#ACCCGCTGTCAACAAT-1	410	592	2.36486	6988	6.934
S2#ACCCGCTGTCAAGTGC-1	4243	10667	0.178119	10014	10.607
S2#ACCCGGTAGGGCTTAT-1	3386	7581	0.224245	19351	10.553
S2#ACCCGTAAGCCTGAGC-1	4179	10952	0.465668	22197	10.452
S2#ACCCGTAAGTTTGGTA-1	639	1598	2.06508	32455	4.389
S2#ACCCTCCCACGAATCC-1	4730	14195	0.0915815	20602	11.24
S2#ACCCTCCCAGGCGATA-1	4408	13166	0.106334	17226	10.143
S2#ACCCTGTTCCTGGCTT-1	3598	9195	0.130506	52302	7.087
S2#ACCGAAGCAAGCTAAA-1	3706	9339	0.128493	33220	11.128
S2#ACCGCAATCATGACCG-1	4346	12738	0.109907	21296	11.661
S2#ACCGGCTAGGAACGGT-1	3072	7766	0.180273	4181	13.911
S2#ACCGGTTCAATCATGT-1	2412	6271	4.97528	11369	5.626
S2#ACCTAAATCATTGTTC-1	4422	14721	0.122274	17142	9.838
S2#ACCTAAATCGATATTG-1	4924	13926	0.0574465	23782	10.23
S2#ACCTACCTCAGGAACA-1	4065	11424	0.533964	27060	9.85
S2#ACCTACCTCCTGAGTG-1	3988	10319	0.125981	6336	9.426
S2#ACCTACCTCGCACAAT-1	4847	15299	0.0784365	37922	9.679
S2#ACCTGGATCCATTACT-1	731	1811	2.26394	16314	7.824
S2#ACCTGGATCCCTCTAA-1	654	1368	3.36257	6639	5.702
S2#ACCTGGATCCGCCTAT-1	3553	9968	0.110353	27095	10.113
S2#ACCTGGATCGGTTACG-1	3503	8551	0.783534	8477	10.209
S2#ACCTGGATCTCAATGA-1	7162	28710	0.57123	49009	10.62
S2#ACCTGGTCACCTGTAA-1	7944	35373	0.534306	83331	10.874
S2#ACCTGTTGTAACGAGG-1	3703	8969	0.133794	2566	11.244
S2#ACCTTCATCCTAAGGT-1	803	1553	3.92788	13705	7.161
S2#ACCTTCATCTTAGTCT-1	6942	32380	0.0802965	74205	9.188
S2#ACCTTCCAGCCATCAG-1	3657	10062	0.139137	5874	10.544
S2#ACCTTCCAGTAACCAC-1	5335	15614	0.0832586	12498	7.488
S2#ACCTTGCTCATGCTTT-1	6788	28431	0.351729	57802	10.202
S2#ACCTTGTGTGGAAGGC-1	7502	29080	0.309491	5700	12.743
S2#ACCTTGTGTTTGGGCG-1	4221	11041	1.02346	70482	6.723
S2#ACGAACAAGTTAGTGC-1	4132	10828	0.249354	11586	9.198
S2#ACGAAGTCAGGCTACT-1	3884	10031	0.338949	25614	8.386
S2#ACGACTTAGCCTCTCG-1	3973	12339	0.105357	32510	10.138
S2#ACGACTTAGCTTCCCG-1	3617	8534	0.187485	23474	10.074
S2#ACGACTTAGGCGCACT-1	497	846	3.19149	1488	6.738
S2#ACGAGTAAGCCGCAAC-1	3915	10487	0.0858205	28204	9.59
S2#ACGAGTAAGGTCCTAG-1	2661	5909	0.35539	5916	10.826
S2#ACGAGTAAGTATGTGC-1	3917	9913	0.151316	4395	10.695
S2#ACGATTCAGACTATTG-1	4482	11683	0.15407	35206	8.369
S2#ACGATTCAGTTAGTTG-1	655	947	1.47835	2160	8.158
S2#ACGCAAGCACTTAGGC-1	4599	11440	0.515734	35375	8.777
S2#ACGCAAGCATGAGCAG-1	4903	14406	0.277662	44374	11.03
S2#ACGCACGGTAAGGTCC-1	4574	11043	0.244499	7612	9.509
S2#ACGCACGGTGCTAGCG-1	6209	22869	0.673401	69090	10.971
S2#ACGCCACAGGTGCTGC-1	4415	12827	0.210493	39425	9.822
S2#ACGCCACAGTGAACGA-1	6672	24093	0.112066	28494	7.814
S2#ACGCCTAAGCGGGCAA-1	4945	13946	0.573641	30862	9.863
S2#ACGCCTTTCTGGCTTC-1	7029	23381	0.46619	2241	9.487
S2#ACGGGAAGTTACAACG-1	5296	14614	0.410565	12526	10.641
S2#ACGGTTAGTGAAACAA-1	4941	11737	0.102241	40627	10.043
S2#ACGGTTTAGCCTTAAA-1	6377	21370	0.294806	56057	9.522
S2#ACGGTTTAGCTGTAAC-1	3439	8084	0.309253	20606	11.257
S2#ACGGTTTAGGCCGGAA-1	5164	13830	0.397686	46443	10.888
S2#ACGTCAAGTGTCCAAA-1	5456	13836	0.657705	37874	10.692
S2#ACGTCCAAGCACTAAC-1	4184	12144	0.914032	30428	8.716
S2#ACGTTGTAGCCTGACA-1	512	1140	1.14035	6091	9.913
S2#ACGTTGTAGCTGAGGG-1	3299	8087	0.0989242	21928	11.957
S2#ACTAAAGCACTCAACA-1	4736	11018	1.64277	63393	7.821
S2#ACTAAAGCATTAGGTT-1	3550	9014	0.177502	18753	11.67
S2#ACTAACCAGGATTTGC-1	4571	12495	0.272109	24799	10.637
S2#ACTAACCAGGGTCCAC-1	1821	3527	3.03374	18710	6.545
S2#ACTAACTCACATACTG-1	5646	16696	0.167705	31394	8.8
S2#ACTAACTCATCCTGAA-1	7140	28715	0.0522375	49490	9.282
S2#ACTAATCCAATTGACT-1	527	683	3.22108	3049	8.003
S2#ACTAATCCATGAGCAG-1	8214	31826	0.320493	58665	8.877
S2#ACTAGGCGTCATAGAT-1	5683	17082	0.275143	43966	10.557
S2#ACTAGGCGTGGAAACG-1	4549	10354	0.193162	36484	10.294
S2#ACTAGGCGTTACTTCA-1	5550	16705	0.353188	54732	10.816
S2#ACTATGTCAGAATGAC-1	4497	13071	0.359575	29321	10.46
S2#ACTCACCTCCCTCATA-1	7580	37548	0.332907	69123	7.671
S2#ACTCACTGTCGAAGTC-1	465	606	3.9604	5317	6.791
S2#ACTCGCTTCACCATTT-1	5065	14128	0.403454	4395	12.652
S2#ACTGAAACAAGCTTTG-1	3989	11633	0.214906	21239	9.852
S2#ACTGAATGTGTTTCAC-1	554	948	2.21519	9589	5.722
S2#ACTTACAAGCAGGTTT-1	638	1561	2.30621	18315	8.183
S2#ACTTAGGGTCACAAAT-1	429	747	4.2838	10125	8.122
S2#ACTTAGTCACAGACTC-1	5282	19631	0.769192	28919	10.606
S2#ACTTAGTCAGCCAGTT-1	4859	15179	0.138349	40432	9.653
S2#ACTTAGTCATTAGCGC-1	5354	15503	0.425724	13699	10.561
S2#ACTTATCTCAAGACTC-1	7649	32423	0.252907	49237	11.668
S2#ACTTATCTCAAGTGTC-1	2084	3349	0.268737	28378	8.432
S2#ACTTATCTCGAGCTAT-1	445	741	4.45344	9017	7.132
S2#ACTTATGAGTGACCTG-1	4123	10269	0.175285	27487	10.211
S2#ACTTGCACAAGGTCGA-1	7532	29135	0.281448	59970	10.989
S2#ACTTGCACAAGGTGGC-1	4414	10915	0.897847	23394	9.947
S2#ACTTGCACACCTCAGG-1	4273	13790	0.246555	23897	9.979
S2#ACTTGTAAGACTTATG-1	4549	12408	0.145068	39262	8.724
S2#ACTTGTAAGATGCCTG-1	4847	13074	0.12238	20382	8.819
S2#ACTTGTAAGTCCTTTG-1	7019	27762	0.453858	1169	14.198
S2#ACTTGTCGTGTCACGG-1	3813	9505	0.599684	31264	10.273
S2#ACTTGTCGTTAACGGC-1	458	614	1.79153	6902	6.912
S2#AGAAACCCAAATTGCT-1	430	734	3.13351	11367	5.851
S2#AGAAACCCAACTAGGG-1	4358	12541	0.263137	25009	9.15
S2#AGAAACTAGCGATAAG-1	5092	14586	0.459345	28037	10.087
S2#AGAAAGGCAATAACGA-1	2512	4887	0.0818498	5201	9.022
S2#AGAACCAAGCATTTCT-1	463	662	4.07855	8376	8.447
S2#AGAACCAAGCTGGAAA-1	486	886	2.0316	2579	11.474
S2#AGAACCGCAATCATGT-1	4674	12797	0.0625147	35069	8.218
S2#AGAACCGCACCTATAG-1	3753	9457	0.190335	22569	10.613
S2#AGAACCGCATAAACCT-1	1951	4675	1.30481	2826	7.556
S2#AGAATCGAGGGCTAAA-1	3468	7411	0.161921	24937	9.756
S2#AGAATCGAGTTATTCC-1	4047	9669	0.165477	21234	10.482
S2#AGAATCTGTTACAACG-1	5900	18512	0.723855	7268	10.513
S2#AGACAATAGCGCAATT-1	4066	11863	0.278176	26952	10.446
S2#AGACAATAGTTAGCTA-1	4041	10280	0.116732	24254	10.138
S2#AGACACGCAAATGCCC-1	7086	24034	0.0956978	70514	9.256
S2#AGACACGCAGCTAATT-1	4501	12804	0.0937207	29983	9.255
S2#AGACACGCAGGCTGTT-1	4987	17240	0.174014	68456	6.954
S2#AGACCCGGTGTCCAGG-1	5784	16602	0.126491	61948	10.521
S2#AGACTATGTCTCAGCC-1	3981	11201	0.267833	1139	10.118
S2#AGAGATTAGCATGTCG-1	3043	8245	0.218314	25934	10.64
S2#AGAGATTAGCTAATTG-1	883	1559	3.78448	26471	6.434
S2#AGAGATTAGCTTCTCA-1	2794	6407	2.71578	8731	8.006
S2#AGAGATTAGTGAGGGT-1	2921	6796	1.95703	58845	6.95
S2#AGAGGAACATGCATAT-1	6197	22680	0.286596	45905	11.401
S2#AGAGGATGTCTAACCT-1	515	1281	2.41998	7307	6.126
S2#AGAGGATGTGGACATC-1	2888	6190	0.242326	18403	10.554
S2#AGAGGATGTGTGAGGA-1	5788	17759	0.18019	28774	9.695
S2#AGATGAAGTGAGACTC-1	3427	7893	0.798176	23173	12.328
S2#AGATGCTTCCAGGGAG-1	3731	9506	0.178834	26811	10.157
S2#AGCAAATAGACAAGTG-1	623	1504	3.19149	1492	9.736
S2#AGCAACAAGTCATTTC-1	876	1432	2.51397	9681	6.869
S2#AGCAATACATCCTGAA-1	405	578	3.11419	2530	6.34
S2#AGCAATTGTCCTTAGT-1	4148	12743	0.125559	49743	8.924
S2#AGCAATTGTTGGATCA-1	6035	19958	0.886862	33437	9.788
S2#AGCACAGCAATACTGT-1	4351	13163	0.448226	23412	10.842
S2#AGCACTAGTCCTAAGA-1	3710	10104	0.247427	15148	10.406
S2#AGCAGGTAGACAGGTA-1	3349	8463	0.189058	29039	10.715
S2#AGCATTTCAATTAGGA-1	4429	13351	0.374504	7501	9.342
S2#AGCATTTCATAATTGC-1	624	1248	2.00321	15569	6.706
S2#AGCCAGTGTAATCGGC-1	5951	18001	0.349981	3556	9.231
S2#AGCCGGTTCCTTTACG-1	4754	12732	0.306315	34924	9.028
S2#AGCCTAAGTGAGCAAG-1	3979	9668	0.713695	36836	9.557
S2#AGCCTAAGTTAATGAC-1	4468	11765	0.220994	22676	9.131
S2#AGCCTGGGTGATGAAA-1	3209	9130	0.186199	28532	9.672
S2#AGCGATTTCGGGACTC-1	4846	13267	0.942187	17311	10.748
S2#AGCGCCTAGCTAAGTC-1	5727	18302	0.442575	30970	10.141
S2#AGCGCTCAGGCTTAAC-1	490	898	1.44766	1459	5.166
S2#AGCGGATAGGAGGCAT-1	4806	12280	0.439739	30327	10.351
S2#AGCGGATAGTCATTGA-1	5604	16658	0.0900468	3857	6.202
S2#AGCGTGCTCTTGCTAT-1	5025	15878	0.686484	28403	9.565
S2#AGCTAAACAAGGTGGC-1	431	738	3.11653	10794	7.778
S2#AGCTAAACACCTAATG-1	4581	14696	0.0340229	31053	9.875
S2#AGCTAACTCTGTTCAT-1	4727	15177	0.560058	20231	9.286
S2#AGCTAACTCTTGTCTG-1	4505	14006	0.271312	25013	10.258
S2#AGCTACGTCATGGTGT-1	6764	24131	0.265219	42974	11.371
S2#AGCTAGTTCTATCGCC-1	3161	7959	0.0879507	1107	14.535
S2#AGCTATATCATTAGCA-1	4465	13260	0.128205	30007	9.798
S2#AGCTATATCCTAGTTT-1	4549	12692	0.724866	33756	9.322
S2#AGCTATATCTCAATAG-1	4741	12376	0.105042	2026	12.338
S2#AGCTCATAGAACCTGT-1	4046	11745	0.204342	25390	10.37
S2#AGCTCATAGCACTAGT-1	4950	14255	0.175377	41634	8.024
S2#AGCTCATAGCTATATG-1	4685	12764	0.125353	5722	13.162
S2#AGCTCATAGTCACGAT-1	5615	15026	0.50579	35458	8.536
S2#AGCTGCTCATTAGCGC-1	4124	11362	0.598486	3217	8.395
S2#AGCTTAATCGCAATCG-1	4501	12643	0.458752	23391	11.9
S2#AGCTTCCTCCGCAAAT-1	7425	29535	0.257322	24635	9.094
S2#AGCTTGGTCACAGCGC-1	528	886	4.17607	2473	7.039
S2#AGCTTGGTCTCCATGC-1	6468	24292	1.14441	14838	10.127
[truncated: 11,752 more rows]
