# Supplementary material for: PHLOWER leverages single-cell multimodal data to infer complex, multi-branching cell differentiation trajectories
Source: Nat Methods. 2025 Oct 23;22(11):2328–36. doi: 10.1038/s41592-025-02870-5 (PMC12615267; doi:10.1038/s41592-025-02870-5)
Supplement: Supplementary file 13 — Differential expression analysis and transcription factor–gene expression correlation to find regulators. [file 41592_2025_2870_MOESM13_ESM.xlsx]

## Sheet: a.podocyte
	names	scores	pvals	pvals_adj	logfoldchanges	correlation	gene
FOXP1	FOXP1	-4.30736	8.49849e-05	0.000288176	-1.07323	0.983328	FOXP1
FOXC2	FOXC2	-8.0612	1.23756e-09	2.70412e-08	-1.52542	0.977908	FOXC2
FOXJ3	FOXJ3	-7.79414	1.39867e-09	2.89836e-08	-1.27921	0.96554	FOXJ3
ELF2	ELF2	0.804511	0.423757	0.50258	0.159972	0.961924	ELF2
NFIB	NFIB	-3.50542	0.0009786	0.00248311	-0.529741	0.955539	NFIB
MAFB	MAFB	-9.0889	1.4897e-11	7.93797e-10	-1.16849	0.951162	MAFB
NFIC(VAR.2)	NFIC(VAR.2)	-3.70809	0.000481783	0.00128821	-0.716705	0.950322	NFIC
MAFG	MAFG	-8.55606	2.64099e-10	7.29697e-09	-1.23958	0.940017	MAFG
FOXO3	FOXO3	-3.72867	0.000469298	0.00126847	-0.520863	0.936365	FOXO3
FOXL1	FOXL1	-3.42333	0.0011558	0.00286454	-0.567634	0.930044	FOXL1
LIN54	LIN54	-1.26199	0.211478	0.276776	-0.14105	0.925103	LIN54
NFIC::TLX1	NFIC::TLX1	-2.87026	0.00592187	0.0118756	-0.498812	0.922895	NFIC
FOXD1	FOXD1	-3.72867	0.000469298	0.00126847	-0.520863	0.92279	FOXD1
MAF	MAF	-7.90708	1.79483e-09	3.52354e-08	-1.6286	0.90797	MAF
MAF::NFE2	MAF::NFE2	0.612552	0.542134	0.618398	0.118361	0.907166	MAF
WT1	WT1	-12.1297	2.38157e-17	1.77665e-14	-1.27001	0.90009	WT1
STAT1::STAT2	STAT1::STAT2	-2.84186	0.00648694	0.0128362	-0.416493	0.898788	STAT1
HOXB3	HOXB3	6.24481	3.41136e-08	4.48342e-07	0.916834	0.897843	HOXB3
TCF12	TCF12	-9.46932	1.13181e-13	1.68866e-11	-1.11995	0.892621	TCF12
TCF12(VAR.2)	TCF12(VAR.2)	3.55797	0.000729132	0.00190854	0.958053	0.89059	TCF12
REST	REST	-1.0843	0.28458	0.359825	-0.246963	0.88493	REST
ETV5	ETV5	3.34592	0.00131829	0.00321534	0.4927	0.883863	ETV5
FOXK2	FOXK2	-4.28611	8.46952e-05	0.000288176	-0.778139	0.87478	FOXK2
ZNF75D	ZNF75D	-7.38337	4.02858e-09	7.33005e-08	-1.3661	0.872841	ZNF75D
SMAD5	SMAD5	-3.06886	0.00301619	0.00665704	-0.299238	0.871042	SMAD5
NR4A1	NR4A1	4.37556	5.3153e-05	0.000193425	0.649417	0.854884	NR4A1
CTCF	CTCF	-1.33705	0.185363	0.247372	-0.264309	0.845815	CTCF
HOXB9	HOXB9	2.19956	0.0316372	0.0523311	0.285207	0.843059	HOXB9
HOXB4	HOXB4	8.66591	3.50743e-12	2.01273e-10	1.42776	0.83993	HOXB4
TGIF2	TGIF2	-6.02475	8.10536e-08	8.48628e-07	-0.713042	0.83901	TGIF2
FOXP2	FOXP2	-6.97471	1.17971e-08	1.87248e-07	-1.11186	0.838753	FOXP2
BACH1	BACH1	1.74549	0.0860894	0.125927	0.376622	0.831122	BACH1
MEF2C	MEF2C	-6.8502	1.14815e-08	1.86201e-07	-0.776115	0.830811	MEF2C
TP63	TP63	-1.07935	0.285233	0.36004	-0.25887	0.829179	TP63
MAFK	MAFK	-1.9196	0.0591305	0.0905777	-0.274664	0.823133	MAFK
MSANTD3	MSANTD3	0.768401	0.445512	0.524215	0.17287	0.806252	MSANTD3
HESX1	HESX1	3.23349	0.00189096	0.00442212	0.4652	0.804738	HESX1
GRHL2	GRHL2	6.89534	4.62133e-09	8.20836e-08	1.48906	0.803911	GRHL2
HNF1B	HNF1B	8.16861	1.59172e-10	5.1627e-09	2.62847	0.803303	HNF1B
SMAD2::SMAD3::SMAD4	SMAD2::SMAD3::SMAD4	-4.44862	4.20825e-05	0.000156187	-0.488261	0.802072	SMAD2
MEF2D	MEF2D	-4.09251	0.000175749	0.000535139	-0.60987	0.799101	MEF2D
TEAD4	TEAD4	-1.85381	0.0679751	0.102031	-0.547268	0.795428	TEAD4
TEAD1	TEAD1	-1.52628	0.131305	0.183778	-0.438991	0.795187	TEAD1
FOXK1	FOXK1	-4.8129	1.86977e-05	7.97024e-05	-0.745508	0.795171	FOXK1
ZKSCAN1	ZKSCAN1	-1.08076	0.284217	0.359825	-0.121088	0.791834	ZKSCAN1
PAX2	PAX2	5.49031	6.0453e-07	4.60183e-06	0.84521	0.789013	PAX2
BACH1::MAFK	BACH1::MAFK	0.844483	0.401211	0.481196	0.210869	0.787455	BACH1
FOXC1	FOXC1	-6.08388	3.21936e-07	2.66849e-06	-1.16265	0.780871	FOXC1
FOXH1	FOXH1	-2.42321	0.0187205	0.0327061	-0.310676	0.778136	FOXH1
E2F2	E2F2	-1.17257	0.246327	0.317375	-0.187624	0.777786	E2F2
E2F6	E2F6	-5.78932	1.69842e-07	1.56422e-06	-0.85405	0.770297	E2F6
TCF4	TCF4	2.9868	0.00389091	0.00822271	0.787598	0.762027	TCF4
ELK1	ELK1	0.102663	0.918544	0.937953	0.0198066	0.747134	ELK1
TCF21	TCF21	-9.54858	2.73299e-13	2.70182e-11	-1.39437	0.741232	TCF21
THAP1	THAP1	0.581272	0.562877	0.636222	0.073089	0.738491	THAP1
NFE2L2	NFE2L2	1.85861	0.067268	0.101539	0.44216	0.733431	NFE2L2
TEAD3	TEAD3	-2.28504	0.0253712	0.043311	-0.645033	0.732734	TEAD3
CDX4	CDX4	2.39404	0.0197288	0.034307	0.416312	0.727727	CDX4
PKNOX2	PKNOX2	-5.3271	1.78128e-06	1.12613e-05	-0.832197	0.7206	PKNOX2
ZEB1	ZEB1	4.22042	8.39938e-05	0.000287428	1.37081	0.717715	ZEB1
HES6	HES6	1.73949	0.0864537	0.126212	0.315679	0.711357	HES6
MSGN1	MSGN1	-1.18507	0.239843	0.31063	-0.164404	0.711297	MSGN1
SOX5	SOX5	-0.907622	0.367875	0.449157	-0.173522	0.70868	SOX5
CDX2	CDX2	2.02077	0.0480138	0.0750907	0.295063	0.708646	CDX2
MEF2B	MEF2B	-3.41207	0.00122712	0.00302124	-0.352112	0.692781	MEF2B
HNF4G	HNF4G	2.59435	0.0114554	0.021258	0.476395	0.67994	HNF4G
CDX1	CDX1	2.92049	0.00507065	0.0103636	0.445839	0.676549	CDX1
STAT2	STAT2	-6.11044	6.88584e-08	7.66692e-07	-0.700393	0.67637	STAT2
STAT1	STAT1	1.07097	0.288807	0.362711	0.194081	0.675229	STAT1
MEF2A	MEF2A	-6.75882	3.48577e-08	4.48342e-07	-1.25254	0.674884	MEF2A
E2F4	E2F4	-0.260944	0.795133	0.83781	-0.0450016	0.674078	E2F4
EWSR1-FLI1	EWSR1-FLI1	-5.79555	1.63596e-07	1.53298e-06	-0.567386	0.661481	EWSR1
NRF1	NRF1	-1.11493	0.270539	0.346178	-0.196721	0.66052	NRF1
THAP11	THAP11	-0.964679	0.338279	0.41506	-0.135958	0.660125	THAP11
FOSB::JUNB	FOSB::JUNB	5.36648	1.54301e-06	1.00972e-05	1.10041	0.659014	FOSB
POU5F1B	POU5F1B	4.14448	9.56762e-05	0.000316266	0.729506	0.657265	POU5F1B
TBX3	TBX3	3.66494	0.000472921	0.00127364	0.62072	0.655396	TBX3
STAT3	STAT3	0.419446	0.676203	0.737845	0.0725748	0.651807	STAT3
FOXO6	FOXO6	-3.42333	0.0011558	0.00286454	-0.567634	0.650808	FOXO6
HNF4A	HNF4A	2.16679	0.0335159	0.0550724	0.416642	0.647767	HNF4A
KLF12	KLF12	1.20147	0.233488	0.302925	0.225809	0.642358	KLF12
TCF3	TCF3	3.49457	0.000890425	0.00228267	0.962174	0.642085	TCF3
IRF9	IRF9	-2.46114	0.0170669	0.0301703	-0.279327	0.639725	IRF9
HNF1A	HNF1A	7.56115	1.15501e-09	2.61102e-08	2.49758	0.637341	HNF1A
ZNF460	ZNF460	-4.01946	0.000241765	0.000701778	-0.88763	0.636444	ZNF460
AHR::ARNT	AHR::ARNT	1.04439	0.299857	0.372202	0.177287	0.633687	AHR
ESRRB	ESRRB	6.17176	3.71274e-08	4.62474e-07	0.808163	0.629943	ESRRB
SP1	SP1	0.501155	0.617771	0.689906	0.0563824	0.629227	SP1
FOXJ2	FOXJ2	-6.20035	1.27713e-07	1.23732e-06	-1.06145	0.628863	FOXJ2
NFATC1	NFATC1	0.719327	0.475045	0.554138	0.0983005	0.626028	NFATC1
NFE2L1	NFE2L1	1.04048	0.301615	0.373762	0.154775	0.625862	NFE2L1
SP3	SP3	-0.0699262	0.944503	0.954741	-0.00953156	0.620412	SP3
ZNF384	ZNF384	-4.87461	8.73386e-06	4.25847e-05	-0.96588	0.62027	ZNF384
FOXD3	FOXD3	-8.66085	1.28976e-10	4.58172e-09	-1.4395	0.612724	FOXD3
RBPJ	RBPJ	0.0624678	0.950468	0.959471	0.00989973	0.612519	RBPJ
JUN::JUNB(VAR.2)	JUN::JUNB(VAR.2)	3.69383	0.000436873	0.0011938	0.644874	0.605554	JUN
NR1D1	NR1D1	-0.105856	0.916086	0.937449	-0.0175046	0.605181	NR1D1
FOSL1::JUND	FOSL1::JUND	5.81404	3.178e-07	2.66381e-06	1.1151	0.605013	FOSL1
POU2F1	POU2F1	4.59595	1.87952e-05	7.97024e-05	0.692742	0.603914	POU2F1
IRF2	IRF2	-2.28124	0.026755	0.0453619	-0.429785	0.602258	IRF2
MNX1	MNX1	2.93976	0.00440902	0.00923913	0.636828	0.60183	MNX1
HOXB7	HOXB7	5.99511	7.82211e-08	8.33613e-07	0.957536	0.601455	HOXB7
FOSL1::JUNB	FOSL1::JUNB	5.48153	1.07316e-06	7.34472e-06	1.09041	0.601136	FOSL1
HOXB5	HOXB5	4.52133	2.42711e-05	9.9485e-05	0.629179	0.595876	HOXB5
FOSL1	FOSL1	5.26488	2.72221e-06	1.59903e-05	1.43539	0.592696	FOSL1
DLX4	DLX4	2.75383	0.00771904	0.0149569	0.3723	0.591154	DLX4
SOHLH2	SOHLH2	1.92756	0.0580411	0.0892755	0.306304	0.590765	SOHLH2
CEBPA	CEBPA	2.43611	0.0173634	0.0305498	0.363617	0.590433	CEBPA
ZIC3	ZIC3	2.52121	0.0138976	0.0252253	0.350458	0.588394	ZIC3
LMX1B	LMX1B	2.2094	0.0303017	0.0505706	0.51656	0.586722	LMX1B
FOSL1::JUN	FOSL1::JUN	5.55887	8.24655e-07	5.85898e-06	1.35678	0.586033	FOSL1
OTX2	OTX2	2.65575	0.0103724	0.0196891	0.399417	0.584761	OTX2
GMEB1	GMEB1	0.312293	0.755868	0.807848	0.0443189	0.581925	GMEB1
HIC2	HIC2	-2.04983	0.0457852	0.0726718	-0.401629	0.581451	HIC2
NR3C2	NR3C2	-0.130412	0.896803	0.918977	-0.0184285	0.577948	NR3C2
YY1	YY1	-4.90464	9.47588e-06	4.48507e-05	-0.773846	0.576492	YY1
MYF6	MYF6	-7.30039	6.0125e-10	1.44688e-08	-0.871309	0.56916	MYF6
HLF	HLF	2.99723	0.00379984	0.00807601	0.530109	0.562937	HLF
ATF1	ATF1	0.0762573	0.939506	0.951882	0.0137523	0.562407	ATF1
PITX3	PITX3	2.45124	0.0172058	0.030344	0.234958	0.560275	PITX3
NFIC	NFIC	-1.53131	0.130997	0.183692	-0.242108	0.5585	NFIC
REL	REL	1.76159	0.0826948	0.121438	0.403755	0.549279	REL
LHX2	LHX2	4.02555	0.000152168	0.000474967	0.509739	0.548868	LHX2
SMAD3	SMAD3	-2.02119	0.0469772	0.073779	-0.162459	0.548623	SMAD3
ZNF140	ZNF140	-0.24904	0.804459	0.844059	-0.0473069	0.547303	ZNF140
HOXD8	HOXD8	2.02843	0.0462603	0.0729602	0.381305	0.547084	HOXD8
FOXO1	FOXO1	-6.81149	6.8167e-09	1.13006e-07	-0.996059	0.537874	FOXO1
CRX	CRX	2.59975	0.0119511	0.0219594	0.347752	0.535768	CRX
EN2	EN2	3.22265	0.0020732	0.00477349	0.503619	0.534741	EN2
ZNF263	ZNF263	-10.5702	1.08581e-14	2.70004e-12	-1.21692	0.532616	ZNF263
IRF1	IRF1	-5.71977	7.83744e-07	5.67644e-06	-0.92095	0.529857	IRF1
MSX2	MSX2	4.1149	0.000106505	0.000341	0.628991	0.527993	MSX2
BHLHE40	BHLHE40	2.6133	0.0109079	0.020497	0.36336	0.527528	BHLHE40
HOXD4	HOXD4	8.66591	3.50743e-12	2.01273e-10	1.42776	0.524929	HOXD4
ALX1	ALX1	2.84789	0.00571576	0.0114932	0.612746	0.523649	ALX1
HAND2	HAND2	-2.59085	0.0115538	0.0213345	-0.410724	0.523132	HAND2
FOXN3	FOXN3	-3.08957	0.00340487	0.00731999	-0.89443	0.521156	FOXN3
NEUROG2	NEUROG2	-1.85644	0.0675113	0.101539	-0.314822	0.518977	NEUROG2
FOXO4	FOXO4	-3.42333	0.0011558	0.00286454	-0.567634	0.51751	FOXO4
BARX2	BARX2	6.17732	3.44441e-08	4.48342e-07	1.34922	0.515483	BARX2
HOXC10	HOXC10	2.83946	0.00627473	0.0124493	0.392742	0.514583	HOXC10
ELK3	ELK3	0.880318	0.381635	0.461426	0.178281	0.512276	ELK3
ELF4	ELF4	2.0984	0.0394343	0.0631288	0.43677	0.510483	ELF4
E2F1	E2F1	-0.048117	0.961765	0.96695	-0.0086988	0.504395	E2F1
ZSCAN29	ZSCAN29	0.242184	0.809416	0.848068	0.0449789	0.501545	ZSCAN29
ZNF317	ZNF317	-4.51689	3.04881e-05	0.000120949	-0.617016	0.496495	ZNF317
HOXC11	HOXC11	2.74353	0.00795102	0.0153268	0.375541	0.493364	HOXC11
IRF3	IRF3	-3.98681	0.000212671	0.000634609	-0.617427	0.491004	IRF3
HOXA7	HOXA7	1.41865	0.160274	0.21739	0.284411	0.487751	HOXA7
SREBF2(VAR.2)	SREBF2(VAR.2)	3.77936	0.000330378	0.000923078	0.466944	0.48716	SREBF2
TGIF1	TGIF1	-4.54838	2.92983e-05	0.00011688	-0.608466	0.486401	TGIF1
ARNT2	ARNT2	3.05253	0.00319341	0.00692525	0.527869	0.485932	ARNT2
HSF1	HSF1	-0.0271495	0.978442	0.982393	-0.00361131	0.484548	HSF1
HOXC4	HOXC4	8.6851	1.94629e-12	1.45194e-10	1.26137	0.484473	HOXC4
VSX2	VSX2	1.56448	0.123407	0.174029	0.195175	0.48336	VSX2
RXRG(VAR.2)	RXRG(VAR.2)	2.50564	0.0147908	0.0265239	0.348675	0.481232	RXRG
NEUROG2(VAR.2)	NEUROG2(VAR.2)	-2.71913	0.00817355	0.0157151	-0.432288	0.481127	NEUROG2
ELK4	ELK4	2.90542	0.00493001	0.0101038	0.583917	0.480352	ELK4
PITX1	PITX1	3.16541	0.00249313	0.00567034	0.353345	0.47414	PITX1
LHX9	LHX9	0.431493	0.667677	0.73356	0.0857311	0.473447	LHX9
POU3F3	POU3F3	4.74386	1.01393e-05	4.69809e-05	0.4959	0.473372	POU3F3
CTCFL	CTCFL	1.08596	0.281324	0.357526	0.214536	0.473328	CTCFL
MITF	MITF	3.71975	0.000395352	0.00108431	0.594922	0.471555	MITF
KLF15	KLF15	0.801287	0.426909	0.505515	0.113923	0.467046	KLF15
HSF2	HSF2	0.88565	0.379337	0.459392	0.142646	0.466037	HSF2
HOXA13	HOXA13	4.4175	4.53262e-05	0.000166568	0.492376	0.464181	HOXA13
KLF3	KLF3	0.672179	0.503676	0.580746	0.157914	0.461773	KLF3
STAT6	STAT6	-3.11948	0.00274084	0.00614013	-0.521844	0.459678	STAT6
SNAI3	SNAI3	3.11531	0.00268206	0.00606308	0.717681	0.459269	SNAI3
HNF4A(VAR.2)	HNF4A(VAR.2)	5.40228	2.31089e-06	1.3808e-05	0.58859	0.455134	HNF4A
ETV3	ETV3	1.17546	0.2439	0.315338	0.223847	0.453166	ETV3
SOX11	SOX11	0.404913	0.686725	0.746789	0.0592555	0.452841	SOX11
ISL1	ISL1	6.3623	4.32548e-08	5.22238e-07	0.801971	0.449762	ISL1
OLIG1	OLIG1	-0.42757	0.670301	0.73428	-0.0693483	0.448681	OLIG1
RHOXF1	RHOXF1	0.89084	0.376453	0.457385	0.105665	0.448021	RHOXF1
SRF	SRF	0.055936	0.955611	0.962059	0.00788597	0.446594	SRF
TEAD2	TEAD2	-2.42314	0.0180074	0.0316083	-0.687744	0.444911	TEAD2
TFAP4	TFAP4	-8.36448	1.15631e-10	4.31302e-09	-1.40954	0.443414	TFAP4
NEUROG1	NEUROG1	-1.35491	0.180116	0.241666	-0.235985	0.440227	NEUROG1
RXRG	RXRG	4.99202	1.01063e-05	4.69809e-05	0.459117	0.439952	RXRG
VAX2	VAX2	5.15398	2.10169e-06	1.29575e-05	0.666835	0.433386	VAX2
CEBPD	CEBPD	4.43968	3.14434e-05	0.00012281	0.76913	0.430789	CEBPD
SPIB	SPIB	0.82815	0.410448	0.488347	0.123916	0.430059	SPIB
NHLH2	NHLH2	0.88511	0.379029	0.459392	0.147581	0.427478	NHLH2
INSM1	INSM1	1.25012	0.21558	0.281158	0.14234	0.418186	INSM1
LHX1	LHX1	2.26727	0.0265932	0.0451902	0.297965	0.415462	LHX1
LBX1	LBX1	1.38562	0.170123	0.229497	0.196107	0.415294	LBX1
HOXD3	HOXD3	5.07279	2.87871e-06	1.63456e-05	0.816692	0.414451	HOXD3
HOXD9	HOXD9	3.07677	0.00315914	0.0068709	0.543461	0.412315	HOXD9
BARX1	BARX1	2.7737	0.00706963	0.0139522	0.47623	0.408541	BARX1
GATA6	GATA6	-2.15678	0.0358759	0.0577238	-0.293716	0.407952	GATA6
KLF4	KLF4	0.718336	0.4754	0.554138	0.117524	0.404231	KLF4
HOXD12	HOXD12	3.03235	0.00368647	0.00785744	0.429176	0.403387	HOXD12
VENTX	VENTX	3.79603	0.000387167	0.00106578	0.573373	0.402045	VENTX
FOSL2::JUND(VAR.2)	FOSL2::JUND(VAR.2)	3.4773	0.000857315	0.00222068	0.553001	0.396946	FOSL2
HOXC13	HOXC13	4.3882	6.51628e-05	0.000232591	0.480148	0.39169	HOXC13
GCM1	GCM1	1.63605	0.106983	0.153185	0.225553	0.390973	GCM1
PPARG	PPARG	3.5029	0.00101404	0.00256431	0.428734	0.390354	PPARG
DMRT1	DMRT1	0.0231467	0.981602	0.984241	0.00322981	0.388869	DMRT1
ATF6	ATF6	0.14137	0.887971	0.914358	0.0195501	0.382699	ATF6
ELF3	ELF3	6.18635	7.50439e-08	8.11344e-07	0.586452	0.382445	ELF3
HOXC12	HOXC12	3.68083	0.000544717	0.00144612	0.60523	0.377298	HOXC12
HOXD13	HOXD13	4.18459	9.07585e-05	0.000303614	0.750804	0.375639	HOXD13
ESRRG	ESRRG	5.63921	3.08838e-07	2.6181e-06	0.853755	0.375114	ESRRG
TFE3	TFE3	4.40847	3.55381e-05	0.000133896	0.77392	0.373846	TFE3
HINFP	HINFP	-1.23697	0.221446	0.288304	-0.241074	0.372782	HINFP
ELF5	ELF5	4.66564	1.41803e-05	6.41121e-05	0.899342	0.370907	ELF5
HAND1::TCF3	HAND1::TCF3	-0.560003	0.578051	0.650416	-0.0752428	0.367977	HAND1
ESRRA	ESRRA	7.507	1.68002e-10	5.22207e-09	1.02431	0.364644	ESRRA
GBX1	GBX1	4.52126	2.54048e-05	0.000101893	0.910881	0.361234	GBX1
TFDP1	TFDP1	-1.51089	0.136765	0.18964	-0.281916	0.359985	TFDP1
ETV2	ETV2	4.91483	7.08262e-06	3.52242e-05	0.524585	0.358237	ETV2
KLF6	KLF6	0.275457	0.783838	0.827077	0.0535091	0.354382	KLF6
PRDM1	PRDM1	-1.32012	0.192585	0.256093	-0.188795	0.353451	PRDM1
ERG	ERG	3.64459	0.000607647	0.00160178	0.516442	0.351775	ERG
BATF3	BATF3	5.23471	2.94704e-06	1.653e-05	1.25622	0.349187	BATF3
ESR1	ESR1	0.587813	0.558802	0.632981	0.0770615	0.345145	ESR1
NR1I3	NR1I3	2.50621	0.0147776	0.0265239	0.353963	0.342355	NR1I3
NR5A2	NR5A2	4.89467	6.96229e-06	3.48582e-05	0.72706	0.334209	NR5A2
PPARG::RXRA	PPARG::RXRA	3.36424	0.00158835	0.0037736	0.362837	0.333664	PPARG
ZNF354C	ZNF354C	-1.61181	0.112418	0.160659	-0.215715	0.332688	ZNF354C
RUNX2	RUNX2	1.96116	0.0536991	0.0831111	0.278529	0.331446	RUNX2
STAT5A::STAT5B	STAT5A::STAT5B	-0.135583	0.892605	0.915933	-0.0276182	0.329239	STAT5A
ZBTB7A	ZBTB7A	2.86774	0.00565188	0.0114263	0.384556	0.329222	ZBTB7A
ASCL1	ASCL1	-4.71018	1.41785e-05	6.41121e-05	-0.642823	0.324547	ASCL1
FOXD2	FOXD2	-7.47847	5.36485e-09	9.09586e-08	-1.0593	0.323102	FOXD2
RUNX3	RUNX3	6.00807	6.83707e-08	7.66692e-07	0.970616	0.322907	RUNX3
IRF6	IRF6	2.09426	0.0409825	0.0654666	0.398647	0.32284	IRF6
RUNX1	RUNX1	4.20351	7.36868e-05	0.000258077	0.490007	0.321909	RUNX1
FOSL1::JUN(VAR.2)	FOSL1::JUN(VAR.2)	2.74581	0.00766269	0.0148864	0.536013	0.321582	FOSL1
ARNTL	ARNTL	3.34398	0.00131889	0.00321534	0.448953	0.315078	ARNTL
PAX9	PAX9	1.30052	0.197759	0.261112	0.363218	0.315062	PAX9
DMBX1	DMBX1	5.69211	3.98097e-07	3.1892e-06	0.767465	0.313468	DMBX1
NR5A1	NR5A1	5.2088	1.69384e-06	1.08001e-05	0.725868	0.31333	NR5A1
SOX3	SOX3	0.841928	0.403012	0.482579	0.15913	0.311588	SOX3
ETV4	ETV4	4.0049	0.000159036	0.00049025	0.523562	0.307121	ETV4
MEIS1	MEIS1	-4.11312	0.000111611	0.000354306	-0.556935	0.305997	MEIS1
ZNF16	ZNF16	-1.99525	0.0497565	0.0774914	-0.180388	0.305052	ZNF16
CREB5	CREB5	3.05939	0.00310139	0.0068048	0.552514	0.30479	CREB5
SPIC	SPIC	0.336898	0.737214	0.795117	0.0466172	0.303482	SPIC
NOBOX	NOBOX	3.99006	0.000182771	0.000552013	0.548805	0.299348	NOBOX
HMX1	HMX1	3.35057	0.00137097	0.00333142	0.49604	0.298458	HMX1
EHF	EHF	5.8958	1.22309e-07	1.20056e-06	0.732656	0.294965	EHF
ZNF136	ZNF136	-1.65742	0.102541	0.147108	-0.316019	0.294613	ZNF136
DLX3	DLX3	3.24243	0.00193732	0.00451639	0.427641	0.29215	DLX3
ZNF143	ZNF143	0.580613	0.563769	0.636266	0.0844953	0.288938	ZNF143
NFIX	NFIX	-1.86093	0.0675006	0.101539	-0.362198	0.286183	NFIX
SOX10	SOX10	2.75495	0.00742437	0.0144989	0.610487	0.285908	SOX10
STAT5A	STAT5A	-0.287926	0.774434	0.821803	-0.0721164	0.283488	STAT5A
ZNF449	ZNF449	2.49505	0.0156905	0.0280026	0.525642	0.278001	ZNF449
PDX1	PDX1	2.91559	0.00476671	0.00979605	0.488643	0.276524	PDX1
EMX1	EMX1	2.91559	0.00476671	0.00979605	0.488643	0.275847	EMX1
NEUROD1	NEUROD1	-3.09697	0.00278359	0.00619869	-0.505673	0.275769	NEUROD1
DLX1	DLX1	5.96597	8.19051e-08	8.48628e-07	0.634767	0.274907	DLX1
MLX	MLX	3.159	0.00230409	0.00525643	0.482722	0.274752	MLX
NR1I2	NR1I2	2.77661	0.00763169	0.0148649	0.448878	0.273848	NR1I2
TFAP2B(VAR.2)	TFAP2B(VAR.2)	5.76996	1.79978e-07	1.63736e-06	0.886408	0.273804	TFAP2B
KLF13	KLF13	0.182	0.856275	0.889439	0.0327572	0.273661	KLF13
TAL1::TCF3	TAL1::TCF3	-4.74678	1.00754e-05	4.69809e-05	-0.753647	0.273623	TAL1
EN1	EN1	4.08675	0.000119857	0.000378871	0.632762	0.273273	EN1
HOXB13	HOXB13	-1.35159	0.180907	0.242293	-0.2182	0.270606	HOXB13
MYOG	MYOG	-7.08674	8.50206e-10	1.98204e-08	-0.983061	0.270396	MYOG
ASCL1(VAR.2)	ASCL1(VAR.2)	3.02731	0.00353238	0.00757228	0.703911	0.269737	ASCL1
EMX2	EMX2	2.62113	0.0109988	0.0206158	0.434584	0.268506	EMX2
GATA3	GATA3	-2.83271	0.00616438	0.0122958	-0.329681	0.26815	GATA3
ZBTB12	ZBTB12	3.31443	0.0014956	0.00358753	0.504005	0.267709	ZBTB12
LHX4	LHX4	0.277165	0.782468	0.827077	0.0718668	0.259615	LHX4
THRB(VAR.2)	THRB(VAR.2)	2.67156	0.0108097	0.0203637	0.302744	0.257967	THRB
KLF17	KLF17	-1.10703	0.272629	0.34801	-0.165901	0.256	KLF17
LEF1	LEF1	4.68608	1.33445e-05	6.10735e-05	0.593398	0.255103	LEF1
ZNF382	ZNF382	-1.58506	0.117305	0.166685	-0.243389	0.250436	ZNF382
VAX1	VAX1	4.8113	7.87176e-06	3.86338e-05	0.783541	0.246479	VAX1
PTF1A(VAR.3)	PTF1A(VAR.3)	4.12721	0.000111005	0.000353887	0.764537	0.245469	PTF1A
ZBTB26	ZBTB26	0.778521	0.439422	0.519507	0.10151	0.244683	ZBTB26
NRL	NRL	-8.73299	1.09993e-10	4.31302e-09	-1.58757	0.242909	NRL
BATF	BATF	5.03818	6.23631e-06	3.20847e-05	1.37528	0.24125	BATF
OSR2	OSR2	1.36216	0.177773	0.239384	0.223165	0.236282	OSR2
POU5F1::SOX2	POU5F1::SOX2	4.16978	8.57851e-05	0.000289573	0.641286	0.235003	POU5F1
ZNF684	ZNF684	-1.74162	0.0882191	0.128538	-0.290336	0.234561	ZNF684
BATF::JUN	BATF::JUN	4.98362	7.39011e-06	3.65101e-05	1.35719	0.234528	BATF
NR2F6(VAR.3)	NR2F6(VAR.3)	4.9515	4.59865e-06	2.43304e-05	0.905298	0.229701	NR2F6
ONECUT1	ONECUT1	-0.999281	0.323221	0.39855	-0.155591	0.226773	ONECUT1
POU4F1	POU4F1	5.356	9.54918e-07	6.65765e-06	1.21011	0.226373	POU4F1
ZNF24	ZNF24	4.33354	5.3735e-05	0.000194594	0.66464	0.22475	ZNF24
ETS2	ETS2	2.27376	0.0271146	0.0458674	0.303987	0.223368	ETS2
NFE2	NFE2	5.20973	3.15271e-06	1.73545e-05	1.37967	0.218906	NFE2
GBX2	GBX2	3.98724	0.000162045	0.000495432	0.63734	0.218683	GBX2
GMEB2	GMEB2	-0.295754	0.768332	0.81649	-0.043886	0.218048	GMEB2
BCL6	BCL6	-0.189813	0.850119	0.885739	-0.0222205	0.216712	BCL6
DMRTA2	DMRTA2	1.45836	0.151864	0.207113	0.200749	0.216229	DMRTA2
GCM2	GCM2	1.30393	0.197066	0.260659	0.198829	0.215129	GCM2
KLF2	KLF2	2.20126	0.0312305	0.0518885	0.409338	0.212435	KLF2
ARID3B	ARID3B	2.26916	0.0262181	0.0446546	0.39056	0.206928	ARID3B
SOX2	SOX2	3.74535	0.000364559	0.00100726	0.640784	0.197291	SOX2
EOMES	EOMES	3.99562	0.000153066	0.00047578	0.641818	0.196231	EOMES
HOXA2	HOXA2	2.91559	0.00476671	0.00979605	0.488643	0.193863	HOXA2
ALX3	ALX3	-0.832895	0.408351	0.487489	-0.185666	0.193666	ALX3
DLX6	DLX6	4.52835	2.49917e-05	0.000100777	0.519307	0.192407	DLX6
HIC1	HIC1	-1.07096	0.289791	0.363334	-0.183439	0.192064	HIC1
ZNF281	ZNF281	-7.71367	4.8872e-11	2.14462e-09	-0.716852	0.19017	ZNF281
BACH2(VAR.2)	BACH2(VAR.2)	2.17598	0.0329495	0.0542612	0.30351	0.189099	BACH2
TBXT	TBXT	1.46839	0.146333	0.20067	0.145447	0.189069	TBXT
EVX2	EVX2	4.80836	8.79921e-06	4.26247e-05	0.538188	0.187516	EVX2
SREBF1(VAR.2)	SREBF1(VAR.2)	3.58845	0.000623291	0.00163724	0.572602	0.18501	SREBF1
CEBPE	CEBPE	4.13916	0.000103672	0.000333358	0.802386	0.182168	CEBPE
RAX2	RAX2	2.16283	0.0339938	0.0552492	0.277866	0.181591	RAX2
HOXB6	HOXB6	3.04136	0.00327333	0.00707799	0.432107	0.178461	HOXB6
CREB3L4(VAR.2)	CREB3L4(VAR.2)	1.07709	0.285739	0.360069	0.151262	0.177913	CREB3L4
MSX1	MSX1	4.18498	8.89332e-05	0.000298848	0.571685	0.176919	MSX1
DMRTC2	DMRTC2	1.43662	0.157906	0.214568	0.214367	0.175773	DMRTC2
OVOL2	OVOL2	-3.13215	0.00291443	0.00645154	-0.455507	0.170717	OVOL2
DPRX	DPRX	-2.5285	0.0142408	0.025723	-0.397677	0.167886	DPRX
USF2	USF2	4.96112	4.73801e-06	2.48913e-05	0.724386	0.167474	USF2
NR2F6(VAR.2)	NR2F6(VAR.2)	1.53755	0.130051	0.182708	0.252494	0.165061	NR2F6
NFATC3	NFATC3	0.650905	0.517252	0.593647	0.110631	0.154851	NFATC3
KLF5	KLF5	0.140609	0.888619	0.914358	0.0215238	0.154346	KLF5
GATA1::TAL1	GATA1::TAL1	-0.956679	0.342865	0.419995	-0.126417	0.147679	GATA1
TBX18	TBX18	-1.45074	0.151862	0.207113	-0.266273	0.146751	TBX18
DBP	DBP	0.659135	0.512666	0.590199	0.0893643	0.144534	DBP
LMX1A	LMX1A	2.18718	0.0319519	0.0527347	0.367004	0.139711	LMX1A
OLIG3	OLIG3	-1.05145	0.29657	0.369968	-0.155465	0.13612	OLIG3
YY2	YY2	-2.49908	0.0151626	0.0271254	-0.298395	0.127321	YY2
MAFF	MAFF	-9.84197	2.17985e-12	1.47834e-10	-1.43075	0.126133	MAFF
ZBTB32	ZBTB32	-3.94501	0.000235328	0.000691161	-0.623999	0.123336	ZBTB32
PBX3	PBX3	0.433653	0.666461	0.73356	0.0572373	0.117898	PBX3
ISX	ISX	2.16283	0.0339938	0.0552492	0.277866	0.117369	ISX
SNAI1	SNAI1	3.33811	0.00138463	0.00334283	0.77558	0.117179	SNAI1
DLX5	DLX5	1.80544	0.0767857	0.11343	0.304963	0.114492	DLX5
DRGX	DRGX	2.91559	0.00476671	0.00979605	0.488643	0.1115	DRGX
EVX1	EVX1	5.1733	2.31368e-06	1.3808e-05	0.563358	0.108307	EVX1
GATA5	GATA5	-0.848907	0.398929	0.479229	-0.119268	0.104638	GATA5
KLF11	KLF11	-0.933079	0.35532	0.434539	-0.152927	0.0972784	KLF11
ISL2	ISL2	3.75219	0.000362448	0.00100515	0.629584	0.0940165	ISL2
HSF4	HSF4	1.50998	0.138318	0.191083	0.202152	0.0876536	HSF4
RFX5	RFX5	4.69915	1.46218e-05	6.57099e-05	0.661352	0.0864506	RFX5
FOS::JUN(VAR.2)	FOS::JUN(VAR.2)	3.25657	0.00171203	0.0040417	0.520911	0.0805077	FOS
HOXD10	HOXD10	3.13234	0.00278228	0.00619869	0.398024	0.0759111	HOXD10
ZNF135	ZNF135	-2.63992	0.0115029	0.0212932	-0.48883	0.0750322	ZNF135
NR2F6	NR2F6	4.79992	1.69887e-05	7.36836e-05	0.489704	0.0737244	NR2F6
EBF3	EBF3	0.893214	0.376132	0.457385	0.118697	0.0706894	EBF3
ZNF528	ZNF528	0.654245	0.515567	0.592624	0.101637	0.0704383	ZNF528
KLF16	KLF16	0.0751872	0.940398	0.951882	0.00761774	0.0700853	KLF16
ATF3	ATF3	2.64149	0.0101035	0.0192276	0.507174	0.0700142	ATF3
SOX8	SOX8	4.16205	9.23913e-05	0.000307696	0.91977	0.0677496	SOX8
HOXC8	HOXC8	3.75284	0.000350573	0.00097585	0.575954	0.06179	HOXC8
ZIC5	ZIC5	0.852888	0.39661	0.477211	0.149618	0.0603816	ZIC5
NFATC2	NFATC2	2.15393	0.0347928	0.0564248	0.364327	0.0600533	NFATC2
NFIL3	NFIL3	1.76124	0.0824988	0.121389	0.358629	0.0577536	NFIL3
NR2E3	NR2E3	2.26177	0.0277134	0.0466686	0.348516	0.0561494	NR2E3
BARHL2	BARHL2	1.06203	0.292553	0.365569	0.174951	0.0546625	BARHL2
PROP1	PROP1	0.770144	0.444876	0.524215	0.152001	0.0504197	PROP1
HOXA11	HOXA11	4.34458	6.08355e-05	0.000218189	0.619611	0.0496895	HOXA11
CREM	CREM	3.99487	0.00015665	0.000484899	0.864013	0.0491447	CREM
SHOX	SHOX	2.16283	0.0339938	0.0552492	0.277866	0.0443188	SHOX
PAX5	PAX5	2.85001	0.00568299	0.0114581	0.461646	0.0439969	PAX5
GFI1B	GFI1B	-0.90373	0.369262	0.450114	-0.0981819	0.0420965	GFI1B
TBX21	TBX21	3.05498	0.0031452	0.00686059	0.477659	0.0393021	TBX21
NFIX(VAR.2)	NFIX(VAR.2)	-4.26872	8.3164e-05	0.0002859	-0.587881	0.0385094	NFIX
FOSL2::JUN(VAR.2)	FOSL2::JUN(VAR.2)	4.62501	1.58341e-05	7.03109e-05	0.703554	0.0344475	FOSL2
FOSL1::JUND(VAR.2)	FOSL1::JUND(VAR.2)	2.87279	0.00561601	0.0113846	0.418536	0.0342883	FOSL1
IRF5	IRF5	1.14805	0.25502	0.327444	0.190737	0.034284	IRF5
STAT5B	STAT5B	0.74804	0.457056	0.536107	0.16222	0.0342737	STAT5B
HES2	HES2	2.46378	0.0161718	0.0287242	0.387365	0.0306685	HES2
XBP1	XBP1	0.332287	0.740639	0.797282	0.0655706	0.0303763	XBP1
RORA(VAR.2)	RORA(VAR.2)	0.549435	0.584482	0.656662	0.105186	0.0289974	RORA
PROX1	PROX1	-3.18349	0.00222137	0.00508325	-0.524146	0.0258877	PROX1
CEBPG	CEBPG	3.26965	0.00177781	0.00417059	0.600307	0.0250136	CEBPG
IRF8	IRF8	-0.708945	0.481398	0.559382	-0.115958	0.0187433	IRF8
KLF14	KLF14	1.81853	0.0734549	0.109376	0.264641	0.0116861	KLF14
ARX	ARX	1.88263	0.0637735	0.0968941	0.407461	0.00646064	ARX
CENPB	CENPB	-2.15144	0.0353221	0.05707	-0.262607	7.2263e-05	CENPB
FLI1	FLI1	3.35783	0.00137592	0.0033326	0.417713	-4.9473e-05	FLI1
VDR	VDR	0.172849	0.863418	0.894597	0.0268997	-0.00591782	VDR
OTX1	OTX1	0.770903	0.443914	0.523987	0.138172	-0.00838885	OTX1
OLIG2	OLIG2	-0.70137	0.485328	0.563072	-0.0997947	-0.00934932	OLIG2
POU6F1	POU6F1	6.07797	7.28423e-08	7.99123e-07	1.0862	-0.0175717	POU6F1
MYBL2	MYBL2	1.83738	0.0719007	0.107707	0.195299	-0.0177931	MYBL2
SP8	SP8	-0.191184	0.848998	0.885739	-0.0213508	-0.018381	SP8
RFX7	RFX7	-0.832202	0.408419	0.487489	-0.144431	-0.0199457	RFX7
OSR1	OSR1	0.810514	0.421169	0.500306	0.166152	-0.0214761	OSR1
SOX18	SOX18	1.75824	0.0835091	0.122393	0.383851	-0.0221358	SOX18
NFKB2	NFKB2	-0.67235	0.503616	0.580746	-0.065266	-0.0224097	NFKB2
FOS::JUND	FOS::JUND	5.26149	2.59689e-06	1.53752e-05	1.32558	-0.0230888	FOS
MLXIPL	MLXIPL	3.21901	0.00197945	0.00460021	0.468473	-0.025684	MLXIPL
DDIT3::CEBPA	DDIT3::CEBPA	-0.471278	0.639036	0.709406	-0.0750266	-0.0258857	DDIT3
FOS	FOS	5.61872	7.92023e-07	5.68124e-06	1.47572	-0.0283878	FOS
NR3C1	NR3C1	0.690491	0.493026	0.570229	0.0805558	-0.0290188	NR3C1
HOXB2	HOXB2	2.91559	0.00476671	0.00979605	0.488643	-0.0293639	HOXB2
TCFL5	TCFL5	1.08443	0.283236	0.359344	0.122269	-0.032035	TCFL5
TFEC	TFEC	3.0412	0.00328625	0.00708538	0.430436	-0.0332591	TFEC
ZBTB14	ZBTB14	1.28145	0.204178	0.268163	0.178085	-0.0429811	ZBTB14
GATA4	GATA4	-2.34353	0.0222807	0.0383866	-0.392819	-0.0431982	GATA4
JDP2(VAR.2)	JDP2(VAR.2)	2.94323	0.0043653	0.00917328	0.503653	-0.0479822	JDP2
HOXA4	HOXA4	5.48322	6.90346e-07	5.14998e-06	0.753425	-0.0492191	HOXA4
HES1	HES1	0.689787	0.492711	0.570229	0.0741517	-0.0543287	HES1
FOSB::JUN	FOSB::JUN	3.89107	0.000226029	0.000671782	0.649157	-0.0549977	FOSB
NPAS2	NPAS2	2.84476	0.0061834	0.0123008	0.428902	-0.05504	NPAS2
ZBTB18	ZBTB18	-3.30939	0.00145449	0.00350015	-0.402977	-0.0612118	ZBTB18
TFEB	TFEB	3.68349	0.00044109	0.00120092	0.592962	-0.0619875	TFEB
CREB3L2	CREB3L2	3.06684	0.00307153	0.00675918	0.444104	-0.0647999	CREB3L2
HOXA1	HOXA1	4.52133	2.42711e-05	9.9485e-05	0.629179	-0.0652596	HOXA1
FOS::JUNB	FOS::JUNB	5.09061	4.55531e-06	2.42733e-05	1.3104	-0.0670028	FOS
ONECUT2	ONECUT2	-2.03133	0.0462425	0.0729602	-0.28787	-0.068296	ONECUT2
FOSB::JUNB(VAR.2)	FOSB::JUNB(VAR.2)	3.47617	0.000860633	0.00222156	0.593769	-0.0725071	FOSB
NR4A2	NR4A2	7.66494	1.56694e-10	5.1627e-09	0.837699	-0.0863274	NR4A2
CEBPB	CEBPB	4.21368	7.93783e-05	0.000275424	0.817442	-0.0887734	CEBPB
THRB	THRB	5.09262	6.83167e-06	3.44353e-05	0.536041	-0.0921994	THRB
FOS::JUN	FOS::JUN	5.29191	2.31347e-06	1.3808e-05	1.2612	-0.092924	FOS
HES7	HES7	0.180873	0.857146	0.889439	0.0341171	-0.0955621	HES7
NFYA	NFYA	3.88302	0.000237992	0.000696242	0.413602	-0.0969472	NFYA
MYOD1	MYOD1	-0.507545	0.613618	0.686295	-0.0869423	-0.10019	MYOD1
HOXA5	HOXA5	5.5007	5.44451e-07	4.18722e-06	0.684486	-0.108407	HOXA5
ZBTB6	ZBTB6	0.102016	0.919093	0.937953	0.013031	-0.109529	ZBTB6
THRB(VAR.3)	THRB(VAR.3)	2.5209	0.0141375	0.0255984	0.420139	-0.115826	THRB
NR1H4::RXRA	NR1H4::RXRA	4.46291	3.45789e-05	0.000132286	0.616135	-0.119247	NR1H4
LHX6	LHX6	1.70219	0.0937508	0.135539	0.404929	-0.120389	LHX6
ALX4	ALX4	1.05018	0.297284	0.369973	0.213686	-0.121043	ALX4
GRHL1	GRHL1	6.4962	1.50504e-08	2.23826e-07	1.30706	-0.124236	GRHL1
JUN	JUN	4.98171	4.37586e-06	2.34849e-05	0.98371	-0.130565	JUN
NR1H4	NR1H4	9.53145	7.41069e-14	1.38209e-11	1.2792	-0.134775	NR1H4
POU5F1	POU5F1	4.62999	1.55519e-05	6.94713e-05	0.96418	-0.137741	POU5F1
HOXD11	HOXD11	1.30033	0.198305	0.26137	0.219052	-0.14175	HOXD11
ATF7	ATF7	3.52774	0.000733634	0.0019136	0.755419	-0.141862	ATF7
NFYB	NFYB	4.06275	0.000121671	0.000382983	0.551129	-0.146425	NFYB
UNCX	UNCX	0.277165	0.782468	0.827077	0.0718668	-0.147904	UNCX
RBPJL	RBPJL	4.67685	1.7212e-05	7.42204e-05	1.00162	-0.149478	RBPJL
HES5	HES5	0.410102	0.68306	0.743888	0.0611195	-0.150355	HES5
ZSCAN4	ZSCAN4	-1.31799	0.193834	0.257296	-0.292287	-0.153211	ZSCAN4
TBR1	TBR1	3.78009	0.000326535	0.000917412	0.480531	-0.156272	TBR1
SOX1	SOX1	0.345157	0.731362	0.790719	0.0807315	-0.156303	SOX1
CREB3	CREB3	1.30999	0.194511	0.257735	0.194713	-0.162105	CREB3
TBP	TBP	1.51658	0.134213	0.186796	0.195316	-0.163303	TBP
POU6F2	POU6F2	7.33294	2.61204e-10	7.29697e-09	0.841935	-0.1651	POU6F2
HIF1A	HIF1A	2.36141	0.0212235	0.0367348	0.455459	-0.166433	HIF1A
SP4	SP4	2.25766	0.0274097	0.0462616	0.345725	-0.17368	SP4
TBX5	TBX5	4.10959	0.000102807	0.000332009	0.72922	-0.179273	TBX5
JUNB(VAR.2)	JUNB(VAR.2)	2.547	0.0129746	0.0236652	0.340258	-0.184738	JUNB
NOTO	NOTO	3.12904	0.0025587	0.00580179	0.470441	-0.188808	NOTO
TBX19	TBX19	0.572103	0.569169	0.64139	0.0715154	-0.190365	TBX19
TBX4	TBX4	4.10959	0.000102807	0.000332009	0.72922	-0.199766	TBX4
POU1F1	POU1F1	6.28742	2.2212e-08	3.06854e-07	0.841128	-0.201305	POU1F1
SHOX2	SHOX2	2.16283	0.0339938	0.0552492	0.277866	-0.204188	SHOX2
FOSL2::JUNB	FOSL2::JUNB	5.17126	3.02463e-06	1.68386e-05	1.10464	-0.204891	FOSL2
RELB	RELB	1.41412	0.162214	0.219224	0.242076	-0.206503	RELB
JUND(VAR.2)	JUND(VAR.2)	5.05514	3.41866e-06	1.86155e-05	0.774491	-0.208489	JUND
PRRX1	PRRX1	2.16283	0.0339938	0.0552492	0.277866	-0.208676	PRRX1
TWIST2	TWIST2	-0.25056	0.802871	0.84358	-0.0358251	-0.212017	TWIST2
FOSL2::JUND	FOSL2::JUND	5.19187	2.86532e-06	1.63456e-05	1.1362	-0.212426	FOSL2
ZIC4	ZIC4	3.10277	0.00272876	0.00613149	0.739096	-0.216329	ZIC4
TP53	TP53	-0.494005	0.62339	0.695141	-0.0995831	-0.219172	TP53
MEIS3	MEIS3	-1.87386	0.0655433	0.0993807	-0.243744	-0.221121	MEIS3
LBX2	LBX2	2.30935	0.0241072	0.0412477	0.336872	-0.224584	LBX2
FOXQ1	FOXQ1	-4.3014	7.25454e-05	0.000255278	-0.598963	-0.227993	FOXQ1
MTF1	MTF1	0.594347	0.554344	0.629438	0.128062	-0.230215	MTF1
HOXB8	HOXB8	2.02843	0.0462603	0.0729602	0.381305	-0.230896	HOXB8
ZNF282	ZNF282	0.32414	0.747172	0.800848	0.0329744	-0.231878	ZNF282
PRDM15	PRDM15	1.25273	0.215352	0.281158	0.203626	-0.232126	PRDM15
ESX1	ESX1	4.9299	5.14963e-06	2.67397e-05	0.901296	-0.239314	ESX1
PAX6	PAX6	1.58168	0.118208	0.167649	0.445106	-0.240826	PAX6
ZNF341	ZNF341	-0.199299	0.842604	0.880368	-0.0357247	-0.24256	ZNF341
FOSL2	FOSL2	5.17113	3.63655e-06	1.96585e-05	1.38253	-0.244603	FOSL2
ZFP57	ZFP57	-1.47974	0.145987	0.200564	-0.295221	-0.252124	ZFP57
MIXL1	MIXL1	0.150952	0.880538	0.908549	0.0374696	-0.255248	MIXL1
FOSL2::JUN	FOSL2::JUN	5.1881	2.89225e-06	1.63456e-05	1.01338	-0.255347	FOSL2
FOXA2	FOXA2	-3.17393	0.00271259	0.00611356	-0.892683	-0.255647	FOXA2
SOX13	SOX13	4.12602	9.72512e-05	0.000319601	0.944871	-0.263071	SOX13
POU2F2	POU2F2	2.99642	0.00383788	0.00813368	0.602634	-0.265372	POU2F2
IRF4	IRF4	-0.490499	0.625721	0.696699	-0.0793571	-0.268871	IRF4
POU6F1(VAR.2)	POU6F1(VAR.2)	6.17077	5.8083e-08	6.66614e-07	0.790539	-0.268875	POU6F1
PTF1A	PTF1A	-4.87769	6.74948e-06	3.42525e-05	-0.668255	-0.270172	PTF1A
ARID3A	ARID3A	3.28581	0.00157452	0.00375269	0.56294	-0.271042	ARID3A
TBX20	TBX20	2.92789	0.00466566	0.00974953	0.634914	-0.275488	TBX20
ETS1	ETS1	4.16561	0.000101085	0.000330744	0.596237	-0.2755	ETS1
PITX2	PITX2	-1.42363	0.160569	0.217394	-0.301926	-0.278817	PITX2
CEBPG(VAR.2)	CEBPG(VAR.2)	1.59635	0.115301	0.164151	0.327657	-0.28047	CEBPG
SOX21	SOX21	1.10553	0.272903	0.34801	0.207502	-0.281302	SOX21
CREB3L4	CREB3L4	-0.089809	0.928819	0.94274	-0.0125753	-0.283755	CREB3L4
TLX2	TLX2	0.431493	0.667677	0.73356	0.0857311	-0.284816	TLX2
FOXG1	FOXG1	-5.56509	1.55816e-06	1.01077e-05	-0.999052	-0.286008	FOXG1
CREB3L1	CREB3L1	-0.59683	0.55294	0.628801	-0.102465	-0.290366	CREB3L1
POU3F2	POU3F2	5.40939	7.66386e-07	5.60514e-06	0.818081	-0.290739	POU3F2
TP73	TP73	-1.10179	0.275113	0.35023	-0.257017	-0.29077	TP73
NFAT5	NFAT5	1.58106	0.118749	0.168096	0.285875	-0.298055	NFAT5
MYB	MYB	-0.4328	0.667002	0.73356	-0.0911486	-0.298644	MYB
TBX2	TBX2	3.08132	0.00291298	0.00645154	0.390382	-0.30081	TBX2
ARNT::HIF1A	ARNT::HIF1A	1.98859	0.0504968	0.0783173	0.37735	-0.3025	ARNT
SPDEF	SPDEF	1.43775	0.154779	0.210703	0.25346	-0.304413	SPDEF
GFI1	GFI1	0.976844	0.333783	0.410218	0.131003	-0.305524	GFI1
STAT4	STAT4	0.730382	0.46817	0.547422	0.113654	-0.307	STAT4
TFAP2E	TFAP2E	6.05122	5.73237e-08	6.66614e-07	0.742973	-0.310957	TFAP2E
TFAP2A(VAR.2)	TFAP2A(VAR.2)	7.15729	5.43987e-10	1.35271e-08	0.983583	-0.312714	TFAP2A
PKNOX1	PKNOX1	-0.168458	0.866908	0.89628	-0.0257592	-0.314324	PKNOX1
ZBTB7C	ZBTB7C	-1.94887	0.0564567	0.087018	-0.279394	-0.314398	ZBTB7C
TFAP2C(VAR.3)	TFAP2C(VAR.3)	5.48269	1.06272e-06	7.34062e-06	0.695115	-0.315795	TFAP2C
ZNF652	ZNF652	3.98945	0.00017979	0.000545218	0.406118	-0.316573	ZNF652
FOXA1	FOXA1	-3.94767	0.00028111	0.000806569	-1.04702	-0.31756	FOXA1
ETV6	ETV6	3.25807	0.0017378	0.00408958	0.476736	-0.319833	ETV6
POU4F3	POU4F3	6.39128	1.53018e-08	2.23826e-07	1.2063	-0.32078	POU4F3
ONECUT3	ONECUT3	-4.3896	4.4975e-05	0.000166096	-0.417154	-0.32245	ONECUT3
MYF5	MYF5	-9.61801	2.89739e-13	2.70182e-11	-1.06337	-0.323304	MYF5
JDP2	JDP2	5.72558	3.07854e-07	2.6181e-06	1.00754	-0.323688	JDP2
RORB	RORB	4.50933	2.45944e-05	0.000100259	0.750446	-0.323858	RORB
SP9	SP9	0.865051	0.391145	0.471396	0.121735	-0.324264	SP9
ZBTB7B	ZBTB7B	-2.02725	0.0467511	0.0735787	-0.28948	-0.326262	ZBTB7B
ZIC1::ZIC2	ZIC1::ZIC2	2.56505	0.0126366	0.0231052	0.34639	-0.331066	ZIC1
TFAP4(VAR.2)	TFAP4(VAR.2)	-1.15253	0.253054	0.32548	-0.185639	-0.333752	TFAP4
SRY	SRY	-1.90841	0.0619163	0.0944572	-0.323616	-0.336993	SRY
TBX1	TBX1	4.78588	9.49705e-06	4.48507e-05	0.971992	-0.33946	TBX1
PHOX2A	PHOX2A	1.95948	0.05439	0.0840061	0.374559	-0.34145	PHOX2A
TFAP2A(VAR.3)	TFAP2A(VAR.3)	5.28651	2.02023e-06	1.25591e-05	0.592108	-0.345246	TFAP2A
FOXF1	FOXF1	-6.76673	3.71963e-08	4.62474e-07	-1.39725	-0.349752	FOXF1
JUN::JUNB	JUN::JUNB	5.92375	2.18034e-07	1.92195e-06	1.33438	-0.350795	JUN
ZIC1	ZIC1	2.73046	0.00793076	0.0153268	0.382203	-0.356195	ZIC1
TEF	TEF	-0.421541	0.674863	0.737845	-0.0753625	-0.357417	TEF
MZF1(VAR.2)	MZF1(VAR.2)	-0.328324	0.74383	0.799564	-0.0424868	-0.362013	MZF1
RFX1	RFX1	4.04887	0.000127279	0.00039895	0.65104	-0.362197	RFX1
BCL6B	BCL6B	1.35421	0.181975	0.243286	0.206615	-0.365719	BCL6B
IKZF1	IKZF1	4.51825	2.37237e-05	9.83216e-05	0.735132	-0.367054	IKZF1
TFAP2C(VAR.2)	TFAP2C(VAR.2)	6.44942	1.4623e-08	2.22628e-07	0.78372	-0.370804	TFAP2C
HOXA6	HOXA6	5.90536	1.14461e-07	1.15389e-06	0.967243	-0.371539	HOXA6
RARB	RARB	1.5028	0.139581	0.192472	0.295941	-0.374189	RARB
BARHL1	BARHL1	-0.303333	0.762571	0.813653	-0.0437166	-0.37435	BARHL1
LHX3	LHX3	3.29119	0.00154661	0.00369799	0.631786	-0.376306	LHX3
EGR2	EGR2	-6.09099	3.32331e-07	2.69477e-06	-1.08482	-0.377027	EGR2
MSC	MSC	-6.88474	2.17048e-08	3.05506e-07	-1.36776	-0.377152	MSC
POU4F2	POU4F2	5.13514	2.2648e-06	1.3808e-05	0.876901	-0.377212	POU4F2
OVOL1	OVOL1	-2.79214	0.00711171	0.0139982	-0.325034	-0.38141	OVOL1
TFCP2	TFCP2	6.81905	2.63705e-09	5.04421e-08	0.976639	-0.38572	TFCP2
PAX7	PAX7	2.05952	0.0437847	0.0696447	0.258804	-0.386223	PAX7
USF1	USF1	5.09031	2.84597e-06	1.63456e-05	0.863047	-0.387615	USF1
FOXF2	FOXF2	-6.18758	2.22982e-07	1.93424e-06	-1.1943	-0.390013	FOXF2
SP2	SP2	1.90427	0.0625322	0.0952021	0.24307	-0.390116	SP2
NR4A2::RXRA	NR4A2::RXRA	5.85377	1.64394e-07	1.53298e-06	0.607997	-0.392368	NR4A2
RELA	RELA	1.80822	0.0748584	0.111023	0.296757	-0.398379	RELA
MNT	MNT	2.87187	0.00549804	0.0111759	0.354866	-0.398895	MNT
TFAP2B(VAR.3)	TFAP2B(VAR.3)	5.41845	1.27384e-06	8.56114e-06	0.665095	-0.403219	TFAP2B
RARA	RARA	1.91556	0.0612037	0.0935615	0.304573	-0.405291	RARA
MAX	MAX	3.22322	0.00213189	0.00489351	0.509851	-0.405333	MAX
KLF10	KLF10	1.05302	0.297565	0.369973	0.113792	-0.407604	KLF10
MYC	MYC	3.79049	0.00032712	0.000917412	0.660718	-0.409213	MYC
ZNF148	ZNF148	-2.3792	0.0202136	0.0350683	-0.323717	-0.411378	ZNF148
PTF1A(VAR.2)	PTF1A(VAR.2)	-9.65482	1.9886e-13	2.47249e-11	-1.06422	-0.412791	PTF1A
TFAP2A	TFAP2A	7.65658	6.29472e-11	2.60881e-09	0.87698	-0.414007	TFAP2A
MEOX1	MEOX1	3.80596	0.000304214	0.000862904	0.405359	-0.415401	MEOX1
TFAP2B	TFAP2B	6.81634	3.41665e-09	6.37205e-08	1.23673	-0.416158	TFAP2B
TBX15	TBX15	4.66451	1.65361e-05	7.25645e-05	1.06314	-0.416687	TBX15
IRF7	IRF7	-2.3347	0.0228604	0.0392042	-0.333848	-0.418677	IRF7
MEIS2(VAR.2)	MEIS2(VAR.2)	-0.371448	0.711382	0.771353	-0.0502009	-0.419215	MEIS2
MAZ	MAZ	-0.762622	0.448396	0.526778	-0.0997407	-0.419261	MAZ
RARA(VAR.2)	RARA(VAR.2)	3.91696	0.000269887	0.000777357	0.545362	-0.42768	RARA
RARB(VAR.2)	RARB(VAR.2)	5.57584	4.01857e-07	3.1892e-06	0.821935	-0.427924	RARB
MECOM	MECOM	-3.46867	0.000935181	0.00238919	-0.408224	-0.428952	MECOM
SOX15	SOX15	-1.33617	0.187364	0.249596	-0.343615	-0.430233	SOX15
SIX2	SIX2	1.47993	0.14396	0.198144	0.246232	-0.432605	SIX2
GLI3	GLI3	-2.72149	0.00838574	0.0160816	-0.310912	-0.437564	GLI3
SREBF1	SREBF1	0.980832	0.331776	0.408424	0.197256	-0.438419	SREBF1
SREBF2	SREBF2	0.429382	0.669386	0.73428	0.0919931	-0.441066	SREBF2
MGA	MGA	4.66451	1.65361e-05	7.25645e-05	1.06314	-0.442566	MGA
ARGFX	ARGFX	0.0897029	0.928839	0.94274	0.0229397	-0.443953	ARGFX
RARB(VAR.3)	RARB(VAR.3)	2.42224	0.0196797	0.0343015	0.234499	-0.447712	RARB
EGR3	EGR3	-8.38206	2.15363e-11	1.07107e-09	-1.31841	-0.44818	EGR3
BHLHE41	BHLHE41	1.56077	0.123725	0.174149	0.20079	-0.448599	BHLHE41
ZNF682	ZNF682	4.04097	0.00020595	0.000617023	0.390682	-0.450156	ZNF682
PAX1	PAX1	1.72114	0.0895589	0.130236	0.530622	-0.451221	PAX1
SIX1	SIX1	2.60737	0.0119287	0.0219594	0.373188	-0.45136	SIX1
FOXP3	FOXP3	-3.42333	0.0011558	0.00286454	-0.567634	-0.451922	FOXP3
SOX4	SOX4	3.46592	0.000946769	0.00241055	0.799872	-0.453252	SOX4
GATA2	GATA2	-2.14782	0.0359033	0.0577238	-0.267545	-0.462078	GATA2
FIGLA	FIGLA	2.76298	0.00727336	0.0142413	0.7341	-0.463901	FIGLA
EBF2	EBF2	1.03509	0.305472	0.377289	0.15799	-0.466593	EBF2
CUX2	CUX2	1.69728	0.095282	0.137221	0.274465	-0.467877	CUX2
JUND	JUND	5.38091	1.62986e-06	1.04817e-05	1.20203	-0.468208	JUND
TBX6	TBX6	2.76514	0.00720145	0.0141376	0.474261	-0.475106	TBX6
NEUROD2	NEUROD2	-0.733189	0.465897	0.545619	-0.122775	-0.482144	NEUROD2
FOSL2::JUNB(VAR.2)	FOSL2::JUNB(VAR.2)	3.93887	0.00018562	0.000558356	0.750102	-0.483923	FOSL2
HMBOX1	HMBOX1	6.98278	1.26869e-09	2.70412e-08	1.12636	-0.485832	HMBOX1
JUN(VAR.2)	JUN(VAR.2)	4.58139	3.13496e-05	0.00012281	1.23769	-0.485929	JUN
MYCN	MYCN	2.45715	0.0165115	0.0292579	0.329565	-0.498461	MYCN
ESR2	ESR2	5.42619	8.80783e-07	6.19872e-06	0.603915	-0.499101	ESR2
TWIST1	TWIST1	-2.22947	0.028873	0.0485119	-0.268836	-0.499499	TWIST1
GLIS3	GLIS3	0.302525	0.763481	0.813653	0.04727	-0.500251	GLIS3
RARA::RXRG	RARA::RXRG	5.4862	1.52061e-06	1.00387e-05	0.754662	-0.505308	RARA
GATA1	GATA1	1.13596	0.262286	0.336195	0.131655	-0.532925	GATA1
GLIS2	GLIS2	2.65079	0.0105587	0.0199412	0.429914	-0.533239	GLIS2
E2F8	E2F8	-0.0603465	0.952132	0.959852	-0.0089158	-0.5343	E2F8
HOXC9	HOXC9	1.80605	0.0756273	0.11194	0.262767	-0.536254	HOXC9
NFATC4	NFATC4	2.12289	0.0382581	0.0613775	0.276899	-0.538706	NFATC4
DLX2	DLX2	1.99792	0.050471	0.0783173	0.355422	-0.53939	DLX2
MAX::MYC	MAX::MYC	3.46953	0.00102764	0.00258993	0.625865	-0.540621	MAX
ASCL2	ASCL2	-6.28558	2.4984e-08	3.38873e-07	-0.732655	-0.545982	ASCL2
E2F7	E2F7	0.276308	0.78341	0.827077	0.0385218	-0.547729	E2F7
HEY2	HEY2	3.2758	0.00168729	0.00399593	0.326259	-0.548133	HEY2
NFKB1	NFKB1	1.36283	0.178181	0.2395	0.201034	-0.548922	NFKB1
RARA::RXRA	RARA::RXRA	3.83523	0.000308169	0.00087081	0.560912	-0.549572	RARA
POU2F3	POU2F3	3.8731	0.000232171	0.000684584	0.702507	-0.557616	POU2F3
TCF21(VAR.2)	TCF21(VAR.2)	0.250785	0.802799	0.84358	0.0318655	-0.560507	TCF21
ZNF410	ZNF410	0.542434	0.590326	0.66223	0.0983705	-0.563278	ZNF410
NFIA	NFIA	0.0132407	0.989483	0.989487	0.00206499	-0.564063	NFIA
ZFP42	ZFP42	-3.9201	0.000258266	0.000746769	-0.625681	-0.566042	ZFP42
PRRX2	PRRX2	0.431493	0.667677	0.73356	0.0857311	-0.568439	PRRX2
ATF4	ATF4	2.34809	0.0216673	0.0374162	0.382055	-0.570819	ATF4
FOXB1	FOXB1	-4.93027	9.25964e-06	4.45658e-05	-1.20361	-0.57221	FOXB1
NR6A1	NR6A1	4.17893	8.02712e-05	0.000277233	0.484945	-0.573066	NR6A1
RFX4	RFX4	4.43741	3.49795e-05	0.000133136	0.565103	-0.57358	RFX4
EGR1	EGR1	-7.43988	2.43542e-10	7.26731e-09	-0.736335	-0.574524	EGR1
SCRT2	SCRT2	3.21005	0.00198896	0.00460797	0.751489	-0.575448	SCRT2
TCF7	TCF7	5.56518	4.32301e-07	3.3947e-06	0.783043	-0.587795	TCF7
ZNF274	ZNF274	0.48499	0.629987	0.700403	0.0720208	-0.596654	ZNF274
MLXIP	MLXIP	1.89088	0.065715	0.099439	0.225681	-0.601952	MLXIP
MEIS1(VAR.2)	MEIS1(VAR.2)	0.829996	0.409541	0.488047	0.12135	-0.603311	MEIS1
ZNF423	ZNF423	2.49001	0.0158519	0.0282231	0.512049	-0.604799	ZNF423
ATOH7	ATOH7	-2.40618	0.0186633	0.0326827	-0.321225	-0.605417	ATOH7
MEIS2	MEIS2	-4.53631	2.23563e-05	9.31721e-05	-0.575561	-0.60661	MEIS2
EBF1	EBF1	2.86098	0.00601008	0.0120202	0.366514	-0.606772	EBF1
ARNT	ARNT	4.36718	4.12494e-05	0.00015386	0.695233	-0.609572	ARNT
HLTF	HLTF	0.18061	0.857247	0.889439	0.0238997	-0.611583	HLTF
GLI2	GLI2	-2.21888	0.0299587	0.0501102	-0.319788	-0.6125	GLI2
POU3F1	POU3F1	4.19599	7.73943e-05	0.000269795	0.770506	-0.612886	POU3F1
HEY1	HEY1	3.01419	0.00362408	0.00774659	0.585258	-0.616453	HEY1
NHLH1	NHLH1	-5.4557	7.6215e-07	5.60514e-06	-0.650387	-0.624393	NHLH1
AR	AR	-0.620657	0.537338	0.613865	-0.100572	-0.624939	AR
GABPA	GABPA	6.20429	5.76478e-08	6.66614e-07	0.821495	-0.630919	GABPA
NR2F1	NR2F1	2.20941	0.0308842	0.0514277	0.338246	-0.633071	NR2F1
ZFX	ZFX	1.5163	0.133918	0.186735	0.218046	-0.634771	ZFX
SOX9	SOX9	5.05078	3.16383e-06	1.73545e-05	0.710397	-0.640765	SOX9
MAFA	MAFA	-7.14907	1.29062e-08	2.00584e-07	-1.2469	-0.653613	MAFA
SCRT1	SCRT1	4.30724	5.55059e-05	0.000200036	0.883809	-0.657417	SCRT1
MEOX2	MEOX2	4.53797	2.21803e-05	9.29578e-05	0.65824	-0.66168	MEOX2
SNAI2	SNAI2	3.37305	0.00120286	0.00297131	0.616143	-0.670758	SNAI2
SOX6	SOX6	2.65359	0.00994783	0.0189798	0.437011	-0.673623	SOX6
NR2F1(VAR.3)	NR2F1(VAR.3)	3.67806	0.00048958	0.00130438	0.636154	-0.675321	NR2F1
NR2C1	NR2C1	6.74948	4.83454e-09	8.38736e-08	0.962102	-0.676327	NR2C1
RORC	RORC	2.56678	0.0126012	0.023097	0.365827	-0.676621	RORC
TFAP2C	TFAP2C	6.96706	1.77864e-09	3.52354e-08	1.17925	-0.677308	TFAP2C
PRDM4	PRDM4	0.419054	0.676523	0.737845	0.0536987	-0.688674	PRDM4
ERF	ERF	4.48504	4.02404e-05	0.000150851	0.550348	-0.690608	ERF
FOXA3	FOXA3	-3.9115	0.000302005	0.000859908	-0.773574	-0.700287	FOXA3
BACH2	BACH2	5.21547	2.75406e-06	1.6051e-05	1.1622	-0.703167	BACH2
PAX3	PAX3	1.70009	0.0942554	0.136005	0.225063	-0.704874	PAX3
JUNB	JUNB	5.02094	6.30885e-06	3.22356e-05	1.20597	-0.708353	JUNB
ZKSCAN5	ZKSCAN5	-1.77255	0.0806003	0.11883	-0.265159	-0.710069	ZKSCAN5
GLIS1	GLIS1	-0.714824	0.477663	0.555907	-0.0939308	-0.712586	GLIS1
RARG(VAR.2)	RARG(VAR.2)	2.97049	0.00429073	0.00904205	0.317036	-0.718142	RARG
ZIC2	ZIC2	1.52083	0.133569	0.186596	0.198605	-0.722276	ZIC2
MZF1	MZF1	1.51386	0.136494	0.189617	0.166615	-0.722494	MZF1
KLF9	KLF9	-3.25511	0.00202084	0.00466732	-0.441431	-0.729223	KLF9
ZBTB33	ZBTB33	0.598259	0.552002	0.628692	0.0941136	-0.730884	ZBTB33
ETV1	ETV1	5.98877	1.04297e-07	1.06583e-06	0.812122	-0.732617	ETV1
RXRB(VAR.2)	RXRB(VAR.2)	1.83778	0.0721854	0.107917	0.293107	-0.733585	RXRB
CREB1	CREB1	2.21733	0.0298783	0.0500881	0.323836	-0.735242	CREB1
NR2F1(VAR.2)	NR2F1(VAR.2)	4.62508	3.25089e-05	0.000125656	0.479925	-0.73527	NR2F1
RARG(VAR.3)	RARG(VAR.3)	2.66828	0.0104808	0.0198444	0.400612	-0.737537	RARG
ZNF740	ZNF740	-0.587286	0.559161	0.632981	-0.0736235	-0.744632	ZNF740
E2F3	E2F3	0.864091	0.390808	0.471396	0.110232	-0.746626	E2F3
NFYC	NFYC	4.30532	5.25337e-05	0.000192109	0.610748	-0.749023	NFYC
SOX12	SOX12	1.81744	0.0737409	0.109583	0.295797	-0.750175	SOX12
PAX3(VAR.2)	PAX3(VAR.2)	2.62185	0.0110705	0.0206983	0.37556	-0.757302	PAX3
CLOCK	CLOCK	1.07011	0.288487	0.362711	0.167441	-0.759236	CLOCK
PPARA::RXRA	PPARA::RXRA	5.68166	6.10847e-07	4.60294e-06	0.677498	-0.769328	PPARA
RARG	RARG	1.71987	0.0916815	0.132805	0.25869	-0.770909	RARG
PLAGL1	PLAGL1	4.5485	3.53528e-05	0.000133874	0.781007	-0.78196	PLAGL1
MYBL1	MYBL1	2.53849	0.0144487	0.0260356	0.420012	-0.788006	MYBL1
VEZF1	VEZF1	2.0249	0.0482985	0.0753779	0.321714	-0.788232	VEZF1
ATF2	ATF2	4.94032	5.16156e-06	2.67397e-05	1.00644	-0.788761	ATF2
NR1H2::RXRA	NR1H2::RXRA	3.62455	0.000549301	0.00145312	0.404169	-0.794757	NR1H2
NR1D2	NR1D2	2.02354	0.0478486	0.0749896	0.361413	-0.79551	NR1D2
RFX2	RFX2	5.33847	1.12289e-06	7.61526e-06	0.778093	-0.796237	RFX2
TCF7L1	TCF7L1	4.47671	3.16366e-05	0.000122922	0.57658	-0.802766	TCF7L1
SMAD4	SMAD4	-0.231154	0.817901	0.855756	-0.0314435	-0.817932	SMAD4
PLAG1	PLAG1	3.9652	0.000240089	0.000699633	0.544393	-0.819968	PLAG1
ZBED1	ZBED1	0.138072	0.890645	0.915181	0.0217824	-0.820495	ZBED1
HOXA10	HOXA10	2.20244	0.0314266	0.0520983	0.443395	-0.828823	HOXA10
PBX1	PBX1	2.10426	0.0412209	0.0657068	0.29029	-0.830366	PBX1
PLAGL2	PLAGL2	3.77168	0.000480633	0.00128821	0.395437	-0.832902	PLAGL2
ARID5A	ARID5A	-4.71529	1.93373e-05	8.15009e-05	-0.63123	-0.833922	ARID5A
RFX3	RFX3	4.26863	6.83403e-05	0.00024162	0.504155	-0.834086	RFX3
RXRA::VDR	RXRA::VDR	4.06592	0.00016025	0.00049196	0.43729	-0.839152	RXRA
SMAD2::SMAD3	SMAD2::SMAD3	4.69829	1.88038e-05	7.97024e-05	1.30787	-0.845065	SMAD2
MXI1	MXI1	0.525835	0.600863	0.673038	0.0992991	-0.85013	MXI1
RORA	RORA	2.32839	0.0227203	0.0390538	0.414036	-0.864	RORA
RREB1	RREB1	-0.319324	0.750568	0.803333	-0.0501258	-0.866003	RREB1
PPARD	PPARD	4.75248	2.49843e-05	0.000100777	0.424512	-0.866614	PPARD
NR2C2(VAR.2)	NR2C2(VAR.2)	5.46674	1.31075e-06	8.73055e-06	0.684202	-0.888343	NR2C2
CUX1	CUX1	1.27803	0.206303	0.270478	0.243139	-0.896516	CUX1
RXRA	RXRA	4.86472	1.68471e-05	7.34968e-05	0.435988	-0.900729	RXRA
RXRB	RXRB	4.69385	3.06426e-05	0.000120949	0.382222	-0.902291	RXRB
PBX2	PBX2	0.0132232	0.989487	0.989487	0.00201111	-0.902688	PBX2
NR1H3::RXRA	NR1H3::RXRA	3.43939	0.00128982	0.00316516	0.419613	-0.911592	NR1H3
SPI1	SPI1	-0.324986	0.74614	0.800848	-0.0403094	-0.916976	SPI1
HOXA9	HOXA9	2.1495	0.0353436	0.05707	0.27226	-0.923652	HOXA9
DMRT3	DMRT3	1.178	0.244929	0.31612	0.189531	-0.925391	DMRT3
NR2C2	NR2C2	3.61452	0.00074939	0.00194789	0.427006	-0.933388	NR2C2
NR2F2	NR2F2	6.51633	1.65938e-08	2.38057e-07	0.727917	-0.939694	NR2F2
TCF7L2	TCF7L2	7.16548	5.24338e-10	1.34882e-08	1.07738	-0.94552	TCF7L2
ELF1	ELF1	6.21504	4.34032e-08	5.22238e-07	0.786434	-0.947074	ELF1

## Sheet: b.tubular
	names	scores	pvals	pvals_adj	logfoldchanges	correlation	gene
GRHL2	GRHL2	6.89534	4.62133e-09	8.20836e-08	1.48906	0.995467	GRHL2
MITF	MITF	3.71975	0.000395352	0.00108431	0.594922	0.991991	MITF
ARNT2	ARNT2	3.05253	0.00319341	0.00692525	0.527869	0.990186	ARNT2
TCF12(VAR.2)	TCF12(VAR.2)	3.55797	0.000729132	0.00190854	0.958053	0.985669	TCF12
FOSL2::JUND(VAR.2)	FOSL2::JUND(VAR.2)	3.4773	0.000857315	0.00222068	0.553001	0.982763	FOSL2
PAX2	PAX2	5.49031	6.0453e-07	4.60183e-06	0.84521	0.979722	PAX2
FOSL2::JUN(VAR.2)	FOSL2::JUN(VAR.2)	4.62501	1.58341e-05	7.03109e-05	0.703554	0.979118	FOSL2
TEAD1	TEAD1	-1.52628	0.131305	0.183778	-0.438991	0.978694	TEAD1
MGA	MGA	4.66451	1.65361e-05	7.25645e-05	1.06314	0.977935	MGA
TCF4	TCF4	2.9868	0.00389091	0.00822271	0.787598	0.977253	TCF4
RUNX1	RUNX1	4.20351	7.36868e-05	0.000258077	0.490007	0.976332	RUNX1
POU2F1	POU2F1	4.59595	1.87952e-05	7.97024e-05	0.692742	0.967708	POU2F1
ARNT::HIF1A	ARNT::HIF1A	1.98859	0.0504968	0.0783173	0.37735	0.967443	ARNT
ETV5	ETV5	3.34592	0.00131829	0.00321534	0.4927	0.963976	ETV5
KLF6	KLF6	0.275457	0.783838	0.827077	0.0535091	0.963798	KLF6
HNF1B	HNF1B	8.16861	1.59172e-10	5.1627e-09	2.62847	0.959385	HNF1B
SREBF1(VAR.2)	SREBF1(VAR.2)	3.58845	0.000623291	0.00163724	0.572602	0.955882	SREBF1
TFAP2B	TFAP2B	6.81634	3.41665e-09	6.37205e-08	1.23673	0.955765	TFAP2B
ESRRB	ESRRB	6.17176	3.71274e-08	4.62474e-07	0.808163	0.955757	ESRRB
HLF	HLF	2.99723	0.00379984	0.00807601	0.530109	0.954968	HLF
MLX	MLX	3.159	0.00230409	0.00525643	0.482722	0.954204	MLX
TFCP2	TFCP2	6.81905	2.63705e-09	5.04421e-08	0.976639	0.953691	TFCP2
KLF12	KLF12	1.20147	0.233488	0.302925	0.225809	0.952109	KLF12
HMBOX1	HMBOX1	6.98278	1.26869e-09	2.70412e-08	1.12636	0.951464	HMBOX1
ELK3	ELK3	0.880318	0.381635	0.461426	0.178281	0.949769	ELK3
TFAP2B(VAR.2)	TFAP2B(VAR.2)	5.76996	1.79978e-07	1.63736e-06	0.886408	0.949121	TFAP2B
LHX4	LHX4	0.277165	0.782468	0.827077	0.0718668	0.947686	LHX4
FOSL2::JUNB(VAR.2)	FOSL2::JUNB(VAR.2)	3.93887	0.00018562	0.000558356	0.750102	0.944966	FOSL2
ELF2	ELF2	0.804511	0.423757	0.50258	0.159972	0.939328	ELF2
TFAP2B(VAR.3)	TFAP2B(VAR.3)	5.41845	1.27384e-06	8.56114e-06	0.665095	0.939019	TFAP2B
ARNT	ARNT	4.36718	4.12494e-05	0.00015386	0.695233	0.938308	ARNT
NR6A1	NR6A1	4.17893	8.02712e-05	0.000277233	0.484945	0.937932	NR6A1
KLF3	KLF3	0.672179	0.503676	0.580746	0.157914	0.935902	KLF3
ZNF652	ZNF652	3.98945	0.00017979	0.000545218	0.406118	0.935851	ZNF652
HNF4G	HNF4G	2.59435	0.0114554	0.021258	0.476395	0.933734	HNF4G
TEAD3	TEAD3	-2.28504	0.0253712	0.043311	-0.645033	0.931692	TEAD3
TFAP2A(VAR.3)	TFAP2A(VAR.3)	5.28651	2.02023e-06	1.25591e-05	0.592108	0.931218	TFAP2A
ZNF24	ZNF24	4.33354	5.3735e-05	0.000194594	0.66464	0.930964	ZNF24
TFAP2A	TFAP2A	7.65658	6.29472e-11	2.60881e-09	0.87698	0.929883	TFAP2A
TFAP2A(VAR.2)	TFAP2A(VAR.2)	7.15729	5.43987e-10	1.35271e-08	0.983583	0.929053	TFAP2A
HOXD4	HOXD4	8.66591	3.50743e-12	2.01273e-10	1.42776	0.927823	HOXD4
ARID3A	ARID3A	3.28581	0.00157452	0.00375269	0.56294	0.923583	ARID3A
RFX3	RFX3	4.26863	6.83403e-05	0.00024162	0.504155	0.921217	RFX3
EMX2	EMX2	2.62113	0.0109988	0.0206158	0.434584	0.920778	EMX2
SREBF2(VAR.2)	SREBF2(VAR.2)	3.77936	0.000330378	0.000923078	0.466944	0.920614	SREBF2
POU3F3	POU3F3	4.74386	1.01393e-05	4.69809e-05	0.4959	0.919786	POU3F3
ESRRG	ESRRG	5.63921	3.08838e-07	2.6181e-06	0.853755	0.918108	ESRRG
ETV6	ETV6	3.25807	0.0017378	0.00408958	0.476736	0.91764	ETV6
NFE2L2	NFE2L2	1.85861	0.067268	0.101539	0.44216	0.917462	NFE2L2
HOXB3	HOXB3	6.24481	3.41136e-08	4.48342e-07	0.916834	0.915666	HOXB3
RFX5	RFX5	4.69915	1.46218e-05	6.57099e-05	0.661352	0.915177	RFX5
NRF1	NRF1	-1.11493	0.270539	0.346178	-0.196721	0.913501	NRF1
HES6	HES6	1.73949	0.0864537	0.126212	0.315679	0.913152	HES6
SOX9	SOX9	5.05078	3.16383e-06	1.73545e-05	0.710397	0.91179	SOX9
FOSL2	FOSL2	5.17113	3.63655e-06	1.96585e-05	1.38253	0.907273	FOSL2
ELK4	ELK4	2.90542	0.00493001	0.0101038	0.583917	0.904142	ELK4
FOSL2::JUN	FOSL2::JUN	5.1881	2.89225e-06	1.63456e-05	1.01338	0.902658	FOSL2
HOXD8	HOXD8	2.02843	0.0462603	0.0729602	0.381305	0.900826	HOXD8
TP53	TP53	-0.494005	0.62339	0.695141	-0.0995831	0.900158	TP53
HOXB8	HOXB8	2.02843	0.0462603	0.0729602	0.381305	0.89875	HOXB8
MSANTD3	MSANTD3	0.768401	0.445512	0.524215	0.17287	0.898466	MSANTD3
MYC	MYC	3.79049	0.00032712	0.000917412	0.660718	0.896877	MYC
BACH2	BACH2	5.21547	2.75406e-06	1.6051e-05	1.1622	0.896697	BACH2
ZIC1	ZIC1	2.73046	0.00793076	0.0153268	0.382203	0.895589	ZIC1
FOSL2::JUND	FOSL2::JUND	5.19187	2.86532e-06	1.63456e-05	1.1362	0.894654	FOSL2
POU6F2	POU6F2	7.33294	2.61204e-10	7.29697e-09	0.841935	0.892497	POU6F2
GRHL1	GRHL1	6.4962	1.50504e-08	2.23826e-07	1.30706	0.88786	GRHL1
FOSL2::JUNB	FOSL2::JUNB	5.17126	3.02463e-06	1.68386e-05	1.10464	0.887382	FOSL2
USF1	USF1	5.09031	2.84597e-06	1.63456e-05	0.863047	0.884737	USF1
BACH2(VAR.2)	BACH2(VAR.2)	2.17598	0.0329495	0.0542612	0.30351	0.877956	BACH2
AHR::ARNT	AHR::ARNT	1.04439	0.299857	0.372202	0.177287	0.876173	AHR
FOSL1::JUND	FOSL1::JUND	5.81404	3.178e-07	2.66381e-06	1.1151	0.871305	FOSL1
FOSL1::JUNB	FOSL1::JUNB	5.48153	1.07316e-06	7.34472e-06	1.09041	0.868358	FOSL1
SP4	SP4	2.25766	0.0274097	0.0462616	0.345725	0.86673	SP4
USF2	USF2	4.96112	4.73801e-06	2.48913e-05	0.724386	0.866565	USF2
ZNF136	ZNF136	-1.65742	0.102541	0.147108	-0.316019	0.866158	ZNF136
NR2F6(VAR.3)	NR2F6(VAR.3)	4.9515	4.59865e-06	2.43304e-05	0.905298	0.864038	NR2F6
HIF1A	HIF1A	2.36141	0.0212235	0.0367348	0.455459	0.857646	HIF1A
FOSL1::JUN	FOSL1::JUN	5.55887	8.24655e-07	5.85898e-06	1.35678	0.852781	FOSL1
ZBTB7A	ZBTB7A	2.86774	0.00565188	0.0114263	0.384556	0.850404	ZBTB7A
RFX2	RFX2	5.33847	1.12289e-06	7.61526e-06	0.778093	0.849343	RFX2
FOSL1	FOSL1	5.26488	2.72221e-06	1.59903e-05	1.43539	0.848906	FOSL1
TCF3	TCF3	3.49457	0.000890425	0.00228267	0.962174	0.847353	TCF3
NR3C2	NR3C2	-0.130412	0.896803	0.918977	-0.0184285	0.844458	NR3C2
MAX	MAX	3.22322	0.00213189	0.00489351	0.509851	0.841886	MAX
SMAD2::SMAD3	SMAD2::SMAD3	4.69829	1.88038e-05	7.97024e-05	1.30787	0.84098	SMAD2
SOX4	SOX4	3.46592	0.000946769	0.00241055	0.799872	0.833175	SOX4
MAF	MAF	-7.90708	1.79483e-09	3.52354e-08	-1.6286	0.832592	MAF
SP3	SP3	-0.0699262	0.944503	0.954741	-0.00953156	0.829187	SP3
FOXN3	FOXN3	-3.08957	0.00340487	0.00731999	-0.89443	0.827274	FOXN3
NFIL3	NFIL3	1.76124	0.0824988	0.121389	0.358629	0.825501	NFIL3
TCFL5	TCFL5	1.08443	0.283236	0.359344	0.122269	0.822901	TCFL5
RFX1	RFX1	4.04887	0.000127279	0.00039895	0.65104	0.821019	RFX1
SP1	SP1	0.501155	0.617771	0.689906	0.0563824	0.819303	SP1
SOX13	SOX13	4.12602	9.72512e-05	0.000319601	0.944871	0.818717	SOX13
NFYC	NFYC	4.30532	5.25337e-05	0.000192109	0.610748	0.812052	NFYC
RORA(VAR.2)	RORA(VAR.2)	0.549435	0.584482	0.656662	0.105186	0.811865	RORA
PPARG	PPARG	3.5029	0.00101404	0.00256431	0.428734	0.811412	PPARG
STAT1::STAT2	STAT1::STAT2	-2.84186	0.00648694	0.0128362	-0.416493	0.805059	STAT1
SOX5	SOX5	-0.907622	0.367875	0.449157	-0.173522	0.804091	SOX5
CEBPG	CEBPG	3.26965	0.00177781	0.00417059	0.600307	0.8029	CEBPG
FOXP1	FOXP1	-4.30736	8.49849e-05	0.000288176	-1.07323	0.799802	FOXP1
CEBPD	CEBPD	4.43968	3.14434e-05	0.00012281	0.76913	0.799241	CEBPD
HOXB4	HOXB4	8.66591	3.50743e-12	2.01273e-10	1.42776	0.797814	HOXB4
MEIS2	MEIS2	-4.53631	2.23563e-05	9.31721e-05	-0.575561	0.79249	MEIS2
CEBPA	CEBPA	2.43611	0.0173634	0.0305498	0.363617	0.792005	CEBPA
ARID3B	ARID3B	2.26916	0.0262181	0.0446546	0.39056	0.791545	ARID3B
NFATC1	NFATC1	0.719327	0.475045	0.554138	0.0983005	0.789225	NFATC1
KLF13	KLF13	0.182	0.856275	0.889439	0.0327572	0.789079	KLF13
ATF1	ATF1	0.0762573	0.939506	0.951882	0.0137523	0.784048	ATF1
BHLHE40	BHLHE40	2.6133	0.0109079	0.020497	0.36336	0.782591	BHLHE40
JUN	JUN	4.98171	4.37586e-06	2.34849e-05	0.98371	0.782453	JUN
SNAI3	SNAI3	3.11531	0.00268206	0.00606308	0.717681	0.782321	SNAI3
TFAP2E	TFAP2E	6.05122	5.73237e-08	6.66614e-07	0.742973	0.777659	TFAP2E
CREB3L2	CREB3L2	3.06684	0.00307153	0.00675918	0.444104	0.777393	CREB3L2
POU5F1B	POU5F1B	4.14448	9.56762e-05	0.000316266	0.729506	0.776312	POU5F1B
HOXA7	HOXA7	1.41865	0.160274	0.21739	0.284411	0.774242	HOXA7
SOX10	SOX10	2.75495	0.00742437	0.0144989	0.610487	0.773371	SOX10
CREB5	CREB5	3.05939	0.00310139	0.0068048	0.552514	0.773348	CREB5
CDX2	CDX2	2.02077	0.0480138	0.0750907	0.295063	0.77243	CDX2
ATF2	ATF2	4.94032	5.16156e-06	2.67397e-05	1.00644	0.769772	ATF2
RUNX2	RUNX2	1.96116	0.0536991	0.0831111	0.278529	0.769568	RUNX2
ZIC1::ZIC2	ZIC1::ZIC2	2.56505	0.0126366	0.0231052	0.34639	0.768148	ZIC1
NHLH2	NHLH2	0.88511	0.379029	0.459392	0.147581	0.76708	NHLH2
KLF10	KLF10	1.05302	0.297565	0.369973	0.113792	0.767011	KLF10
ZNF449	ZNF449	2.49505	0.0156905	0.0280026	0.525642	0.761435	ZNF449
GMEB2	GMEB2	-0.295754	0.768332	0.81649	-0.043886	0.76076	GMEB2
TP73	TP73	-1.10179	0.275113	0.35023	-0.257017	0.760584	TP73
ATF6	ATF6	0.14137	0.887971	0.914358	0.0195501	0.754669	ATF6
FOXC2	FOXC2	-8.0612	1.23756e-09	2.70412e-08	-1.52542	0.753445	FOXC2
CREM	CREM	3.99487	0.00015665	0.000484899	0.864013	0.752348	CREM
NR1D1	NR1D1	-0.105856	0.916086	0.937449	-0.0175046	0.747936	NR1D1
HES1	HES1	0.689787	0.492711	0.570229	0.0741517	0.74678	HES1
CDX4	CDX4	2.39404	0.0197288	0.034307	0.416312	0.74465	CDX4
GATA5	GATA5	-0.848907	0.398929	0.479229	-0.119268	0.743888	GATA5
EBF2	EBF2	1.03509	0.305472	0.377289	0.15799	0.742904	EBF2
MEIS2(VAR.2)	MEIS2(VAR.2)	-0.371448	0.711382	0.771353	-0.0502009	0.742215	MEIS2
STAT1	STAT1	1.07097	0.288807	0.362711	0.194081	0.735759	STAT1
NPAS2	NPAS2	2.84476	0.0061834	0.0123008	0.428902	0.733598	NPAS2
STAT5A::STAT5B	STAT5A::STAT5B	-0.135583	0.892605	0.915933	-0.0276182	0.729244	STAT5A
CTCF	CTCF	-1.33705	0.185363	0.247372	-0.264309	0.728319	CTCF
TBX3	TBX3	3.66494	0.000472921	0.00127364	0.62072	0.722413	TBX3
FOXA1	FOXA1	-3.94767	0.00028111	0.000806569	-1.04702	0.717171	FOXA1
NR1H4	NR1H4	9.53145	7.41069e-14	1.38209e-11	1.2792	0.716363	NR1H4
ATF7	ATF7	3.52774	0.000733634	0.0019136	0.755419	0.714253	ATF7
TEAD4	TEAD4	-1.85381	0.0679751	0.102031	-0.547268	0.713044	TEAD4
FOXO3	FOXO3	-3.72867	0.000469298	0.00126847	-0.520863	0.711316	FOXO3
NFATC2	NFATC2	2.15393	0.0347928	0.0564248	0.364327	0.710225	NFATC2
NFYA	NFYA	3.88302	0.000237992	0.000696242	0.413602	0.709377	NFYA
ATF3	ATF3	2.64149	0.0101035	0.0192276	0.507174	0.708324	ATF3
CREB3	CREB3	1.30999	0.194511	0.257735	0.194713	0.703654	CREB3
NR4A2	NR4A2	7.66494	1.56694e-10	5.1627e-09	0.837699	0.701932	NR4A2
MEIS3	MEIS3	-1.87386	0.0655433	0.0993807	-0.243744	0.700208	MEIS3
JUN::JUNB(VAR.2)	JUN::JUNB(VAR.2)	3.69383	0.000436873	0.0011938	0.644874	0.696267	JUN
NFAT5	NFAT5	1.58106	0.118749	0.168096	0.285875	0.687343	NFAT5
ZNF143	ZNF143	0.580613	0.563769	0.636266	0.0844953	0.686976	ZNF143
REL	REL	1.76159	0.0826948	0.121438	0.403755	0.684449	REL
STAT3	STAT3	0.419446	0.676203	0.737845	0.0725748	0.683876	STAT3
TEF	TEF	-0.421541	0.674863	0.737845	-0.0753625	0.682579	TEF
CEBPB	CEBPB	4.21368	7.93783e-05	0.000275424	0.817442	0.677601	CEBPB
HES2	HES2	2.46378	0.0161718	0.0287242	0.387365	0.676898	HES2
SOX12	SOX12	1.81744	0.0737409	0.109583	0.295797	0.675524	SOX12
FOXK2	FOXK2	-4.28611	8.46952e-05	0.000288176	-0.778139	0.674053	FOXK2
ZNF682	ZNF682	4.04097	0.00020595	0.000617023	0.390682	0.671901	ZNF682
FOSL1::JUN(VAR.2)	FOSL1::JUN(VAR.2)	2.74581	0.00766269	0.0148864	0.536013	0.669589	FOSL1
WT1	WT1	-12.1297	2.38157e-17	1.77665e-14	-1.27001	0.66724	WT1
PRDM15	PRDM15	1.25273	0.215352	0.281158	0.203626	0.667001	PRDM15
ERF	ERF	4.48504	4.02404e-05	0.000150851	0.550348	0.66232	ERF
ELF1	ELF1	6.21504	4.34032e-08	5.22238e-07	0.786434	0.660188	ELF1
CREB1	CREB1	2.21733	0.0298783	0.0500881	0.323836	0.656184	CREB1
OTX2	OTX2	2.65575	0.0103724	0.0196891	0.399417	0.656051	OTX2
ZNF423	ZNF423	2.49001	0.0158519	0.0282231	0.512049	0.652114	ZNF423
REST	REST	-1.0843	0.28458	0.359825	-0.246963	0.651909	REST
TCF7L2	TCF7L2	7.16548	5.24338e-10	1.34882e-08	1.07738	0.648126	TCF7L2
STAT5A	STAT5A	-0.287926	0.774434	0.821803	-0.0721164	0.645397	STAT5A
PBX3	PBX3	0.433653	0.666461	0.73356	0.0572373	0.644596	PBX3
E2F1	E2F1	-0.048117	0.961765	0.96695	-0.0086988	0.642402	E2F1
TCF7L1	TCF7L1	4.47671	3.16366e-05	0.000122922	0.57658	0.641282	TCF7L1
CREB3L4(VAR.2)	CREB3L4(VAR.2)	1.07709	0.285739	0.360069	0.151262	0.638823	CREB3L4
TEAD2	TEAD2	-2.42314	0.0180074	0.0316083	-0.687744	0.637945	TEAD2
RBPJ	RBPJ	0.0624678	0.950468	0.959471	0.00989973	0.632208	RBPJ
ESRRA	ESRRA	7.507	1.68002e-10	5.22207e-09	1.02431	0.629982	ESRRA
MSGN1	MSGN1	-1.18507	0.239843	0.31063	-0.164404	0.627901	MSGN1
JUN(VAR.2)	JUN(VAR.2)	4.58139	3.13496e-05	0.00012281	1.23769	0.627837	JUN
HNF4A(VAR.2)	HNF4A(VAR.2)	5.40228	2.31089e-06	1.3808e-05	0.58859	0.626997	HNF4A
POU6F1	POU6F1	6.07797	7.28423e-08	7.99123e-07	1.0862	0.624492	POU6F1
HESX1	HESX1	3.23349	0.00189096	0.00442212	0.4652	0.620301	HESX1
MTF1	MTF1	0.594347	0.554344	0.629438	0.128062	0.616602	MTF1
MYCN	MYCN	2.45715	0.0165115	0.0292579	0.329565	0.616542	MYCN
JUN::JUNB	JUN::JUNB	5.92375	2.18034e-07	1.92195e-06	1.33438	0.610863	JUN
MLXIPL	MLXIPL	3.21901	0.00197945	0.00460021	0.468473	0.608711	MLXIPL
PKNOX2	PKNOX2	-5.3271	1.78128e-06	1.12613e-05	-0.832197	0.608202	PKNOX2
MAX::MYC	MAX::MYC	3.46953	0.00102764	0.00258993	0.625865	0.604189	MAX
ETV3	ETV3	1.17546	0.2439	0.315338	0.223847	0.60247	ETV3
STAT5B	STAT5B	0.74804	0.457056	0.536107	0.16222	0.601764	STAT5B
NR1H4::RXRA	NR1H4::RXRA	4.46291	3.45789e-05	0.000132286	0.616135	0.595341	NR1H4
CREB3L4	CREB3L4	-0.089809	0.928819	0.94274	-0.0125753	0.594112	CREB3L4
PITX3	PITX3	2.45124	0.0172058	0.030344	0.234958	0.591235	PITX3
ESR2	ESR2	5.42619	8.80783e-07	6.19872e-06	0.603915	0.585254	ESR2
SOHLH2	SOHLH2	1.92756	0.0580411	0.0892755	0.306304	0.576361	SOHLH2
EGR2	EGR2	-6.09099	3.32331e-07	2.69477e-06	-1.08482	0.572236	EGR2
ARNTL	ARNTL	3.34398	0.00131889	0.00321534	0.448953	0.571857	ARNTL
TFE3	TFE3	4.40847	3.55381e-05	0.000133896	0.77392	0.570293	TFE3
HOXA13	HOXA13	4.4175	4.53262e-05	0.000166568	0.492376	0.569436	HOXA13
JDP2	JDP2	5.72558	3.07854e-07	2.6181e-06	1.00754	0.55632	JDP2
ELF3	ELF3	6.18635	7.50439e-08	8.11344e-07	0.586452	0.555396	ELF3
GATA4	GATA4	-2.34353	0.0222807	0.0383866	-0.392819	0.549803	GATA4
NR2E3	NR2E3	2.26177	0.0277134	0.0466686	0.348516	0.549317	NR2E3
SOX6	SOX6	2.65359	0.00994783	0.0189798	0.437011	0.541857	SOX6
HOXD3	HOXD3	5.07279	2.87871e-06	1.63456e-05	0.816692	0.536669	HOXD3
HOXB7	HOXB7	5.99511	7.82211e-08	8.33613e-07	0.957536	0.532347	HOXB7
RXRA::VDR	RXRA::VDR	4.06592	0.00016025	0.00049196	0.43729	0.532344	RXRA
STAT6	STAT6	-3.11948	0.00274084	0.00614013	-0.521844	0.528273	STAT6
XBP1	XBP1	0.332287	0.740639	0.797282	0.0655706	0.522729	XBP1
ZBTB14	ZBTB14	1.28145	0.204178	0.268163	0.178085	0.522534	ZBTB14
POU6F1(VAR.2)	POU6F1(VAR.2)	6.17077	5.8083e-08	6.66614e-07	0.790539	0.521506	POU6F1
GFI1	GFI1	0.976844	0.333783	0.410218	0.131003	0.520466	GFI1
RARA(VAR.2)	RARA(VAR.2)	3.91696	0.000269887	0.000777357	0.545362	0.518742	RARA
BACH1::MAFK	BACH1::MAFK	0.844483	0.401211	0.481196	0.210869	0.518023	BACH1
HINFP	HINFP	-1.23697	0.221446	0.288304	-0.241074	0.517915	HINFP
EGR1	EGR1	-7.43988	2.43542e-10	7.26731e-09	-0.736335	0.51753	EGR1
ZKSCAN1	ZKSCAN1	-1.08076	0.284217	0.359825	-0.121088	0.517177	ZKSCAN1
VENTX	VENTX	3.79603	0.000387167	0.00106578	0.573373	0.515111	VENTX
ETS1	ETS1	4.16561	0.000101085	0.000330744	0.596237	0.514455	ETS1
IRF6	IRF6	2.09426	0.0409825	0.0654666	0.398647	0.513917	IRF6
DDIT3::CEBPA	DDIT3::CEBPA	-0.471278	0.639036	0.709406	-0.0750266	0.512484	DDIT3
AR	AR	-0.620657	0.537338	0.613865	-0.100572	0.511144	AR
TAL1::TCF3	TAL1::TCF3	-4.74678	1.00754e-05	4.69809e-05	-0.753647	0.510689	TAL1
FOXC1	FOXC1	-6.08388	3.21936e-07	2.66849e-06	-1.16265	0.509093	FOXC1
CENPB	CENPB	-2.15144	0.0353221	0.05707	-0.262607	0.507586	CENPB
GATA3	GATA3	-2.83271	0.00616438	0.0122958	-0.329681	0.506868	GATA3
INSM1	INSM1	1.25012	0.21558	0.281158	0.14234	0.504099	INSM1
FOSL1::JUND(VAR.2)	FOSL1::JUND(VAR.2)	2.87279	0.00561601	0.0113846	0.418536	0.504079	FOSL1
THAP11	THAP11	-0.964679	0.338279	0.41506	-0.135958	0.503422	THAP11
HOXD12	HOXD12	3.03235	0.00368647	0.00785744	0.429176	0.49865	HOXD12
ELF5	ELF5	4.66564	1.41803e-05	6.41121e-05	0.899342	0.491371	ELF5
TWIST2	TWIST2	-0.25056	0.802871	0.84358	-0.0358251	0.491188	TWIST2
HOXB5	HOXB5	4.52133	2.42711e-05	9.9485e-05	0.629179	0.489222	HOXB5
SOX8	SOX8	4.16205	9.23913e-05	0.000307696	0.91977	0.483749	SOX8
JUND(VAR.2)	JUND(VAR.2)	5.05514	3.41866e-06	1.86155e-05	0.774491	0.48191	JUND
SIX2	SIX2	1.47993	0.14396	0.198144	0.246232	0.47997	SIX2
NFE2L1	NFE2L1	1.04048	0.301615	0.373762	0.154775	0.471639	NFE2L1
PITX1	PITX1	3.16541	0.00249313	0.00567034	0.353345	0.47144	PITX1
LHX1	LHX1	2.26727	0.0265932	0.0451902	0.297965	0.470558	LHX1
JDP2(VAR.2)	JDP2(VAR.2)	2.94323	0.0043653	0.00917328	0.503653	0.467857	JDP2
HAND1::TCF3	HAND1::TCF3	-0.560003	0.578051	0.650416	-0.0752428	0.465492	HAND1
TFEB	TFEB	3.68349	0.00044109	0.00120092	0.592962	0.461239	TFEB
IRF2	IRF2	-2.28124	0.026755	0.0453619	-0.429785	0.457955	IRF2
HOXC13	HOXC13	4.3882	6.51628e-05	0.000232591	0.480148	0.454585	HOXC13
RELA	RELA	1.80822	0.0748584	0.111023	0.296757	0.453999	RELA
NEUROG2	NEUROG2	-1.85644	0.0675113	0.101539	-0.314822	0.453494	NEUROG2
BCL6	BCL6	-0.189813	0.850119	0.885739	-0.0222205	0.45271	BCL6
THRB(VAR.2)	THRB(VAR.2)	2.67156	0.0108097	0.0203637	0.302744	0.449433	THRB
NEUROD1	NEUROD1	-3.09697	0.00278359	0.00619869	-0.505673	0.44718	NEUROD1
NEUROG2(VAR.2)	NEUROG2(VAR.2)	-2.71913	0.00817355	0.0157151	-0.432288	0.443801	NEUROG2
MLXIP	MLXIP	1.89088	0.065715	0.099439	0.225681	0.441805	MLXIP
HAND2	HAND2	-2.59085	0.0115538	0.0213345	-0.410724	0.434642	HAND2
OLIG1	OLIG1	-0.42757	0.670301	0.73428	-0.0693483	0.43441	OLIG1
PRDM1	PRDM1	-1.32012	0.192585	0.256093	-0.188795	0.4323	PRDM1
HOXA6	HOXA6	5.90536	1.14461e-07	1.15389e-06	0.967243	0.424079	HOXA6
ZNF528	ZNF528	0.654245	0.515567	0.592624	0.101637	0.418514	ZNF528
BACH1	BACH1	1.74549	0.0860894	0.125927	0.376622	0.416726	BACH1
FOXQ1	FOXQ1	-4.3014	7.25454e-05	0.000255278	-0.598963	0.415799	FOXQ1
NFYB	NFYB	4.06275	0.000121671	0.000382983	0.551129	0.413319	NFYB
FOXK1	FOXK1	-4.8129	1.86977e-05	7.97024e-05	-0.745508	0.412903	FOXK1
GABPA	GABPA	6.20429	5.76478e-08	6.66614e-07	0.821495	0.41231	GABPA
VAX2	VAX2	5.15398	2.10169e-06	1.29575e-05	0.666835	0.411815	VAX2
FOXA3	FOXA3	-3.9115	0.000302005	0.000859908	-0.773574	0.409727	FOXA3
NR1I3	NR1I3	2.50621	0.0147776	0.0265239	0.353963	0.409321	NR1I3
HOXB9	HOXB9	2.19956	0.0316372	0.0523311	0.285207	0.404663	HOXB9
HOXC12	HOXC12	3.68083	0.000544717	0.00144612	0.60523	0.403409	HOXC12
EGR3	EGR3	-8.38206	2.15363e-11	1.07107e-09	-1.31841	0.402841	EGR3
RXRG(VAR.2)	RXRG(VAR.2)	2.50564	0.0147908	0.0265239	0.348675	0.400015	RXRG
NFIB	NFIB	-3.50542	0.0009786	0.00248311	-0.529741	0.39998	NFIB
MAFK	MAFK	-1.9196	0.0591305	0.0905777	-0.274664	0.39949	MAFK
GLIS1	GLIS1	-0.714824	0.477663	0.555907	-0.0939308	0.398586	GLIS1
DMBX1	DMBX1	5.69211	3.98097e-07	3.1892e-06	0.767465	0.398372	DMBX1
HSF2	HSF2	0.88565	0.379337	0.459392	0.142646	0.395679	HSF2
FLI1	FLI1	3.35783	0.00137592	0.0033326	0.417713	0.395432	FLI1
MAFB	MAFB	-9.0889	1.4897e-11	7.93797e-10	-1.16849	0.395142	MAFB
KLF15	KLF15	0.801287	0.426909	0.505515	0.113923	0.394905	KLF15
JUND	JUND	5.38091	1.62986e-06	1.04817e-05	1.20203	0.389464	JUND
NEUROG1	NEUROG1	-1.35491	0.180116	0.241666	-0.235985	0.382913	NEUROG1
ZBTB33	ZBTB33	0.598259	0.552002	0.628692	0.0941136	0.380237	ZBTB33
RORA	RORA	2.32839	0.0227203	0.0390538	0.414036	0.379384	RORA
YY2	YY2	-2.49908	0.0151626	0.0271254	-0.298395	0.37481	YY2
CEBPG(VAR.2)	CEBPG(VAR.2)	1.59635	0.115301	0.164151	0.327657	0.370197	CEBPG
HOXB6	HOXB6	3.04136	0.00327333	0.00707799	0.432107	0.366006	HOXB6
ZNF140	ZNF140	-0.24904	0.804459	0.844059	-0.0473069	0.364678	ZNF140
MNX1	MNX1	2.93976	0.00440902	0.00923913	0.636828	0.363611	MNX1
NR2C2(VAR.2)	NR2C2(VAR.2)	5.46674	1.31075e-06	8.73055e-06	0.684202	0.362623	NR2C2
ONECUT3	ONECUT3	-4.3896	4.4975e-05	0.000166096	-0.417154	0.362035	ONECUT3
SIX1	SIX1	2.60737	0.0119287	0.0219594	0.373188	0.361907	SIX1
ZFX	ZFX	1.5163	0.133918	0.186735	0.218046	0.361884	ZFX
KLF17	KLF17	-1.10703	0.272629	0.34801	-0.165901	0.358391	KLF17
MNT	MNT	2.87187	0.00549804	0.0111759	0.354866	0.357459	MNT
UNCX	UNCX	0.277165	0.782468	0.827077	0.0718668	0.356389	UNCX
RARA::RXRA	RARA::RXRA	3.83523	0.000308169	0.00087081	0.560912	0.347812	RARA
BARX2	BARX2	6.17732	3.44441e-08	4.48342e-07	1.34922	0.346439	BARX2
ZSCAN29	ZSCAN29	0.242184	0.809416	0.848068	0.0449789	0.341691	ZSCAN29
JUNB(VAR.2)	JUNB(VAR.2)	2.547	0.0129746	0.0236652	0.340258	0.332958	JUNB
NR2F1	NR2F1	2.20941	0.0308842	0.0514277	0.338246	0.324574	NR2F1
EN2	EN2	3.22265	0.0020732	0.00477349	0.503619	0.322974	EN2
DPRX	DPRX	-2.5285	0.0142408	0.025723	-0.397677	0.322249	DPRX
GATA1	GATA1	1.13596	0.262286	0.336195	0.131655	0.318046	GATA1
MYBL2	MYBL2	1.83738	0.0719007	0.107707	0.195299	0.317302	MYBL2
TFAP2C(VAR.3)	TFAP2C(VAR.3)	5.48269	1.06272e-06	7.34062e-06	0.695115	0.317098	TFAP2C
IKZF1	IKZF1	4.51825	2.37237e-05	9.83216e-05	0.735132	0.310728	IKZF1
TCF7	TCF7	5.56518	4.32301e-07	3.3947e-06	0.783043	0.309434	TCF7
HNF4A	HNF4A	2.16679	0.0335159	0.0550724	0.416642	0.307158	HNF4A
SPIC	SPIC	0.336898	0.737214	0.795117	0.0466172	0.292375	SPIC
HSF1	HSF1	-0.0271495	0.978442	0.982393	-0.00361131	0.284062	HSF1
RARA::RXRG	RARA::RXRG	5.4862	1.52061e-06	1.00387e-05	0.754662	0.273097	RARA
SOX15	SOX15	-1.33617	0.187364	0.249596	-0.343615	0.269679	SOX15
VDR	VDR	0.172849	0.863418	0.894597	0.0268997	0.267225	VDR
NR4A2::RXRA	NR4A2::RXRA	5.85377	1.64394e-07	1.53298e-06	0.607997	0.264424	NR4A2
BSX	BSX	4.14689	9.58124e-05	0.000316266	0.63821	0.261053	BSX
ALX4	ALX4	1.05018	0.297284	0.369973	0.213686	0.25945	ALX4
ONECUT2	ONECUT2	-2.03133	0.0462425	0.0729602	-0.28787	0.258145	ONECUT2
RXRG	RXRG	4.99202	1.01063e-05	4.69809e-05	0.459117	0.256823	RXRG
FIGLA	FIGLA	2.76298	0.00727336	0.0142413	0.7341	0.254877	FIGLA
ETS2	ETS2	2.27376	0.0271146	0.0458674	0.303987	0.253722	ETS2
GATA1::TAL1	GATA1::TAL1	-0.956679	0.342865	0.419995	-0.126417	0.251091	GATA1
FOXP2	FOXP2	-6.97471	1.17971e-08	1.87248e-07	-1.11186	0.248024	FOXP2
POU2F2	POU2F2	2.99642	0.00383788	0.00813368	0.602634	0.244749	POU2F2
NFATC3	NFATC3	0.650905	0.517252	0.593647	0.110631	0.241937	NFATC3
NR1I2	NR1I2	2.77661	0.00763169	0.0148649	0.448878	0.23814	NR1I2
HOXB13	HOXB13	-1.35159	0.180907	0.242293	-0.2182	0.23756	HOXB13
MYF5	MYF5	-9.61801	2.89739e-13	2.70182e-11	-1.06337	0.235394	MYF5
SPIB	SPIB	0.82815	0.410448	0.488347	0.123916	0.231184	SPIB
HNF1A	HNF1A	7.56115	1.15501e-09	2.61102e-08	2.49758	0.224201	HNF1A
TFAP2C	TFAP2C	6.96706	1.77864e-09	3.52354e-08	1.17925	0.220121	TFAP2C
ETV1	ETV1	5.98877	1.04297e-07	1.06583e-06	0.812122	0.217114	ETV1
HOXA2	HOXA2	2.91559	0.00476671	0.00979605	0.488643	0.215341	HOXA2
ARGFX	ARGFX	0.0897029	0.928839	0.94274	0.0229397	0.215144	ARGFX
GFI1B	GFI1B	-0.90373	0.369262	0.450114	-0.0981819	0.213316	GFI1B
SHOX	SHOX	2.16283	0.0339938	0.0552492	0.277866	0.211351	SHOX
MEOX1	MEOX1	3.80596	0.000304214	0.000862904	0.405359	0.21076	MEOX1
IRF1	IRF1	-5.71977	7.83744e-07	5.67644e-06	-0.92095	0.210055	IRF1
PAX6	PAX6	1.58168	0.118208	0.167649	0.445106	0.208354	PAX6
E2F7	E2F7	0.276308	0.78341	0.827077	0.0385218	0.206863	E2F7
HOXD13	HOXD13	4.18459	9.07585e-05	0.000303614	0.750804	0.201067	HOXD13
TFAP2C(VAR.2)	TFAP2C(VAR.2)	6.44942	1.4623e-08	2.22628e-07	0.78372	0.198467	TFAP2C
ZBTB7C	ZBTB7C	-1.94887	0.0564567	0.087018	-0.279394	0.198389	ZBTB7C
ZNF341	ZNF341	-0.199299	0.842604	0.880368	-0.0357247	0.197067	ZNF341
EBF3	EBF3	0.893214	0.376132	0.457385	0.118697	0.188698	EBF3
FOXF1	FOXF1	-6.76673	3.71963e-08	4.62474e-07	-1.39725	0.184798	FOXF1
LBX2	LBX2	2.30935	0.0241072	0.0412477	0.336872	0.181495	LBX2
ZIC2	ZIC2	1.52083	0.133569	0.186596	0.198605	0.179333	ZIC2
JUNB	JUNB	5.02094	6.30885e-06	3.22356e-05	1.20597	0.179303	JUNB
SNAI2	SNAI2	3.37305	0.00120286	0.00297131	0.616143	0.175496	SNAI2
NR2C1	NR2C1	6.74948	4.83454e-09	8.38736e-08	0.962102	0.170546	NR2C1
SP2	SP2	1.90427	0.0625322	0.0952021	0.24307	0.170281	SP2
NR2F1(VAR.3)	NR2F1(VAR.3)	3.67806	0.00048958	0.00130438	0.636154	0.167698	NR2F1
OLIG3	OLIG3	-1.05145	0.29657	0.369968	-0.155465	0.166497	OLIG3
DLX4	DLX4	2.75383	0.00771904	0.0149569	0.3723	0.165996	DLX4
MEIS1	MEIS1	-4.11312	0.000111611	0.000354306	-0.556935	0.165945	MEIS1
KLF11	KLF11	-0.933079	0.35532	0.434539	-0.152927	0.156569	KLF11
KLF16	KLF16	0.0751872	0.940398	0.951882	0.00761774	0.156362	KLF16
ELK1	ELK1	0.102663	0.918544	0.937953	0.0198066	0.15473	ELK1
GLI2	GLI2	-2.21888	0.0299587	0.0501102	-0.319788	0.152447	GLI2
NEUROD2	NEUROD2	-0.733189	0.465897	0.545619	-0.122775	0.148287	NEUROD2
LIN54	LIN54	-1.26199	0.211478	0.276776	-0.14105	0.146201	LIN54
SP8	SP8	-0.191184	0.848998	0.885739	-0.0213508	0.136923	SP8
IRF8	IRF8	-0.708945	0.481398	0.559382	-0.115958	0.130748	IRF8
CTCFL	CTCFL	1.08596	0.281324	0.357526	0.214536	0.13056	CTCFL
OSR2	OSR2	1.36216	0.177773	0.239384	0.223165	0.130048	OSR2
BATF::JUN	BATF::JUN	4.98362	7.39011e-06	3.65101e-05	1.35719	0.128488	BATF
BATF	BATF	5.03818	6.23631e-06	3.20847e-05	1.37528	0.125535	BATF
KLF4	KLF4	0.718336	0.4754	0.554138	0.117524	0.125285	KLF4
SREBF1	SREBF1	0.980832	0.331776	0.408424	0.197256	0.123136	SREBF1
NFIC	NFIC	-1.53131	0.130997	0.183692	-0.242108	0.122236	NFIC
NR1H3::RXRA	NR1H3::RXRA	3.43939	0.00128982	0.00316516	0.419613	0.11601	NR1H3
HOXB2	HOXB2	2.91559	0.00476671	0.00979605	0.488643	0.115873	HOXB2
NR3C1	NR3C1	0.690491	0.493026	0.570229	0.0805558	0.113059	NR3C1
TWIST1	TWIST1	-2.22947	0.028873	0.0485119	-0.268836	0.111122	TWIST1
MEIS1(VAR.2)	MEIS1(VAR.2)	0.829996	0.409541	0.488047	0.12135	0.102865	MEIS1
NR2F1(VAR.2)	NR2F1(VAR.2)	4.62508	3.25089e-05	0.000125656	0.479925	0.101074	NR2F1
ZBTB6	ZBTB6	0.102016	0.919093	0.937953	0.013031	0.0960787	ZBTB6
ASCL2	ASCL2	-6.28558	2.4984e-08	3.38873e-07	-0.732655	0.0947926	ASCL2
PTF1A	PTF1A	-4.87769	6.74948e-06	3.42525e-05	-0.668255	0.0937851	PTF1A
KLF2	KLF2	2.20126	0.0312305	0.0518885	0.409338	0.0894016	KLF2
DMRT1	DMRT1	0.0231467	0.981602	0.984241	0.00322981	0.0873769	DMRT1
ZSCAN4	ZSCAN4	-1.31799	0.193834	0.257296	-0.292287	0.08343	ZSCAN4
ESR1	ESR1	0.587813	0.558802	0.632981	0.0770615	0.0750828	ESR1
RARB(VAR.2)	RARB(VAR.2)	5.57584	4.01857e-07	3.1892e-06	0.821935	0.0557171	RARB
ZBTB32	ZBTB32	-3.94501	0.000235328	0.000691161	-0.623999	0.0533601	ZBTB32
TP63	TP63	-1.07935	0.285233	0.36004	-0.25887	0.0521611	TP63
HEY1	HEY1	3.01419	0.00362408	0.00774659	0.585258	0.0384282	HEY1
VSX2	VSX2	1.56448	0.123407	0.174029	0.195175	0.037457	VSX2
PTF1A(VAR.2)	PTF1A(VAR.2)	-9.65482	1.9886e-13	2.47249e-11	-1.06422	0.0335599	PTF1A
HSF4	HSF4	1.50998	0.138318	0.191083	0.202152	0.0328332	HSF4
PLAGL1	PLAGL1	4.5485	3.53528e-05	0.000133874	0.781007	0.027632	PLAGL1
HES7	HES7	0.180873	0.857146	0.889439	0.0341171	0.027519	HES7
GCM2	GCM2	1.30393	0.197066	0.260659	0.198829	0.0244682	GCM2
FOS::JUN(VAR.2)	FOS::JUN(VAR.2)	3.25657	0.00171203	0.0040417	0.520911	0.0222722	FOS
FOXG1	FOXG1	-5.56509	1.55816e-06	1.01077e-05	-0.999052	0.0150528	FOXG1
MYOD1	MYOD1	-0.507545	0.613618	0.686295	-0.0869423	0.0107211	MYOD1
PRRX1	PRRX1	2.16283	0.0339938	0.0552492	0.277866	0.00682667	PRRX1
RARG(VAR.3)	RARG(VAR.3)	2.66828	0.0104808	0.0198444	0.400612	-0.00816941	RARG
TBX2	TBX2	3.08132	0.00291298	0.00645154	0.390382	-0.0087949	TBX2
FOS	FOS	5.61872	7.92023e-07	5.68124e-06	1.47572	-0.0106074	FOS
FOXA2	FOXA2	-3.17393	0.00271259	0.00611356	-0.892683	-0.0113467	FOXA2
RHOXF1	RHOXF1	0.89084	0.376453	0.457385	0.105665	-0.0124578	RHOXF1
NR5A1	NR5A1	5.2088	1.69384e-06	1.08001e-05	0.725868	-0.018186	NR5A1
IRF9	IRF9	-2.46114	0.0170669	0.0301703	-0.279327	-0.0208675	IRF9
ALX1	ALX1	2.84789	0.00571576	0.0114932	0.612746	-0.0257648	ALX1
SOX3	SOX3	0.841928	0.403012	0.482579	0.15913	-0.0257946	SOX3
SOX2	SOX2	3.74535	0.000364559	0.00100726	0.640784	-0.0264634	SOX2
RXRA	RXRA	4.86472	1.68471e-05	7.34968e-05	0.435988	-0.0266332	RXRA
ZFP57	ZFP57	-1.47974	0.145987	0.200564	-0.295221	-0.0293051	ZFP57
ZBED1	ZBED1	0.138072	0.890645	0.915181	0.0217824	-0.0307162	ZBED1
GATA6	GATA6	-2.15678	0.0358759	0.0577238	-0.293716	-0.0314551	GATA6
FOXD1	FOXD1	-3.72867	0.000469298	0.00126847	-0.520863	-0.03299	FOXD1
CRX	CRX	2.59975	0.0119511	0.0219594	0.347752	-0.0336608	CRX
NFATC4	NFATC4	2.12289	0.0382581	0.0613775	0.276899	-0.0350366	NFATC4
MYBL1	MYBL1	2.53849	0.0144487	0.0260356	0.420012	-0.0397785	MYBL1
ASCL1	ASCL1	-4.71018	1.41785e-05	6.41121e-05	-0.642823	-0.0410821	ASCL1
TCF21	TCF21	-9.54858	2.73299e-13	2.70182e-11	-1.39437	-0.0413925	TCF21
ZNF684	ZNF684	-1.74162	0.0882191	0.128538	-0.290336	-0.041419	ZNF684
OTX1	OTX1	0.770903	0.443914	0.523987	0.138172	-0.0429431	OTX1
CDX1	CDX1	2.92049	0.00507065	0.0103636	0.445839	-0.0437974	CDX1
SRF	SRF	0.055936	0.955611	0.962059	0.00788597	-0.0447792	SRF
MYF6	MYF6	-7.30039	6.0125e-10	1.44688e-08	-0.871309	-0.0484474	MYF6
FOS::JUND	FOS::JUND	5.26149	2.59689e-06	1.53752e-05	1.32558	-0.0503612	FOS
LHX2	LHX2	4.02555	0.000152168	0.000474967	0.509739	-0.057462	LHX2
FOS::JUN	FOS::JUN	5.29191	2.31347e-06	1.3808e-05	1.2612	-0.0681594	FOS
HLTF	HLTF	0.18061	0.857247	0.889439	0.0238997	-0.0725647	HLTF
SOX11	SOX11	0.404913	0.686725	0.746789	0.0592555	-0.0788943	SOX11
EHF	EHF	5.8958	1.22309e-07	1.20056e-06	0.732656	-0.08182	EHF
DBP	DBP	0.659135	0.512666	0.590199	0.0893643	-0.0849205	DBP
CREB3L1	CREB3L1	-0.59683	0.55294	0.628801	-0.102465	-0.0905432	CREB3L1
MAFG	MAFG	-8.55606	2.64099e-10	7.29697e-09	-1.23958	-0.0921802	MAFG
PTF1A(VAR.3)	PTF1A(VAR.3)	4.12721	0.000111005	0.000353887	0.764537	-0.092269	PTF1A
FOS::JUNB	FOS::JUNB	5.09061	4.55531e-06	2.42733e-05	1.3104	-0.0923463	FOS
LEF1	LEF1	4.68608	1.33445e-05	6.10735e-05	0.593398	-0.094552	LEF1
RFX4	RFX4	4.43741	3.49795e-05	0.000133136	0.565103	-0.0958912	RFX4
ONECUT1	ONECUT1	-0.999281	0.323221	0.39855	-0.155591	-0.0983805	ONECUT1
HOXA5	HOXA5	5.5007	5.44451e-07	4.18722e-06	0.684486	-0.104652	HOXA5
OLIG2	OLIG2	-0.70137	0.485328	0.563072	-0.0997947	-0.108749	OLIG2
DLX2	DLX2	1.99792	0.050471	0.0783173	0.355422	-0.11169	DLX2
MAF::NFE2	MAF::NFE2	0.612552	0.542134	0.618398	0.118361	-0.112725	MAF
DMRTC2	DMRTC2	1.43662	0.157906	0.214568	0.214367	-0.117211	DMRTC2
PAX3(VAR.2)	PAX3(VAR.2)	2.62185	0.0110705	0.0206983	0.37556	-0.12118	PAX3
NFIC::TLX1	NFIC::TLX1	-2.87026	0.00592187	0.0118756	-0.498812	-0.124365	NFIC
GCM1	GCM1	1.63605	0.106983	0.153185	0.225553	-0.131316	GCM1
NFE2	NFE2	5.20973	3.15271e-06	1.73545e-05	1.37967	-0.132264	NFE2
EMX1	EMX1	2.91559	0.00476671	0.00979605	0.488643	-0.136902	EMX1
POU5F1	POU5F1	4.62999	1.55519e-05	6.94713e-05	0.96418	-0.141025	POU5F1
FOXF2	FOXF2	-6.18758	2.22982e-07	1.93424e-06	-1.1943	-0.143022	FOXF2
FOXP3	FOXP3	-3.42333	0.0011558	0.00286454	-0.567634	-0.146311	FOXP3
ASCL1(VAR.2)	ASCL1(VAR.2)	3.02731	0.00353238	0.00757228	0.703911	-0.147876	ASCL1
E2F4	E2F4	-0.260944	0.795133	0.83781	-0.0450016	-0.156627	E2F4
ARX	ARX	1.88263	0.0637735	0.0968941	0.407461	-0.159949	ARX
HOXC10	HOXC10	2.83946	0.00627473	0.0124493	0.392742	-0.160633	HOXC10
ZNF384	ZNF384	-4.87461	8.73386e-06	4.25847e-05	-0.96588	-0.162186	ZNF384
KLF14	KLF14	1.81853	0.0734549	0.109376	0.264641	-0.162388	KLF14
IRF4	IRF4	-0.490499	0.625721	0.696699	-0.0793571	-0.167815	IRF4
CUX2	CUX2	1.69728	0.095282	0.137221	0.274465	-0.169398	CUX2
MEOX2	MEOX2	4.53797	2.21803e-05	9.29578e-05	0.65824	-0.172059	MEOX2
PITX2	PITX2	-1.42363	0.160569	0.217394	-0.301926	-0.173235	PITX2
BARX1	BARX1	2.7737	0.00706963	0.0139522	0.47623	-0.178044	BARX1
BARHL1	BARHL1	-0.303333	0.762571	0.813653	-0.0437166	-0.17842	BARHL1
E2F2	E2F2	-1.17257	0.246327	0.317375	-0.187624	-0.180026	E2F2
TFEC	TFEC	3.0412	0.00328625	0.00708538	0.430436	-0.181745	TFEC
NFIC(VAR.2)	NFIC(VAR.2)	-3.70809	0.000481783	0.00128821	-0.716705	-0.182515	NFIC
FOXB1	FOXB1	-4.93027	9.25964e-06	4.45658e-05	-1.20361	-0.184645	FOXB1
PPARA::RXRA	PPARA::RXRA	5.68166	6.10847e-07	4.60294e-06	0.677498	-0.189449	PPARA
EBF1	EBF1	2.86098	0.00601008	0.0120202	0.366514	-0.194782	EBF1
NFIX	NFIX	-1.86093	0.0675006	0.101539	-0.362198	-0.195699	NFIX
RARG(VAR.2)	RARG(VAR.2)	2.97049	0.00429073	0.00904205	0.317036	-0.199017	RARG
MSC	MSC	-6.88474	2.17048e-08	3.05506e-07	-1.36776	-0.199629	MSC
GATA2	GATA2	-2.14782	0.0359033	0.0577238	-0.267545	-0.203724	GATA2
CEBPE	CEBPE	4.13916	0.000103672	0.000333358	0.802386	-0.207258	CEBPE
PAX7	PAX7	2.05952	0.0437847	0.0696447	0.258804	-0.208375	PAX7
ISX	ISX	2.16283	0.0339938	0.0552492	0.277866	-0.209146	ISX
SOX21	SOX21	1.10553	0.272903	0.34801	0.207502	-0.209544	SOX21
MYOG	MYOG	-7.08674	8.50206e-10	1.98204e-08	-0.983061	-0.209643	MYOG
NFKB2	NFKB2	-0.67235	0.503616	0.580746	-0.065266	-0.209889	NFKB2
DLX1	DLX1	5.96597	8.19051e-08	8.48628e-07	0.634767	-0.218013	DLX1
POU5F1::SOX2	POU5F1::SOX2	4.16978	8.57851e-05	0.000289573	0.641286	-0.221886	POU5F1
FOXO6	FOXO6	-3.42333	0.0011558	0.00286454	-0.567634	-0.225831	FOXO6
NR2F2	NR2F2	6.51633	1.65938e-08	2.38057e-07	0.727917	-0.226095	NR2F2
SOX1	SOX1	0.345157	0.731362	0.790719	0.0807315	-0.226412	SOX1
VAX1	VAX1	4.8113	7.87176e-06	3.86338e-05	0.783541	-0.228443	VAX1
DLX5	DLX5	1.80544	0.0767857	0.11343	0.304963	-0.230904	DLX5
RBPJL	RBPJL	4.67685	1.7212e-05	7.42204e-05	1.00162	-0.236312	RBPJL
PRRX2	PRRX2	0.431493	0.667677	0.73356	0.0857311	-0.237505	PRRX2
TCF21(VAR.2)	TCF21(VAR.2)	0.250785	0.802799	0.84358	0.0318655	-0.245151	TCF21
MYB	MYB	-0.4328	0.667002	0.73356	-0.0911486	-0.253959	MYB
ETV2	ETV2	4.91483	7.08262e-06	3.52242e-05	0.524585	-0.254064	ETV2
ERG	ERG	3.64459	0.000607647	0.00160178	0.516442	-0.256078	ERG
RAX2	RAX2	2.16283	0.0339938	0.0552492	0.277866	-0.256952	RAX2
ISL2	ISL2	3.75219	0.000362448	0.00100515	0.629584	-0.259595	ISL2
NFKB1	NFKB1	1.36283	0.178181	0.2395	0.201034	-0.259607	NFKB1
PROP1	PROP1	0.770144	0.444876	0.524215	0.152001	-0.26155	PROP1
SOX18	SOX18	1.75824	0.0835091	0.122393	0.383851	-0.270052	SOX18
TBXT	TBXT	1.46839	0.146333	0.20067	0.145447	-0.275573	TBXT
LHX9	LHX9	0.431493	0.667677	0.73356	0.0857311	-0.289772	LHX9
POU4F1	POU4F1	5.356	9.54918e-07	6.65765e-06	1.21011	-0.292358	POU4F1
HMX1	HMX1	3.35057	0.00137097	0.00333142	0.49604	-0.292444	HMX1
EVX2	EVX2	4.80836	8.79921e-06	4.26247e-05	0.538188	-0.29537	EVX2
LMX1A	LMX1A	2.18718	0.0319519	0.0527347	0.367004	-0.295667	LMX1A
PAX5	PAX5	2.85001	0.00568299	0.0114581	0.461646	-0.300184	PAX5
NOBOX	NOBOX	3.99006	0.000182771	0.000552013	0.548805	-0.300546	NOBOX
ZIC3	ZIC3	2.52121	0.0138976	0.0252253	0.350458	-0.306782	ZIC3
ALX3	ALX3	-0.832895	0.408351	0.487489	-0.185666	-0.308161	ALX3
PKNOX1	PKNOX1	-0.168458	0.866908	0.89628	-0.0257592	-0.310242	PKNOX1
ZIC4	ZIC4	3.10277	0.00272876	0.00613149	0.739096	-0.311253	ZIC4
TFDP1	TFDP1	-1.51089	0.136765	0.18964	-0.281916	-0.31185	TFDP1
DLX3	DLX3	3.24243	0.00193732	0.00451639	0.427641	-0.320729	DLX3
TBX21	TBX21	3.05498	0.0031452	0.00686059	0.477659	-0.321214	TBX21
DMRTA2	DMRTA2	1.45836	0.151864	0.207113	0.200749	-0.325403	DMRTA2
FOXD2	FOXD2	-7.47847	5.36485e-09	9.09586e-08	-1.0593	-0.330191	FOXD2
HIC2	HIC2	-2.04983	0.0457852	0.0726718	-0.401629	-0.334092	HIC2
POU2F3	POU2F3	3.8731	0.000232171	0.000684584	0.702507	-0.334359	POU2F3
TBX5	TBX5	4.10959	0.000102807	0.000332009	0.72922	-0.335355	TBX5
NR4A1	NR4A1	4.37556	5.3153e-05	0.000193425	0.649417	-0.342089	NR4A1
PHOX2A	PHOX2A	1.95948	0.05439	0.0840061	0.374559	-0.342506	PHOX2A
TBP	TBP	1.51658	0.134213	0.186796	0.195316	-0.344753	TBP
LHX6	LHX6	1.70219	0.0937508	0.135539	0.404929	-0.345892	LHX6
EN1	EN1	4.08675	0.000119857	0.000378871	0.632762	-0.346614	EN1
DRGX	DRGX	2.91559	0.00476671	0.00979605	0.488643	-0.352652	DRGX
RARB	RARB	1.5028	0.139581	0.192472	0.295941	-0.35412	RARB
THAP1	THAP1	0.581272	0.562877	0.636222	0.073089	-0.356102	THAP1
FOXD3	FOXD3	-8.66085	1.28976e-10	4.58172e-09	-1.4395	-0.356803	FOXD3
ZBTB7B	ZBTB7B	-2.02725	0.0467511	0.0735787	-0.28948	-0.357417	ZBTB7B
PAX3	PAX3	1.70009	0.0942554	0.136005	0.225063	-0.360743	PAX3
ZNF263	ZNF263	-10.5702	1.08581e-14	2.70004e-12	-1.21692	-0.361378	ZNF263
PAX1	PAX1	1.72114	0.0895589	0.130236	0.530622	-0.365671	PAX1
FOXL1	FOXL1	-3.42333	0.0011558	0.00286454	-0.567634	-0.366352	FOXL1
MIXL1	MIXL1	0.150952	0.880538	0.908549	0.0374696	-0.368308	MIXL1
EOMES	EOMES	3.99562	0.000153066	0.00047578	0.641818	-0.368368	EOMES
FOSB::JUNB	FOSB::JUNB	5.36648	1.54301e-06	1.00972e-05	1.10041	-0.369022	FOSB
HOXA11	HOXA11	4.34458	6.08355e-05	0.000218189	0.619611	-0.372201	HOXA11
EVX1	EVX1	5.1733	2.31368e-06	1.3808e-05	0.563358	-0.378811	EVX1
BARHL2	BARHL2	1.06203	0.292553	0.365569	0.174951	-0.383198	BARHL2
IRF7	IRF7	-2.3347	0.0228604	0.0392042	-0.333848	-0.384244	IRF7
TBX6	TBX6	2.76514	0.00720145	0.0141376	0.474261	-0.388355	TBX6
LHX3	LHX3	3.29119	0.00154661	0.00369799	0.631786	-0.391643	LHX3
DLX6	DLX6	4.52835	2.49917e-05	0.000100777	0.519307	-0.392968	DLX6
SPI1	SPI1	-0.324986	0.74614	0.800848	-0.0403094	-0.393114	SPI1
GMEB1	GMEB1	0.312293	0.755868	0.807848	0.0443189	-0.394611	GMEB1
NFIA	NFIA	0.0132407	0.989483	0.989487	0.00206499	-0.396396	NFIA
ISL1	ISL1	6.3623	4.32548e-08	5.22238e-07	0.801971	-0.39657	ISL1
SRY	SRY	-1.90841	0.0619163	0.0944572	-0.323616	-0.399908	SRY
POU1F1	POU1F1	6.28742	2.2212e-08	3.06854e-07	0.841128	-0.400015	POU1F1
LMX1B	LMX1B	2.2094	0.0303017	0.0505706	0.51656	-0.405233	LMX1B
RUNX3	RUNX3	6.00807	6.83707e-08	7.66692e-07	0.970616	-0.406172	RUNX3
FOXJ2	FOXJ2	-6.20035	1.27713e-07	1.23732e-06	-1.06145	-0.406917	FOXJ2
POU4F3	POU4F3	6.39128	1.53018e-08	2.23826e-07	1.2063	-0.415293	POU4F3
OSR1	OSR1	0.810514	0.421169	0.500306	0.166152	-0.415622	OSR1
TBX18	TBX18	-1.45074	0.151862	0.207113	-0.266273	-0.418161	TBX18
ZNF382	ZNF382	-1.58506	0.117305	0.166685	-0.243389	-0.426612	ZNF382
POU4F2	POU4F2	5.13514	2.2648e-06	1.3808e-05	0.876901	-0.430924	POU4F2
TBX20	TBX20	2.92789	0.00466566	0.00974953	0.634914	-0.432216	TBX20
PRDM4	PRDM4	0.419054	0.676523	0.737845	0.0536987	-0.43739	PRDM4
BHLHE41	BHLHE41	1.56077	0.123725	0.174149	0.20079	-0.438031	BHLHE41
PDX1	PDX1	2.91559	0.00476671	0.00979605	0.488643	-0.44041	PDX1
RELB	RELB	1.41412	0.162214	0.219224	0.242076	-0.445969	RELB
HEY2	HEY2	3.2758	0.00168729	0.00399593	0.326259	-0.447455	HEY2
HOXC4	HOXC4	8.6851	1.94629e-12	1.45194e-10	1.26137	-0.451562	HOXC4
SCRT1	SCRT1	4.30724	5.55059e-05	0.000200036	0.883809	-0.452546	SCRT1
FOXH1	FOXH1	-2.42321	0.0187205	0.0327061	-0.310676	-0.453622	FOXH1
HOXA9	HOXA9	2.1495	0.0353436	0.05707	0.27226	-0.46098	HOXA9
LBX1	LBX1	1.38562	0.170123	0.229497	0.196107	-0.465092	LBX1
BATF3	BATF3	5.23471	2.94704e-06	1.653e-05	1.25622	-0.477646	BATF3
HIC1	HIC1	-1.07096	0.289791	0.363334	-0.183439	-0.479599	HIC1
SREBF2	SREBF2	0.429382	0.669386	0.73428	0.0919931	-0.482919	SREBF2
MSX1	MSX1	4.18498	8.89332e-05	0.000298848	0.571685	-0.493398	MSX1
TBX19	TBX19	0.572103	0.569169	0.64139	0.0715154	-0.49403	TBX19
BCL6B	BCL6B	1.35421	0.181975	0.243286	0.206615	-0.494986	BCL6B
ESX1	ESX1	4.9299	5.14963e-06	2.67397e-05	0.901296	-0.50537	ESX1
ZIC5	ZIC5	0.852888	0.39661	0.477211	0.149618	-0.506221	ZIC5
RORB	RORB	4.50933	2.45944e-05	0.000100259	0.750446	-0.507667	RORB
MAFA	MAFA	-7.14907	1.29062e-08	2.00584e-07	-1.2469	-0.508959	MAFA
TBX1	TBX1	4.78588	9.49705e-06	4.48507e-05	0.971992	-0.509821	TBX1
NOTO	NOTO	3.12904	0.0025587	0.00580179	0.470441	-0.510387	NOTO
ZNF274	ZNF274	0.48499	0.629987	0.700403	0.0720208	-0.518803	ZNF274
SP9	SP9	0.865051	0.391145	0.471396	0.121735	-0.522485	SP9
RFX7	RFX7	-0.832202	0.408419	0.487489	-0.144431	-0.526275	RFX7
FOXJ3	FOXJ3	-7.79414	1.39867e-09	2.89836e-08	-1.27921	-0.532216	FOXJ3
TBR1	TBR1	3.78009	0.000326535	0.000917412	0.480531	-0.532369	TBR1
IRF3	IRF3	-3.98681	0.000212671	0.000634609	-0.617427	-0.543551	IRF3
ZNF282	ZNF282	0.32414	0.747172	0.800848	0.0329744	-0.547969	ZNF282
FOSB::JUN	FOSB::JUN	3.89107	0.000226029	0.000671782	0.649157	-0.548489	FOSB
E2F3	E2F3	0.864091	0.390808	0.471396	0.110232	-0.549799	E2F3
ZNF135	ZNF135	-2.63992	0.0115029	0.0212932	-0.48883	-0.553876	ZNF135
FOSB::JUNB(VAR.2)	FOSB::JUNB(VAR.2)	3.47617	0.000860633	0.00222156	0.593769	-0.553952	FOSB
ZBTB12	ZBTB12	3.31443	0.0014956	0.00358753	0.504005	-0.554643	ZBTB12
ZFP42	ZFP42	-3.9201	0.000258266	0.000746769	-0.625681	-0.557382	ZFP42
RARA	RARA	1.91556	0.0612037	0.0935615	0.304573	-0.558481	RARA
TBX4	TBX4	4.10959	0.000102807	0.000332009	0.72922	-0.559965	TBX4
MEF2C	MEF2C	-6.8502	1.14815e-08	1.86201e-07	-0.776115	-0.568797	MEF2C
HOXA4	HOXA4	5.48322	6.90346e-07	5.14998e-06	0.753425	-0.569091	HOXA4
RARG	RARG	1.71987	0.0916815	0.132805	0.25869	-0.570319	RARG
MSX2	MSX2	4.1149	0.000106505	0.000341	0.628991	-0.574932	MSX2
ELF4	ELF4	2.0984	0.0394343	0.0631288	0.43677	-0.579617	ELF4
STAT4	STAT4	0.730382	0.46817	0.547422	0.113654	-0.58111	STAT4
FOXO4	FOXO4	-3.42333	0.0011558	0.00286454	-0.567634	-0.582491	FOXO4
ZNF410	ZNF410	0.542434	0.590326	0.66223	0.0983705	-0.582908	ZNF410
IRF5	IRF5	1.14805	0.25502	0.327444	0.190737	-0.587331	IRF5
SPDEF	SPDEF	1.43775	0.154779	0.210703	0.25346	-0.588798	SPDEF
DMRT3	DMRT3	1.178	0.244929	0.31612	0.189531	-0.59834	DMRT3
POU3F1	POU3F1	4.19599	7.73943e-05	0.000269795	0.770506	-0.599227	POU3F1
HOXC8	HOXC8	3.75284	0.000350573	0.00097585	0.575954	-0.607112	HOXC8
E2F8	E2F8	-0.0603465	0.952132	0.959852	-0.0089158	-0.607486	E2F8
SCRT2	SCRT2	3.21005	0.00198896	0.00460797	0.751489	-0.613932	SCRT2
PLAGL2	PLAGL2	3.77168	0.000480633	0.00128821	0.395437	-0.614004	PLAGL2
HOXA1	HOXA1	4.52133	2.42711e-05	9.9485e-05	0.629179	-0.617442	HOXA1
NHLH1	NHLH1	-5.4557	7.6215e-07	5.60514e-06	-0.650387	-0.620086	NHLH1
HES5	HES5	0.410102	0.68306	0.743888	0.0611195	-0.622993	HES5
SHOX2	SHOX2	2.16283	0.0339938	0.0552492	0.277866	-0.62346	SHOX2
SMAD3	SMAD3	-2.02119	0.0469772	0.073779	-0.162459	-0.6239	SMAD3
OVOL1	OVOL1	-2.79214	0.00711171	0.0139982	-0.325034	-0.62391	OVOL1
HOXD11	HOXD11	1.30033	0.198305	0.26137	0.219052	-0.627471	HOXD11
GLIS2	GLIS2	2.65079	0.0105587	0.0199412	0.429914	-0.628278	GLIS2
THRB(VAR.3)	THRB(VAR.3)	2.5209	0.0141375	0.0255984	0.420139	-0.628858	THRB
RXRB(VAR.2)	RXRB(VAR.2)	1.83778	0.0721854	0.107917	0.293107	-0.644903	RXRB
ZNF740	ZNF740	-0.587286	0.559161	0.632981	-0.0736235	-0.650984	ZNF740
RARB(VAR.3)	RARB(VAR.3)	2.42224	0.0196797	0.0343015	0.234499	-0.652692	RARB
TLX2	TLX2	0.431493	0.667677	0.73356	0.0857311	-0.660445	TLX2
YY1	YY1	-4.90464	9.47588e-06	4.48507e-05	-0.773846	-0.66763	YY1
ETV4	ETV4	4.0049	0.000159036	0.00049025	0.523562	-0.677229	ETV4
HOXC9	HOXC9	1.80605	0.0756273	0.11194	0.262767	-0.685759	HOXC9
CLOCK	CLOCK	1.07011	0.288487	0.362711	0.167441	-0.690386	CLOCK
TFAP4(VAR.2)	TFAP4(VAR.2)	-1.15253	0.253054	0.32548	-0.185639	-0.690411	TFAP4
NR5A2	NR5A2	4.89467	6.96229e-06	3.48582e-05	0.72706	-0.693892	NR5A2
HOXC11	HOXC11	2.74353	0.00795102	0.0153268	0.375541	-0.694636	HOXC11
ZNF75D	ZNF75D	-7.38337	4.02858e-09	7.33005e-08	-1.3661	-0.7087	ZNF75D
GBX1	GBX1	4.52126	2.54048e-05	0.000101893	0.910881	-0.709387	GBX1
ATOH7	ATOH7	-2.40618	0.0186633	0.0326827	-0.321225	-0.723163	ATOH7
PAX9	PAX9	1.30052	0.197759	0.261112	0.363218	-0.730247	PAX9
MEF2B	MEF2B	-3.41207	0.00122712	0.00302124	-0.352112	-0.734278	MEF2B
MEF2D	MEF2D	-4.09251	0.000175749	0.000535139	-0.60987	-0.739126	MEF2D
NR2F6(VAR.2)	NR2F6(VAR.2)	1.53755	0.130051	0.182708	0.252494	-0.740016	NR2F6
SNAI1	SNAI1	3.33811	0.00138463	0.00334283	0.77558	-0.743757	SNAI1
GBX2	GBX2	3.98724	0.000162045	0.000495432	0.63734	-0.74396	GBX2
PPARG::RXRA	PPARG::RXRA	3.36424	0.00158835	0.0037736	0.362837	-0.745536	PPARG
ZKSCAN5	ZKSCAN5	-1.77255	0.0806003	0.11883	-0.265159	-0.751521	ZKSCAN5
FOXO1	FOXO1	-6.81149	6.8167e-09	1.13006e-07	-0.996059	-0.752578	FOXO1
ZNF317	ZNF317	-4.51689	3.04881e-05	0.000120949	-0.617016	-0.753703	ZNF317
ZBTB26	ZBTB26	0.778521	0.439422	0.519507	0.10151	-0.758425	ZBTB26
NR2F6	NR2F6	4.79992	1.69887e-05	7.36836e-05	0.489704	-0.760766	NR2F6
KLF5	KLF5	0.140609	0.888619	0.914358	0.0215238	-0.761371	KLF5
TFAP4	TFAP4	-8.36448	1.15631e-10	4.31302e-09	-1.40954	-0.762227	TFAP4
TBX15	TBX15	4.66451	1.65361e-05	7.25645e-05	1.06314	-0.768551	TBX15
MXI1	MXI1	0.525835	0.600863	0.673038	0.0992991	-0.777036	MXI1
POU3F2	POU3F2	5.40939	7.66386e-07	5.60514e-06	0.818081	-0.781239	POU3F2
ZNF460	ZNF460	-4.01946	0.000241765	0.000701778	-0.88763	-0.787946	ZNF460
PLAG1	PLAG1	3.9652	0.000240089	0.000699633	0.544393	-0.79836	PLAG1
NR1D2	NR1D2	2.02354	0.0478486	0.0749896	0.361413	-0.803781	NR1D2
ATF4	ATF4	2.34809	0.0216673	0.0374162	0.382055	-0.81009	ATF4
ARID5A	ARID5A	-4.71529	1.93373e-05	8.15009e-05	-0.63123	-0.810351	ARID5A
PROX1	PROX1	-3.18349	0.00222137	0.00508325	-0.524146	-0.811596	PROX1
RXRB	RXRB	4.69385	3.06426e-05	0.000120949	0.382222	-0.831932	RXRB
NR1H2::RXRA	NR1H2::RXRA	3.62455	0.000549301	0.00145312	0.404169	-0.840191	NR1H2
GLI3	GLI3	-2.72149	0.00838574	0.0160816	-0.310912	-0.840886	GLI3
ZBTB18	ZBTB18	-3.30939	0.00145449	0.00350015	-0.402977	-0.84554	ZBTB18
PPARD	PPARD	4.75248	2.49843e-05	0.000100777	0.424512	-0.84686	PPARD
ZEB1	ZEB1	4.22042	8.39938e-05	0.000287428	1.37081	-0.85189	ZEB1
PBX2	PBX2	0.0132232	0.989487	0.989487	0.00201111	-0.857115	PBX2
EWSR1-FLI1	EWSR1-FLI1	-5.79555	1.63596e-07	1.53298e-06	-0.567386	-0.860251	EWSR1
MEF2A	MEF2A	-6.75882	3.48577e-08	4.48342e-07	-1.25254	-0.864812	MEF2A
GLIS3	GLIS3	0.302525	0.763481	0.813653	0.04727	-0.870491	GLIS3
ZNF281	ZNF281	-7.71367	4.8872e-11	2.14462e-09	-0.716852	-0.871697	ZNF281
TGIF1	TGIF1	-4.54838	2.92983e-05	0.00011688	-0.608466	-0.883686	TGIF1
KLF9	KLF9	-3.25511	0.00202084	0.00466732	-0.441431	-0.885589	KLF9
MAZ	MAZ	-0.762622	0.448396	0.526778	-0.0997407	-0.886343	MAZ
NFIX(VAR.2)	NFIX(VAR.2)	-4.26872	8.3164e-05	0.0002859	-0.587881	-0.8867	NFIX
THRB	THRB	5.09262	6.83167e-06	3.44353e-05	0.536041	-0.889567	THRB
HOXD10	HOXD10	3.13234	0.00278228	0.00619869	0.398024	-0.892828	HOXD10
NRL	NRL	-8.73299	1.09993e-10	4.31302e-09	-1.58757	-0.896002	NRL
HOXD9	HOXD9	3.07677	0.00315914	0.0068709	0.543461	-0.898415	HOXD9
VEZF1	VEZF1	2.0249	0.0482985	0.0753779	0.321714	-0.901426	VEZF1
ZNF354C	ZNF354C	-1.61181	0.112418	0.160659	-0.215715	-0.90384	ZNF354C
OVOL2	OVOL2	-3.13215	0.00291443	0.00645154	-0.455507	-0.909077	OVOL2
TGIF2	TGIF2	-6.02475	8.10536e-08	8.48628e-07	-0.713042	-0.921211	TGIF2
SMAD2::SMAD3::SMAD4	SMAD2::SMAD3::SMAD4	-4.44862	4.20825e-05	0.000156187	-0.488261	-0.925723	SMAD2
RREB1	RREB1	-0.319324	0.750568	0.803333	-0.0501258	-0.926473	RREB1
SMAD5	SMAD5	-3.06886	0.00301619	0.00665704	-0.299238	-0.933583	SMAD5
STAT2	STAT2	-6.11044	6.88584e-08	7.66692e-07	-0.700393	-0.936067	STAT2
MZF1	MZF1	1.51386	0.136494	0.189617	0.166615	-0.936847	MZF1
SMAD4	SMAD4	-0.231154	0.817901	0.855756	-0.0314435	-0.944088	SMAD4
MECOM	MECOM	-3.46867	0.000935181	0.00238919	-0.408224	-0.94453	MECOM
CUX1	CUX1	1.27803	0.206303	0.270478	0.243139	-0.945758	CUX1
TCF12	TCF12	-9.46932	1.13181e-13	1.68866e-11	-1.11995	-0.947291	TCF12
NR2C2	NR2C2	3.61452	0.00074939	0.00194789	0.427006	-0.947812	NR2C2
MAFF	MAFF	-9.84197	2.17985e-12	1.47834e-10	-1.43075	-0.950235	MAFF
ZNF16	ZNF16	-1.99525	0.0497565	0.0774914	-0.180388	-0.956415	ZNF16
E2F6	E2F6	-5.78932	1.69842e-07	1.56422e-06	-0.85405	-0.958071	E2F6
HOXA10	HOXA10	2.20244	0.0314266	0.0520983	0.443395	-0.958473	HOXA10
MZF1(VAR.2)	MZF1(VAR.2)	-0.328324	0.74383	0.799564	-0.0424868	-0.959626	MZF1
PBX1	PBX1	2.10426	0.0412209	0.0657068	0.29029	-0.977163	PBX1
ZNF148	ZNF148	-2.3792	0.0202136	0.0350683	-0.323717	-0.979132	ZNF148

## Sheet: c.neuron_muscle
	names	scores	pvals	pvals_adj	logfoldchanges	correlation
PAX3(VAR.2)	PAX3(VAR.2)	21.2193	9.01539e-74	6.11407e-72	0.402491	0.991973
NFIA	NFIA	6.87201	1.67083e-11	3.83519e-11	0.100175	0.98443
HOXB8	HOXB8	4.56758	6.06267e-06	1.03971e-05	0.131892	0.982951
LEF1	LEF1	6.36012	4.16922e-10	9.06776e-10	0.123259	0.982341
RFX4	RFX4	10.3231	5.8014e-23	2.3268e-22	0.585528	0.982179
HOXC10	HOXC10	13.4799	3.69817e-36	3.5829e-35	0.190604	0.978689
ZIC2	ZIC2	12.395	2.51593e-31	1.48959e-30	0.288264	0.975312
MEIS1	MEIS1	13.1444	1.07834e-34	9.24642e-34	0.185701	0.966994
HOXB7	HOXB7	2.03008	0.0428131	0.0517643	0.0424062	0.964482
MEIS1(VAR.2)	MEIS1(VAR.2)	13.9936	1.48354e-38	1.65182e-37	0.176491	0.963939
PLAGL1	PLAGL1	6.87336	1.64816e-11	3.79483e-11	0.0738547	0.96362
CDX2	CDX2	12.6795	1.39737e-32	9.22514e-32	0.260175	0.961759
HOXD9	HOXD9	12.9129	1.37592e-33	9.96537e-33	0.19903	0.960946
HOXD10	HOXD10	12.8168	3.10665e-33	2.18638e-32	0.189418	0.960906
RFX3	RFX3	10.3838	3.41307e-23	1.39898e-22	0.507763	0.957213
SOX2	SOX2	13.118	1.88329e-34	1.59652e-33	0.426655	0.955965
HOXD11	HOXD11	13.1742	8.63249e-35	7.48819e-34	0.214957	0.95085
LMX1A	LMX1A	-1.25349	0.210518	0.235452	-0.0205772	0.948472
ARID3A	ARID3A	5.00145	7.53718e-07	1.3714e-06	0.0826302	0.9474
NFYC	NFYC	10.6196	3.71683e-24	1.60049e-23	0.180123	0.946565
RFX7	RFX7	10.2724	8.64735e-23	3.43134e-22	0.167011	0.94633
HOXA10	HOXA10	10.5144	1.0095e-23	4.25474e-23	0.193549	0.942243
PAX3	PAX3	8.02803	5.58718e-15	1.54946e-14	0.11521	0.936033
PBX1	PBX1	9.95552	1.16912e-21	4.47265e-21	0.126789	0.934538
RUNX2	RUNX2	6.43166	2.68789e-10	5.88025e-10	0.112543	0.93057
HOXA9	HOXA9	7.02849	5.99347e-12	1.41941e-11	0.125086	0.930262
HOXB9	HOXB9	12.7637	5.10913e-33	3.49671e-32	0.20362	0.928394
MAFA	MAFA	0.243171	0.807952	0.824531	0.00333615	0.924995
HOXC9	HOXC9	13.0043	4.44954e-34	3.5692e-33	0.197953	0.92198
HOXA7	HOXA7	5.40933	9.32261e-08	1.78783e-07	0.122905	0.918384
HOXD8	HOXD8	4.56758	6.06267e-06	1.03971e-05	0.131892	0.916623
MSX2	MSX2	2.4928	0.0129592	0.016611	0.0617648	0.913857
SOX13	SOX13	12.952	9.9908e-34	7.307e-33	0.368397	0.910813
HOXC8	HOXC8	1.50854	0.131962	0.150776	0.022188	0.910236
ZIC4	ZIC4	6.01844	3.11237e-09	6.43166e-09	0.0566627	0.90885
MSX1	MSX1	2.57454	0.0102902	0.013444	0.0507399	0.902803
HOXA1	HOXA1	1.5575	0.119906	0.137827	0.0317895	0.891736
MYOG	MYOG	8.2608	1.05304e-15	2.99836e-15	0.233544	0.881861
NR2E3	NR2E3	4.80999	1.92621e-06	3.39704e-06	0.0677059	0.873795
PBX2	PBX2	12.1691	1.74973e-30	9.88864e-30	0.145608	0.872922
HOXB6	HOXB6	2.21243	0.0273325	0.0338143	0.0367548	0.862003
HOXA5	HOXA5	1.94457	0.0523151	0.0625434	0.0322304	0.858246
MYF6	MYF6	4.88743	1.33507e-06	2.3774e-06	0.0805206	0.858178
ZIC1::ZIC2	ZIC1::ZIC2	11.668	2.71354e-28	1.37707e-27	0.25623	0.858108
ALX4	ALX4	-3.80494	0.000156462	0.000236277	-0.0679419	0.853849
SMAD4	SMAD4	15.3696	4.73576e-45	6.54237e-44	0.154266	0.853018
MZF1(VAR.2)	MZF1(VAR.2)	6.76718	3.15579e-11	7.15568e-11	0.0709565	0.851752
ZNF341	ZNF341	10.1171	2.88166e-22	1.11965e-21	0.162326	0.845461
ZIC1	ZIC1	7.59446	1.26182e-13	3.26846e-13	0.0700072	0.839686
HOXB5	HOXB5	1.5575	0.119906	0.137827	0.0317895	0.839089
ZBED1	ZBED1	3.26404	0.00116213	0.0016235	0.0350533	0.838743
ZBTB14	ZBTB14	4.95443	9.52462e-07	1.71627e-06	0.0735073	0.838587
ZNF143	ZNF143	5.09869	4.64208e-07	8.61441e-07	0.0851801	0.836464
SOX6	SOX6	12.5251	7.21402e-32	4.44765e-31	0.334297	0.832963
RFX5	RFX5	10.3586	4.25351e-23	1.72452e-22	0.54891	0.829232
AR	AR	1.44649	0.148571	0.168441	0.0193736	0.829212
LMX1B	LMX1B	-5.67702	2.10295e-08	4.20589e-08	-0.0906869	0.824927
NFYB	NFYB	6.11676	1.7561e-09	3.66962e-09	0.0846931	0.823355
SOX5	SOX5	1.6088	0.108208	0.125153	0.0237482	0.823131
TFEC	TFEC	-0.479466	0.631782	0.658254	-0.00610661	0.82031
ZIC3	ZIC3	4.90339	1.22634e-06	2.19388e-06	0.0487466	0.811428
HOXA6	HOXA6	1.01974	0.308283	0.338703	0.0196119	0.804495
ZSCAN4	ZSCAN4	6.26467	7.25787e-10	1.56485e-09	0.0762429	0.80428
SOX12	SOX12	12.5904	3.35459e-32	2.12078e-31	0.296973	0.802883
RFX2	RFX2	10.3533	4.45159e-23	1.79508e-22	0.578299	0.801577
E2F3	E2F3	4.27611	2.22058e-05	3.60905e-05	0.0535002	0.791333
SOX21	SOX21	9.07884	1.73954e-18	5.81927e-18	0.149121	0.790473
NRF1	NRF1	8.70204	3.31878e-17	1.03159e-16	0.093193	0.788446
SOX9	SOX9	10.4155	2.37754e-23	9.85358e-23	0.242925	0.775027
HINFP	HINFP	6.11953	1.71091e-09	3.59533e-09	0.0624427	0.770773
HOXA11	HOXA11	12.3825	2.31854e-31	1.39486e-30	0.175709	0.770771
HOXB3	HOXB3	-4.94769	9.77116e-07	1.75645e-06	-0.06298	0.764896
FLI1	FLI1	-1.54376	0.123189	0.141383	-0.0190069	0.757107
MYOD1	MYOD1	1.29704	0.195142	0.219241	0.0310557	0.752328
ZNF449	ZNF449	1.04881	0.294703	0.325219	0.0124746	0.751692
FOXF1	FOXF1	-15.4845	1.3125e-45	1.88293e-44	-0.200932	0.739779
JUNB(VAR.2)	JUNB(VAR.2)	-3.15531	0.00168496	0.00233206	-0.0485845	0.738743
SIX2	SIX2	0.788762	0.430577	0.465522	0.0145176	0.73805
NFIC(VAR.2)	NFIC(VAR.2)	4.75848	2.4904e-06	4.36112e-06	0.151344	0.733038
NFIC::TLX1	NFIC::TLX1	2.26162	0.0241061	0.0302238	0.0624354	0.732838
HMBOX1	HMBOX1	1.01171	0.312074	0.342363	0.0154853	0.732655
ZIC5	ZIC5	5.021	6.84309e-07	1.25738e-06	0.0447902	0.730842
ZNF652	ZNF652	-0.215077	0.829782	0.843367	-0.00263682	0.72594
PITX1	PITX1	12.2202	1.24135e-30	7.12343e-30	0.159178	0.725326
FOXC2	FOXC2	-24.3711	6.82868e-94	7.27742e-92	-0.204627	0.719132
MAFG	MAFG	0.400685	0.688786	0.712669	0.00456338	0.71682
FOXF2	FOXF2	-14.5506	1.70862e-41	2.02322e-40	-0.140767	0.716615
MAF	MAF	0.51034	0.609994	0.637333	0.00635469	0.715061
TCF7	TCF7	1.90506	0.0572763	0.0682557	0.0295175	0.714379
SOX11	SOX11	7.59843	1.19879e-13	3.11603e-13	0.109041	0.707389
FOXD1	FOXD1	-13.9308	2.76413e-38	2.98846e-37	-0.178441	0.700016
TFAP2B(VAR.2)	TFAP2B(VAR.2)	-4.68894	3.39574e-06	5.91875e-06	-0.0475763	0.699963
MTF1	MTF1	2.1394	0.0328126	0.0400626	0.0251386	0.697078
NFIC	NFIC	6.77602	3.13625e-11	7.13307e-11	0.133756	0.696934
CTCF	CTCF	10.0163	5.78549e-22	2.22473e-21	0.164231	0.696879
TCF7L1	TCF7L1	-0.472757	0.636563	0.66231	-0.00559871	0.690867
VEZF1	VEZF1	6.96429	8.30638e-12	1.9486e-11	0.0504416	0.677204
HOXA2	HOXA2	0.137419	0.890748	0.89555	0.00205061	0.673023
EBF2	EBF2	-2.04136	0.0416679	0.0504614	-0.0216402	0.66916
TEAD3	TEAD3	-0.470013	0.638485	0.663384	-0.00866272	0.66635
TBX3	TBX3	-17.1435	5.22492e-54	1.11365e-52	-0.15735	0.666088
MSC	MSC	7.61949	1.08992e-13	2.84294e-13	0.178339	0.665954
MYF5	MYF5	6.96819	8.99306e-12	2.10308e-11	0.148224	0.664973
ATF3	ATF3	-4.02515	6.43556e-05	0.000100122	-0.0592449	0.659044
FOXD2	FOXD2	-24.5213	1.8432e-95	2.29171e-93	-0.213517	0.657075
TFAP2B	TFAP2B	-3.12611	0.00185505	0.00256272	-0.0351955	0.656467
GRHL2	GRHL2	-8.54154	6.34924e-17	1.9412e-16	-0.0917405	0.654107
MAFB	MAFB	3.4174	0.000669941	0.000950144	0.0350031	0.650429
EBF3	EBF3	-1.68711	0.0921208	0.107546	-0.0186462	0.649948
MIXL1	MIXL1	-3.75037	0.000193718	0.000291358	-0.0769138	0.646793
MEIS3	MEIS3	13.2531	3.52522e-35	3.20709e-34	0.169794	0.644789
ZNF684	ZNF684	-1.28927	0.197816	0.221911	-0.0163042	0.633366
HOXB2	HOXB2	0.137419	0.890748	0.89555	0.00205061	0.633336
PLAG1	PLAG1	4.76766	2.33352e-06	4.10568e-06	0.0369514	0.631862
HES2	HES2	-3.57204	0.000382546	0.000554134	-0.0497945	0.625499
FOXL1	FOXL1	-12.9854	4.89728e-34	3.72793e-33	-0.155451	0.616481
FOSB::JUNB	FOSB::JUNB	-11.72	1.20535e-28	6.2444e-28	-0.166589	0.616112
GFI1B	GFI1B	5.38425	1.05527e-07	2.01855e-07	0.0627791	0.615473
HESX1	HESX1	0.604772	0.545572	0.576482	0.0123584	0.613966
GMEB1	GMEB1	0.607818	0.543547	0.575158	0.00912745	0.612753
NRL	NRL	1.98273	0.047809	0.057618	0.0272631	0.608293
GLI2	GLI2	2.45002	0.0145765	0.01862	0.0256247	0.603978
TCFL5	TCFL5	7.66065	7.6523e-14	2.02433e-13	0.0825387	0.600745
RFX1	RFX1	10.0883	4.43809e-22	1.71545e-21	0.550859	0.598597
TEAD2	TEAD2	-0.286333	0.774702	0.791682	-0.00554641	0.594042
FOXA3	FOXA3	-15.9066	1.14994e-47	1.90635e-46	-0.194622	0.593162
RORA(VAR.2)	RORA(VAR.2)	-0.0508985	0.959424	0.963298	-0.000756408	0.590718
SRY	SRY	-3.84058	0.000136398	0.000207659	-0.0427348	0.590244
FOXA2	FOXA2	-16.1242	8.53036e-49	1.55211e-47	-0.190817	0.587425
SHOX	SHOX	-4.19742	3.12015e-05	4.9524e-05	-0.0592521	0.58467
JUNB	JUNB	-11.7725	7.33878e-29	3.85545e-28	-0.180624	0.581873
MECOM	MECOM	2.70396	0.00705258	0.00932841	0.0295623	0.581782
LHX4	LHX4	-5.50278	5.50316e-08	1.07752e-07	-0.10755	0.567763
ZNF16	ZNF16	4.31078	1.9106e-05	3.14637e-05	0.0389687	0.567579
TFAP2A	TFAP2A	-7.11336	3.05868e-12	7.4325e-12	-0.0659999	0.564368
ZNF410	ZNF410	8.46293	2.1366e-16	6.25061e-16	0.103906	0.560239
FOSB::JUN	FOSB::JUN	-6.23096	8.78937e-10	1.88416e-09	-0.0977945	0.553403
HES7	HES7	-15.8655	1.50041e-47	2.43327e-46	-0.157575	0.547971
KLF16	KLF16	-3.03748	0.00249291	0.00341231	-0.0344584	0.546767
ONECUT2	ONECUT2	1.96946	0.0493757	0.0593145	0.0193075	0.54561
TCF21(VAR.2)	TCF21(VAR.2)	-6.94642	9.82944e-12	2.29149e-11	-0.076502	0.544322
ERF	ERF	-4.06251	5.52704e-05	8.64397e-05	-0.0589752	0.53389
SP2	SP2	0.76156	0.446629	0.480037	0.00913884	0.53335
GBX2	GBX2	1.13217	0.258042	0.286457	0.0234216	0.533228
OVOL2	OVOL2	7.93242	1.07269e-14	2.93124e-14	0.0885527	0.533192
REST	REST	2.18347	0.029401	0.0362531	0.0210281	0.53172
NEUROD1	NEUROD1	-2.09835	0.0363013	0.0441055	-0.0276613	0.528072
FOSL1::JUND	FOSL1::JUND	-11.1906	1.7295e-26	7.77234e-26	-0.183006	0.525562
FOSB::JUNB(VAR.2)	FOSB::JUNB(VAR.2)	-3.80698	0.000155326	0.000235037	-0.0665772	0.523453
FOSL1::JUNB	FOSL1::JUNB	-11.306	6.12198e-27	2.85437e-26	-0.138514	0.523158
THRB(VAR.3)	THRB(VAR.3)	-9.84607	3.01016e-21	1.13413e-20	-0.12749	0.522211
FOSL1	FOSL1	-13.0556	2.40297e-34	2.01417e-33	-0.208519	0.51995
FOSL1::JUND(VAR.2)	FOSL1::JUND(VAR.2)	-3.70334	0.000232366	0.00034385	-0.0541332	0.519478
PLAGL2	PLAGL2	12.7776	4.01679e-33	2.77456e-32	0.138161	0.513459
REL	REL	1.6756	0.0943293	0.109781	0.0253002	0.509276
FOSL1::JUN	FOSL1::JUN	-11.6114	3.44214e-28	1.73502e-27	-0.199684	0.508865
TWIST1	TWIST1	-7.83429	2.11408e-14	5.73492e-14	-0.0952514	0.508203
CREB3L4	CREB3L4	5.36763	1.15207e-07	2.19807e-07	0.0764778	0.493547
CEBPB	CEBPB	-3.92629	9.64157e-05	0.000147692	-0.0512853	0.490739
EGR3	EGR3	-9.3774	1.31213e-19	4.6612e-19	-0.124273	0.488667
IRF7	IRF7	-4.43056	1.12239e-05	1.89435e-05	-0.0465262	0.479159
FOSL1::JUN(VAR.2)	FOSL1::JUN(VAR.2)	-3.57846	0.00037402	0.000542839	-0.0506085	0.478038
PAX1	PAX1	-28.8471	1.71779e-129	6.40735e-127	-0.375023	0.470657
SPI1	SPI1	-7.80441	2.85342e-14	7.65703e-14	-0.0907891	0.468208
ELF3	ELF3	-8.92345	5.95786e-18	1.92405e-17	-0.114803	0.467387
ZNF274	ZNF274	-0.813931	0.416012	0.451083	-0.0111058	0.463853
GATA2	GATA2	3.50155	0.000497743	0.000712699	0.0483523	0.461208
POU5F1B	POU5F1B	-4.88376	1.33529e-06	2.3774e-06	-0.0561506	0.459126
E2F7	E2F7	1.20815	0.227471	0.252896	0.0119337	0.447952
ZBTB12	ZBTB12	-11.9274	1.35294e-29	7.31373e-29	-0.125643	0.441146
CEBPD	CEBPD	-1.9766	0.0485421	0.0584071	-0.0274701	0.439018
NR2F1	NR2F1	-14.1082	6.34394e-39	7.17058e-38	-0.151009	0.438179
HOXD3	HOXD3	-0.601276	0.547897	0.57812	-0.00885738	0.437343
WT1	WT1	-15.3096	5.56902e-46	8.30898e-45	-0.140685	0.435964
THRB(VAR.2)	THRB(VAR.2)	-7.2382	1.41689e-12	3.5e-12	-0.0722159	0.435455
SP8	SP8	-5.22375	2.45466e-07	4.57794e-07	-0.057438	0.43534
NR1D1	NR1D1	-13.2646	3.15469e-35	2.90543e-34	-0.15681	0.432943
SP4	SP4	-4.42385	1.15591e-05	1.93777e-05	-0.0447065	0.430778
HNF1A	HNF1A	-25.6273	2.01878e-119	5.02004e-117	-0.335865	0.419215
MZF1	MZF1	12.8056	1.88415e-33	1.35152e-32	0.0904876	0.41788
LIN54	LIN54	0.420546	0.674241	0.698589	0.00515782	0.401834
ZNF528	ZNF528	2.89895	0.00388576	0.0052419	0.0406363	0.401044
TBX5	TBX5	-17.3198	7.79079e-55	1.76119e-53	-0.164039	0.400805
ONECUT1	ONECUT1	-5.07581	5.17827e-07	9.56186e-07	-0.046408	0.395363
NFKB2	NFKB2	-12.1781	1.57138e-30	8.94849e-30	-0.146233	0.392895
TEAD1	TEAD1	-0.702623	0.482509	0.51569	-0.0105965	0.392288
CDX4	CDX4	13.2453	4.77939e-35	4.19462e-34	0.280457	0.38718
BATF3	BATF3	-12.4804	7.41536e-32	4.53431e-31	-0.208952	0.386537
NR2E1	NR2E1	-4.74998	2.55481e-06	4.46345e-06	-0.0530798	0.385239
CTCFL	CTCFL	5.01017	7.17604e-07	1.31209e-06	0.0439241	0.384205
HNF1B	HNF1B	-24.4848	2.16266e-114	4.03336e-112	-0.312959	0.381465
FOXD3	FOXD3	-19.5853	9.2214e-67	4.29948e-65	-0.122412	0.377428
TBX15	TBX15	-18.9075	3.37052e-63	1.14291e-61	-0.159379	0.376595
TBX19	TBX19	1.80439	0.0716849	0.0844818	0.0228087	0.375571
PITX3	PITX3	10.1536	2.33465e-22	9.11857e-22	0.144476	0.370562
STAT3	STAT3	4.26724	2.30624e-05	3.74011e-05	0.051837	0.362883
SPDEF	SPDEF	-0.949743	0.342634	0.374239	-0.00915258	0.361832
EHF	EHF	-10.3846	2.92703e-23	1.20639e-22	-0.156133	0.357688
CUX2	CUX2	-1.28102	0.200694	0.224802	-0.0174883	0.357644
NEUROG1	NEUROG1	-8.47801	1.77773e-16	5.24185e-16	-0.111546	0.357289
POU6F2	POU6F2	-8.00445	6.13669e-15	1.69554e-14	-0.108016	0.356641
BHLHA15	BHLHA15	-8.80943	1.30392e-17	4.12172e-17	-0.0807327	0.35486
EOMES	EOMES	1.66768	0.0959054	0.111442	0.0229548	0.354323
BHLHE40	BHLHE40	-3.39802	0.000723987	0.00102485	-0.0442087	0.354097
PITX2	PITX2	-12.1717	1.96838e-30	1.10407e-29	-0.158677	0.354018
TEAD4	TEAD4	-0.0106646	0.991494	0.991494	-0.000166152	0.353432
KLF13	KLF13	0.749837	0.453659	0.486249	0.0110446	0.349191
ATOH1	ATOH1	-9.17727	7.15865e-19	2.4497e-18	-0.122799	0.344282
NR2F1(VAR.2)	NR2F1(VAR.2)	-9.6524	1.6402e-20	6.02755e-20	-0.110152	0.33591
MYBL2	MYBL2	5.46163	7.00712e-08	1.35774e-07	0.0538884	0.331639
TFE3	TFE3	1.41779	0.156781	0.177479	0.0258629	0.331355
NFYA	NFYA	11.3111	6.79106e-27	3.12724e-26	0.166481	0.32712
EGR4	EGR4	-6.91377	1.2225e-11	2.82347e-11	-0.061561	0.326482
CEBPA	CEBPA	-7.43415	3.66045e-13	9.28808e-13	-0.0703339	0.326178
ZBTB7B	ZBTB7B	2.93283	0.00348824	0.00472274	0.0260887	0.325732
MSGN1	MSGN1	-2.17169	0.0302754	0.0370861	-0.0243889	0.324648
ZNF282	ZNF282	4.91964	1.12139e-06	2.01095e-06	0.0443397	0.320102
BHLHE22	BHLHE22	-8.62344	5.93657e-17	1.8225e-16	-0.111664	0.319467
THRB	THRB	-8.98203	3.86766e-18	1.25994e-17	-0.0986811	0.315596
ZSCAN29	ZSCAN29	4.95682	9.46844e-07	1.71028e-06	0.0768593	0.314535
TBX21	TBX21	-5.85287	7.94748e-09	1.6199e-08	-0.0780469	0.314478
HES6	HES6	-7.93715	1.06581e-14	2.92314e-14	-0.126302	0.314116
IRF5	IRF5	5.92406	5.43143e-09	1.11314e-08	0.0753529	0.311493
HAND1::TCF3	HAND1::TCF3	2.41337	0.0161108	0.0204747	0.0299624	0.30955
ELF4	ELF4	-6.17547	1.22498e-09	2.59612e-09	-0.0779793	0.307298
TAL1::TCF3	TAL1::TCF3	-2.72866	0.00655074	0.00868002	-0.0395283	0.30653
ZNF148	ZNF148	2.23184	0.025989	0.032421	0.0140481	0.302753
LHX6	LHX6	-5.08769	4.89311e-07	9.05772e-07	-0.0643637	0.295974
ETS1	ETS1	-3.60949	0.000333556	0.000486001	-0.0590109	0.294415
TBP	TBP	7.42927	3.97674e-13	1.00564e-12	0.0992392	0.29286
SOX4	SOX4	12.0506	7.19625e-30	3.91854e-29	0.419054	0.290399
FOXC1	FOXC1	-24.1777	8.87563e-93	8.27653e-91	-0.242661	0.29019
MYC	MYC	-3.69537	0.000239827	0.000353579	-0.0341181	0.289
NEUROD2	NEUROD2	-8.64972	4.7677e-17	1.46971e-16	-0.12127	0.288487
FOXP3	FOXP3	-12.9854	4.89728e-34	3.72793e-33	-0.155451	0.287086
DMRTA2	DMRTA2	3.49843	0.000504149	0.000720489	0.0455788	0.286286
POU3F1	POU3F1	-6.32504	4.96979e-10	1.07463e-09	-0.0662629	0.281466
BATF::JUN	BATF::JUN	-12.7245	6.47132e-33	4.38873e-32	-0.223164	0.275766
SPIC	SPIC	-7.25685	1.27908e-12	3.17009e-12	-0.0885844	0.275194
RELA	RELA	0.766433	0.443718	0.477653	0.00884055	0.275047
MITF	MITF	-1.00539	0.315113	0.34519	-0.0115789	0.273762
BATF	BATF	-12.8302	2.21626e-33	1.5746e-32	-0.22166	0.273587
TCF21	TCF21	6.43408	2.6571e-10	5.82998e-10	0.108152	0.271541
KLF11	KLF11	-5.50162	5.61861e-08	1.09725e-07	-0.0602555	0.270232
HSF4	HSF4	-2.5546	0.0108851	0.0141222	-0.0337542	0.267155
ZBTB26	ZBTB26	1.95429	0.05114	0.0612366	0.0230662	0.267148
NR1H4	NR1H4	-3.59596	0.000350503	0.000509698	-0.0486466	0.26588
CUX1	CUX1	1.481	0.139144	0.158717	0.0214757	0.2558
OTX2	OTX2	6.20356	1.07077e-09	2.2888e-09	0.114549	0.248231
NOTO	NOTO	-4.98777	8.07166e-07	1.46508e-06	-0.0833476	0.243949
RBPJL	RBPJL	-16.0822	2.57143e-49	4.79571e-48	-0.158003	0.234651
PAX6	PAX6	-11.1951	6.34164e-27	2.93842e-26	-0.139651	0.218536
HNF4A(VAR.2)	HNF4A(VAR.2)	-8.20254	1.58123e-15	4.48516e-15	-0.0746104	0.216101
POU3F3	POU3F3	-7.40719	4.44599e-13	1.12051e-12	-0.0779235	0.2154
TFAP2A(VAR.3)	TFAP2A(VAR.3)	1.68439	0.0926321	0.107974	0.0140035	0.212847
NR6A1	NR6A1	-3.52766	0.000450949	0.000648185	-0.0463284	0.206921
GLI3	GLI3	0.676279	0.499129	0.530466	0.00798197	0.204294
YY2	YY2	7.36317	6.03194e-13	1.51001e-12	0.0988441	0.19445
EVX1	EVX1	-3.16312	0.00164279	0.00227792	-0.0537939	0.193157
EBF1	EBF1	1.71604	0.0866799	0.101672	0.0224307	0.193058
ZNF140	ZNF140	-3.25404	0.00120047	0.00167393	-0.0283735	0.192277
GSC	GSC	11.4376	2.15681e-27	1.02483e-26	0.194012	0.192102
GCM2	GCM2	3.65119	0.000284595	0.000417108	0.0376654	0.189841
ATOH7	ATOH7	-6.43406	2.53833e-10	5.58583e-10	-0.0906108	0.189408
TBXT	TBXT	-1.70865	0.0880468	0.102951	-0.0161275	0.186405
HEY2	HEY2	-6.33248	4.8246e-10	1.04626e-09	-0.0746428	0.184998
MNT	MNT	-4.33413	1.72045e-05	2.8458e-05	-0.0504396	0.183692
PTF1A(VAR.2)	PTF1A(VAR.2)	7.10459	3.65847e-12	8.77563e-12	0.160789	0.183574
POU3F2	POU3F2	-5.36092	1.18617e-07	2.25735e-07	-0.0542822	0.180291
ISX	ISX	-4.19742	3.12015e-05	4.9524e-05	-0.0592521	0.180095
EGR2	EGR2	-8.2693	8.44593e-16	2.41405e-15	-0.102911	0.178119
SNAI1	SNAI1	-13.616	1.23464e-37	1.27923e-36	-0.150758	0.177842
VSX2	VSX2	-2.34064	0.0195895	0.0247271	-0.0367045	0.172526
CEBPE	CEBPE	-4.21311	2.91121e-05	4.69063e-05	-0.05415	0.168134
RELB	RELB	8.52023	1.33216e-16	4.02343e-16	0.0753956	0.167666
TLX2	TLX2	-3.70451	0.000232056	0.00034385	-0.0537372	0.167581
KLF2	KLF2	-10.4854	9.9595e-24	4.22147e-23	-0.160889	0.167191
TBX18	TBX18	-20.9695	4.71549e-74	3.51775e-72	-0.218872	0.167037
E2F8	E2F8	5.88085	6.78756e-09	1.38727e-08	0.0632386	0.155263
KLF10	KLF10	-5.65463	2.44428e-08	4.86248e-08	-0.0632475	0.153968
TBX20	TBX20	-4.16961	3.51439e-05	5.55453e-05	-0.0622361	0.152483
VAX1	VAX1	0.917661	0.359182	0.391167	0.0102505	0.152214
HLF	HLF	-1.10922	0.267789	0.296836	-0.0141468	0.147315
ZNF682	ZNF682	2.54085	0.0113196	0.014635	0.0253	0.145808
TFDP1	TFDP1	1.58812	0.112797	0.130258	0.0149775	0.14323
FOSL2	FOSL2	-12.9777	5.44729e-34	4.10473e-33	-0.207676	0.142718
GLIS2	GLIS2	2.22402	0.0265291	0.0330396	0.0263006	0.142388
RAX2	RAX2	-4.19742	3.12015e-05	4.9524e-05	-0.0592521	0.138049
ZNF354C	ZNF354C	-3.92832	9.59446e-05	0.000147273	-0.0522148	0.12996
TFAP2A(VAR.2)	TFAP2A(VAR.2)	-2.19057	0.0288634	0.0356492	-0.0251049	0.129736
FOSL2::JUN	FOSL2::JUN	-12.1006	3.10438e-30	1.71546e-29	-0.19592	0.12645
THAP1	THAP1	-2.21593	0.027073	0.0335654	-0.0288462	0.125867
POU2F3	POU2F3	-6.36143	4.00443e-10	8.73481e-10	-0.0524282	0.117724
ASCL1	ASCL1	7.52999	2.04736e-13	5.23058e-13	0.237595	0.11713
MYB	MYB	2.61848	0.00906586	0.011886	0.0283255	0.117003
FOSL2::JUND	FOSL2::JUND	-13.2326	3.94196e-35	3.54302e-34	-0.189533	0.116063
ARNTL	ARNTL	-0.663821	0.507063	0.538079	-0.0110378	0.11557
SIX3	SIX3	-0.215054	0.829801	0.843367	-0.00312078	0.112687
SOX8	SOX8	11.2612	1.17031e-26	5.32347e-26	0.366538	0.110301
TFAP4	TFAP4	5.5736	3.87058e-08	7.65903e-08	0.0851178	0.109916
DMRT1	DMRT1	-0.333173	0.739121	0.758438	-0.00294816	0.10843
FOSL2::JUNB	FOSL2::JUNB	-11.845	3.67231e-29	1.94294e-28	-0.180034	0.10326
POU5F1	POU5F1	-4.02067	6.5512e-05	0.000101605	-0.0431214	0.100861
NR2F1(VAR.3)	NR2F1(VAR.3)	-10.1628	1.9277e-22	7.56877e-22	-0.115803	0.10076
FOS	FOS	-13.0305	3.09795e-34	2.53963e-33	-0.204987	0.0925334
SP9	SP9	-9.00761	2.91797e-18	9.58946e-18	-0.11273	0.0895002
RHOXF1	RHOXF1	4.16463	3.60611e-05	5.68743e-05	0.0714542	0.0889901
GATA6	GATA6	2.91425	0.00370208	0.00500317	0.0402878	0.0849503
PAX7	PAX7	8.31062	6.82116e-16	1.9647e-15	0.108143	0.083375
NR1I3	NR1I3	-4.53536	6.94929e-06	1.18631e-05	-0.0518407	0.0808602
ATF1	ATF1	-2.44818	0.01465	0.0186818	-0.0364999	0.076404
FOXH1	FOXH1	2.06969	0.0389099	0.047198	0.0171016	0.0756784
ARGFX	ARGFX	-4.42774	1.1299e-05	1.90272e-05	-0.0846655	0.0728549
FOS::JUNB	FOS::JUNB	-12.5911	2.51477e-32	1.61726e-31	-0.188676	0.0687355
ESX1	ESX1	-3.68296	0.000251723	0.000370386	-0.0546407	0.0678696
FOS::JUN	FOS::JUN	-11.4965	1.01908e-27	4.96886e-27	-0.18621	0.0651222
DBP	DBP	1.54056	0.123967	0.142057	0.023399	0.0633609
FOXG1	FOXG1	-11.5363	7.73324e-28	3.82053e-27	-0.103441	0.0598616
FOS::JUND	FOS::JUND	-11.6057	3.60872e-28	1.80678e-27	-0.193127	0.0534257
ELF5	ELF5	-8.47573	1.93888e-16	5.6945e-16	-0.10106	0.0509858
KLF12	KLF12	-5.49818	5.67894e-08	1.10613e-07	-0.086935	0.0505754
LHX9	LHX9	-3.70451	0.000232056	0.00034385	-0.0537372	0.0502704
ZNF317	ZNF317	7.54625	1.67827e-13	4.31719e-13	0.0938857	0.0495798
SRF	SRF	4.38538	1.37006e-05	2.2865e-05	0.0379064	0.0487606
LHX5	LHX5	-2.51585	0.0121427	0.015618	-0.0318298	0.0479498
RAX	RAX	-1.96582	0.0497912	0.0597174	-0.0330139	0.0473066
TCF12	TCF12	7.64816	8.96087e-14	2.36212e-13	0.197629	0.0460569
NR5A1	NR5A1	-8.75264	2.17373e-17	6.8422e-17	-0.0934046	0.0459485
EVX2	EVX2	-2.21595	0.0270863	0.0335654	-0.034615	0.0443948
PRRX2	PRRX2	-3.70451	0.000232056	0.00034385	-0.0537372	0.0438955
SP3	SP3	-5.99312	3.59395e-09	7.40632e-09	-0.0638187	0.0427054
FOXQ1	FOXQ1	-6.61595	8.4274e-11	1.89363e-10	-0.0878135	0.0407338
NFIB	NFIB	3.28062	0.00110073	0.00154351	0.0951774	0.040062
JUN::JUNB(VAR.2)	JUN::JUNB(VAR.2)	-3.74847	0.000195155	0.000292929	-0.0469296	0.0338996
TFAP2B(VAR.3)	TFAP2B(VAR.3)	0.459938	0.645731	0.669979	0.0045874	0.0318955
JUN	JUN	-8.74337	2.37487e-17	7.44391e-17	-0.121712	0.0283191
LHX3	LHX3	-5.74382	1.44085e-08	2.90506e-08	-0.0586835	0.0226798
BCL6B	BCL6B	1.82631	0.0683057	0.0806267	0.0188656	0.0180508
HOXC11	HOXC11	12.5073	6.93351e-32	4.31033e-31	0.213711	0.0174594
SCRT1	SCRT1	-2.83265	0.00475907	0.0063511	-0.0367234	0.0171811
PHOX2B	PHOX2B	-5.42245	8.48778e-08	1.63193e-07	-0.0949558	0.0166964
LHX8	LHX8	-3.70451	0.000232056	0.00034385	-0.0537372	0.0129734
ASCL1(VAR.2)	ASCL1(VAR.2)	-4.67142	3.62261e-06	6.29946e-06	-0.058859	0.00686883
CREB3L4(VAR.2)	CREB3L4(VAR.2)	-2.63757	0.008571	0.011257	-0.0409363	0.00628481
DMRTC2	DMRTC2	3.33192	0.000917206	0.00129345	0.0295296	-0.0045825
BARHL1	BARHL1	1.83958	0.0663376	0.0784277	0.027759	-0.00480493
NHLH1	NHLH1	6.04013	2.80243e-09	5.80726e-09	0.161558	-0.00771186
ZNF740	ZNF740	3.80796	0.000154108	0.000233668	0.0350582	-0.00860628
IRF4	IRF4	3.55818	0.000404137	0.000584275	0.0476696	-0.00918637
ARID3B	ARID3B	-8.97756	3.27612e-18	1.07192e-17	-0.102378	-0.00964255
TP63	TP63	-9.17895	6.95525e-19	2.39107e-18	-0.12979	-0.0161971
FOSL2::JUN(VAR.2)	FOSL2::JUN(VAR.2)	-4.76084	2.42084e-06	4.24929e-06	-0.0684781	-0.0176248
NR1I2	NR1I2	-8.53852	1.17224e-16	3.55485e-16	-0.10883	-0.0186219
FOSL2::JUND(VAR.2)	FOSL2::JUND(VAR.2)	-5.72272	1.66057e-08	3.33904e-08	-0.0988875	-0.0194644
FOSL2::JUNB(VAR.2)	FOSL2::JUNB(VAR.2)	-3.01081	0.00271648	0.00369124	-0.0425266	-0.0218861
CRX	CRX	13.0584	2.87898e-34	2.38635e-33	0.190919	-0.0224504
EMX1	EMX1	0.137419	0.890748	0.89555	0.00205061	-0.0238178
JUN::JUNB	JUN::JUNB	-13.0052	3.71791e-34	3.01474e-33	-0.195838	-0.0356942
POU4F2	POU4F2	-2.5089	0.01237	0.015883	-0.0306321	-0.0377267
SHOX2	SHOX2	-4.19742	3.12015e-05	4.9524e-05	-0.0592521	-0.0413647
TFAP4(VAR.2)	TFAP4(VAR.2)	-7.12745	2.9894e-12	7.28787e-12	-0.0957063	-0.0433053
HNF4A	HNF4A	-4.14788	3.84778e-05	6.05578e-05	-0.0398806	-0.0440089
HNF4G	HNF4G	-4.85862	1.51374e-06	2.6823e-06	-0.0541595	-0.0447104
PPARG::RXRA	PPARG::RXRA	-7.21017	1.77258e-12	4.34983e-12	-0.0781729	-0.0448649
JUN(VAR.2)	JUN(VAR.2)	-12.5787	2.97574e-32	1.89735e-31	-0.221284	-0.0454242
MAFF	MAFF	2.15828	0.031259	0.0382282	0.0240013	-0.0469041
ERG	ERG	-1.77116	0.0770601	0.0906732	-0.0166631	-0.0484256
POU6F1	POU6F1	-12.165	7.88853e-31	4.5619e-30	-0.18555	-0.0519401
BHLHA15(VAR.2)	BHLHA15(VAR.2)	5.53043	4.89227e-08	9.62965e-08	0.105106	-0.0536778
IRF9	IRF9	-2.43	0.0154041	0.01961	-0.0362054	-0.055919
MEOX1	MEOX1	-0.931568	0.351951	0.383853	-0.0106057	-0.0572495
CREB3	CREB3	2.32021	0.0206687	0.0259577	0.023834	-0.0687177
POU4F3	POU4F3	-4.11732	4.3592e-05	6.84624e-05	-0.0665288	-0.0700404
TGIF1	TGIF1	4.42907	1.13441e-05	1.90602e-05	0.0524531	-0.0722518
ATOH1(VAR.2)	ATOH1(VAR.2)	5.69082	2.03365e-08	4.07824e-08	0.137195	-0.0731997
ARX	ARX	-2.86296	0.00434533	0.00583621	-0.0515076	-0.077763
LBX2	LBX2	-0.574683	0.565733	0.594418	-0.00918417	-0.078403
NFIX(VAR.2)	NFIX(VAR.2)	4.31645	1.87723e-05	3.09826e-05	0.112834	-0.0804033
E2F1	E2F1	2.55628	0.0108269	0.0140712	0.02645	-0.0828005
POU1F1	POU1F1	-7.68731	6.11521e-14	1.62347e-13	-0.0660712	-0.0834321
NR1H4::RXRA	NR1H4::RXRA	-9.84645	2.65061e-21	1.00373e-20	-0.118576	-0.0845646
SMAD3	SMAD3	4.65232	4.06676e-06	7.05535e-06	0.0418185	-0.0846789
GRHL1	GRHL1	-10.6945	4.5495e-25	1.99643e-24	-0.102384	-0.0853414
ISL1	ISL1	0.676197	0.499178	0.530466	0.00723171	-0.0864365
TBR1	TBR1	-2.5593	0.0107308	0.0139706	-0.0321246	-0.0867467
BARX2	BARX2	-17.0945	1.33228e-54	2.92319e-53	-0.171454	-0.089203
FOS::JUN(VAR.2)	FOS::JUN(VAR.2)	-2.4793	0.013441	0.0171989	-0.0341384	-0.08939
E2F4	E2F4	1.46904	0.142353	0.161884	0.019621	-0.090407
SIX1	SIX1	-0.321152	0.748213	0.766713	-0.00479544	-0.0936832
KLF1	KLF1	-11.708	1.18582e-28	6.18616e-28	-0.179081	-0.0966186
DLX3	DLX3	1.21268	0.225748	0.251355	0.0165666	-0.100115
NFIX	NFIX	5.64652	2.5849e-08	5.12856e-08	0.0969574	-0.100152
STAT6	STAT6	3.19786	0.00145881	0.00203036	0.0320702	-0.100638
IRF1	IRF1	-17.9417	9.35273e-58	2.25069e-56	-0.226705	-0.101207
DLX6	DLX6	1.24971	0.211915	0.23666	0.0187032	-0.101952
BSX	BSX	1.93484	0.0535051	0.0638637	0.0403738	-0.102593
MLX	MLX	1.31334	0.189576	0.213309	0.015424	-0.113816
PRRX1	PRRX1	-4.19742	3.12015e-05	4.9524e-05	-0.0592521	-0.114198
RUNX1	RUNX1	7.06263	4.85239e-12	1.15651e-11	0.148823	-0.114325
OVOL1	OVOL1	7.04086	5.3523e-12	1.2716e-11	0.080517	-0.115307
HMX3	HMX3	-0.998196	0.318608	0.348506	-0.0173307	-0.115331
POU2F2	POU2F2	-4.85478	1.55034e-06	2.74066e-06	-0.0497361	-0.117198
TBX1	TBX1	-15.4778	6.60994e-46	9.66866e-45	-0.125142	-0.119224
STAT1	STAT1	3.76452	0.000183349	0.00027632	0.0425449	-0.121058
MSANTD3	MSANTD3	-4.58755	5.49298e-06	9.50757e-06	-0.0454012	-0.133434
E2F2	E2F2	-4.20391	3.03121e-05	4.87345e-05	-0.0575511	-0.136351
ARNT2	ARNT2	-1.84214	0.0659511	0.0780945	-0.02564	-0.142907
MLXIPL	MLXIPL	0.571721	0.567728	0.595676	0.00722009	-0.147582
POU2F1	POU2F1	-7.52584	1.92489e-13	4.9346e-13	-0.0792081	-0.148779
ETV4	ETV4	-9.5443	3.91556e-20	1.41111e-19	-0.136519	-0.151857
FOXO4	FOXO4	-12.9854	4.89728e-34	3.72793e-33	-0.155451	-0.154226
PROP1	PROP1	3.12268	0.00188213	0.00259532	0.0474813	-0.158263
MAFK	MAFK	-18.9139	2.26067e-62	7.02691e-61	-0.248586	-0.160014
RXRA::VDR	RXRA::VDR	-6.14126	1.5149e-09	3.19242e-09	-0.0655181	-0.163225
DDIT3::CEBPA	DDIT3::CEBPA	-12.4568	8.9698e-32	5.44022e-31	-0.133365	-0.164958
ZNF24	ZNF24	-3.49393	0.000511212	0.000729185	-0.0325481	-0.168022
ONECUT3	ONECUT3	-6.81253	2.38198e-11	5.43412e-11	-0.0697315	-0.168192
IRF8	IRF8	4.29179	2.08128e-05	3.39745e-05	0.0600592	-0.172641
NFATC1	NFATC1	0.778411	0.436635	0.471388	0.00978414	-0.173113
DRGX	DRGX	0.137419	0.890748	0.89555	0.00205061	-0.174884
PHOX2A	PHOX2A	7.24346	1.42698e-12	3.51329e-12	0.144413	-0.175673
KLF15	KLF15	-0.241564	0.8092	0.824677	-0.00329251	-0.179964
USF1	USF1	-4.02494	6.43648e-05	0.000100122	-0.0639099	-0.18097
MAZ	MAZ	7.0702	4.26759e-12	1.02039e-11	0.063913	-0.181998
HIF1A	HIF1A	-3.07318	0.00221657	0.00305085	-0.0347453	-0.184559
POU6F1(VAR.2)	POU6F1(VAR.2)	-9.55286	2.94316e-20	1.06582e-19	-0.0797618	-0.186608
HOXD12	HOXD12	12.6111	2.29956e-32	1.49172e-31	0.166646	-0.186956
FOXP2	FOXP2	-15.1376	6.20877e-44	8.12586e-43	-0.15447	-0.189993
STAT5B	STAT5B	1.75789	0.0792855	0.0931449	0.0240923	-0.19152
TFEB	TFEB	1.45612	0.145894	0.165658	0.0243885	-0.191945
AHR::ARNT	AHR::ARNT	4.19211	3.19325e-05	5.05768e-05	0.0554422	-0.192158
HMX1	HMX1	4.0184	6.655e-05	0.000103001	0.0883101	-0.194882
ELK1	ELK1	-0.716703	0.473829	0.50714	-0.00830837	-0.196687
TCF12(VAR.2)	TCF12(VAR.2)	-8.31021	4.64748e-16	1.34903e-15	-0.0791719	-0.200301
POU5F1::SOX2	POU5F1::SOX2	8.84989	1.10505e-17	3.50794e-17	0.127366	-0.210772
DLX4	DLX4	3.32976	0.00092537	0.0013025	0.0436097	-0.211773
NR3C1	NR3C1	0.514292	0.607243	0.635349	0.00454504	-0.21204
KLF17	KLF17	3.53664	0.000437144	0.000629555	0.0461339	-0.21364
ISL2	ISL2	2.86288	0.00434978	0.00583621	0.0433261	-0.214521
ZNF382	ZNF382	-0.30933	0.757181	0.774838	-0.00423705	-0.21503
HEY1	HEY1	-5.24603	2.17351e-07	4.07396e-07	-0.075218	-0.219231
MNX1	MNX1	-2.74945	0.00615049	0.00816417	-0.0423361	-0.226722
TCF3	TCF3	-8.79486	1.01093e-17	3.22288e-17	-0.081421	-0.229784
TFAP2C(VAR.3)	TFAP2C(VAR.3)	0.906266	0.365164	0.397102	0.00734808	-0.230171
ELK3	ELK3	-1.50842	0.131979	0.150776	-0.0180524	-0.232774
ATF6	ATF6	1.32593	0.185379	0.208901	0.0122853	-0.235026
BARHL2	BARHL2	3.05314	0.0023679	0.00325314	0.0326747	-0.235484
RUNX3	RUNX3	1.09262	0.275013	0.304391	0.0119091	-0.235553
TEF	TEF	4.08183	5.0956e-05	7.98596e-05	0.0717257	-0.235554
NFATC2	NFATC2	0.358307	0.720241	0.740082	0.00426946	-0.236555
PDX1	PDX1	0.137419	0.890748	0.89555	0.00205061	-0.237381
GATA3	GATA3	7.83995	2.13825e-14	5.77947e-14	0.104084	-0.242126
EGR1	EGR1	-2.17354	0.0301258	0.0369635	-0.0179109	-0.245164
GLIS1	GLIS1	3.82319	0.00014566	0.000221308	0.0323427	-0.24692
HOXA13	HOXA13	11.3049	7.66627e-27	3.50861e-26	0.170808	-0.258418
TP73	TP73	-14.8118	1.59068e-42	1.97774e-41	-0.14349	-0.258634
RXRA	RXRA	-8.97545	4.07712e-18	1.3224e-17	-0.115858	-0.262166
GBX1	GBX1	-0.153974	0.877685	0.88961	-0.00297395	-0.264316
KLF4	KLF4	-0.689344	0.490879	0.523137	-0.0077992	-0.264951
KLF14	KLF14	-4.97687	8.51122e-07	1.54111e-06	-0.0858223	-0.270238
DLX5	DLX5	4.2896	2.10631e-05	3.4308e-05	0.0810739	-0.271719
FOXJ2	FOXJ2	-10.5135	9.21944e-24	3.93012e-23	-0.101459	-0.271967
MYBL1	MYBL1	-7.15475	2.50489e-12	6.1267e-12	-0.0765579	-0.277215
DMBX1	DMBX1	9.7058	1.04601e-20	3.863e-20	0.126738	-0.280412
BARX1	BARX1	2.85455	0.00446871	0.0059743	0.0616921	-0.280477
EN2	EN2	2.38173	0.0175605	0.0222791	0.0482846	-0.28464
HOXB13	HOXB13	5.18691	2.98857e-07	5.55978e-07	0.0963464	-0.284947
USF2	USF2	-3.541	0.000429751	0.000620104	-0.048621	-0.285623
IRF2	IRF2	3.02357	0.00260859	0.0035576	0.0371409	-0.288049
GCM1	GCM1	2.54576	0.01116	0.0144538	0.0237121	-0.29185
SOX3	SOX3	11.5181	1.13441e-27	5.49525e-27	0.402976	-0.292958
PTF1A(VAR.3)	PTF1A(VAR.3)	-14.7088	1.98512e-42	2.42771e-41	-0.155544	-0.293088
NR4A1	NR4A1	3.03094	0.00254753	0.0034807	0.0423741	-0.296532
SOX15	SOX15	2.63916	0.00854041	0.0112366	0.0633492	-0.297994
SMAD5	SMAD5	3.92439	9.7357e-05	0.000148828	0.0277607	-0.302388
MEF2D	MEF2D	-18.8607	4.09546e-62	1.22209e-60	-0.21051	-0.303041
EMX2	EMX2	-2.61611	0.00912883	0.0119476	-0.0288506	-0.305461
INSM1	INSM1	1.90038	0.057863	0.068845	0.0178247	-0.310077
BHLHE22(VAR.2)	BHLHE22(VAR.2)	7.45112	3.47219e-13	8.84047e-13	0.142642	-0.310867
GATA1	GATA1	4.5809	5.67875e-06	9.80636e-06	0.0534868	-0.315471
ASCL2	ASCL2	6.60864	9.06162e-11	2.02394e-10	0.171977	-0.318651
GATA4	GATA4	4.02536	6.44215e-05	0.000100122	0.0604088	-0.31915
NR4A2	NR4A2	-9.063	2.00793e-18	6.68713e-18	-0.104015	-0.319449
SOX1	SOX1	10.6169	3.73304e-24	1.60049e-23	0.214815	-0.320477
NR5A2	NR5A2	-9.11371	1.19817e-18	4.08143e-18	-0.104944	-0.3209
GMEB2	GMEB2	-3.01705	0.00266359	0.00362598	-0.0400213	-0.323044
RARB	RARB	-15.0357	3.17488e-43	4.08356e-42	-0.160755	-0.323338
MAX	MAX	-2.52998	0.0116674	0.0150586	-0.0296651	-0.32684
VENTX	VENTX	2.33597	0.0198357	0.0249956	0.0395854	-0.328597
HOXC13	HOXC13	12.5586	4.51033e-32	2.82748e-31	0.206014	-0.329147
NOBOX	NOBOX	2.3275	0.0202868	0.025521	0.0384908	-0.330915
HOXD13	HOXD13	9.79773	5.02258e-21	1.87342e-20	0.150684	-0.331076
ZNF263	ZNF263	-18.7064	1.1876e-63	4.66288e-62	-0.159847	-0.335023
PKNOX2	PKNOX2	3.95825	8.51112e-05	0.000131184	0.0806239	-0.341409
FOXA1	FOXA1	-16.7473	7.26883e-52	1.46555e-50	-0.192607	-0.34623
LHX1	LHX1	5.35146	1.27022e-07	2.39895e-07	0.111404	-0.351116
NFIL3	NFIL3	-1.87739	0.0609663	0.0724218	-0.0267031	-0.351497
GFI1	GFI1	12.3268	3.5362e-31	2.06094e-30	0.137506	-0.351524
RARB(VAR.2)	RARB(VAR.2)	-8.584	8.48688e-17	2.58417e-16	-0.0888074	-0.351999
CDX1	CDX1	13.5969	1.30674e-36	1.29977e-35	0.278467	-0.356139
MEIS2(VAR.2)	MEIS2(VAR.2)	13.7749	1.70638e-37	1.74378e-36	0.193911	-0.357464
GATA1::TAL1	GATA1::TAL1	4.25733	2.41025e-05	3.90032e-05	0.0532262	-0.365693
PAX2	PAX2	7.62562	9.38697e-14	2.46573e-13	0.144288	-0.368215
IRF6	IRF6	1.87321	0.0615378	0.0729844	0.0258126	-0.369291
GLIS3	GLIS3	0.770786	0.441145	0.475569	0.0103129	-0.371649
BHLHE41	BHLHE41	-3.61564	0.000325183	0.000474729	-0.0402001	-0.380871
SCRT2	SCRT2	-0.0332761	0.973465	0.976082	-0.00048269	-0.381753
PRDM1	PRDM1	10.7071	1.57497e-24	6.83098e-24	0.131983	-0.382427
FIGLA	FIGLA	-10.9581	1.17286e-25	5.23925e-25	-0.139838	-0.38434
VAX2	VAX2	-0.01649	0.986849	0.988174	-0.000209879	-0.386109
ETV1	ETV1	-8.19182	1.65585e-15	4.67903e-15	-0.115199	-0.387284
ALX3	ALX3	-0.360106	0.718898	0.739722	-0.00598063	-0.390556
TCF7L2	TCF7L2	3.73864	0.000203861	0.000305382	0.0765616	-0.397228
PTF1A	PTF1A	-4.24799	2.50235e-05	4.04059e-05	-0.0603244	-0.398619
PBX3	PBX3	-9.71157	9.00743e-21	3.34306e-20	-0.0862825	-0.401135
OSR2	OSR2	7.83791	2.15452e-14	5.80242e-14	0.0902956	-0.406697
NR3C2	NR3C2	-1.04281	0.297467	0.327785	-0.0114206	-0.40929
MEIS2	MEIS2	15.8455	2.78809e-47	4.42535e-46	0.211462	-0.411551
HOXC12	HOXC12	11.6723	2.29577e-28	1.17304e-27	0.230667	-0.413741
HIC1	HIC1	5.79203	1.14641e-08	2.32397e-08	0.107244	-0.414812
SOX18	SOX18	13.0018	5.67245e-34	4.23165e-33	0.446681	-0.416589
ESRRB	ESRRB	-7.84651	2.00076e-14	5.44731e-14	-0.0892299	-0.418479
ARNT::HIF1A	ARNT::HIF1A	-2.97486	0.00305183	0.00413939	-0.024666	-0.425944
IKZF1	IKZF1	-8.147	2.34943e-15	6.58901e-15	-0.13144	-0.429103
ZBTB7A	ZBTB7A	-6.84926	1.9011e-11	4.35037e-11	-0.110231	-0.429763
DPRX	DPRX	13.3961	8.03193e-36	7.68182e-35	0.192424	-0.430084
HAND2	HAND2	-5.96665	4.12698e-09	8.48134e-09	-0.0700513	-0.434996
RARB(VAR.3)	RARB(VAR.3)	-6.16249	1.35092e-09	2.85492e-09	-0.0821903	-0.439672
THAP11	THAP11	-6.57516	1.09087e-10	2.42923e-10	-0.0787832	-0.443468
ZBTB33	ZBTB33	3.45717	0.000585802	0.000833985	0.0569456	-0.445715
NPAS2	NPAS2	-8.09255	3.41874e-15	9.51635e-15	-0.115982	-0.447908
ZBTB18	ZBTB18	-5.00512	7.38722e-07	1.3474e-06	-0.0531008	-0.448657
STAT5A	STAT5A	2.82909	0.00482626	0.00642927	0.0378995	-0.450344
DLX2	DLX2	2.87398	0.0042052	0.00566259	0.0536216	-0.459517
FOXO6	FOXO6	-12.9854	4.89728e-34	3.72793e-33	-0.155451	-0.460479
NFATC4	NFATC4	2.76019	0.00595667	0.00792099	0.0346645	-0.46689
RREB1	RREB1	-4.29131	2.07296e-05	3.39745e-05	-0.0427233	-0.471286
RORB	RORB	-1.06461	0.287502	0.317743	-0.0177606	-0.472007
RORC	RORC	0.760576	0.44722	0.480037	0.00707515	-0.472399
PAX5	PAX5	-6.17862	1.11591e-09	2.37847e-09	-0.0886143	-0.473696
POU4F1	POU4F1	-4.43808	1.07795e-05	1.82347e-05	-0.0512806	-0.480465
HOXC4	HOXC4	-13.4013	1.43785e-36	1.41137e-35	-0.172038	-0.486551
TFAP2C	TFAP2C	-2.69505	0.0072295	0.00952863	-0.0280089	-0.487065
NR2F2	NR2F2	-7.00664	6.88283e-12	1.62487e-11	-0.0794553	-0.488817
ELF1	ELF1	-9.09063	1.58568e-18	5.32845e-18	-0.136598	-0.498106
HES1	HES1	-1.71523	0.086819	0.101675	-0.0164873	-0.499972
OTX1	OTX1	8.7243	2.90169e-17	9.05715e-17	0.117004	-0.503749
KLF6	KLF6	-11.6597	1.75702e-28	9.03955e-28	-0.171768	-0.507308
EN1	EN1	1.24576	0.213369	0.237927	0.026432	-0.511316
LHX2	LHX2	0.582547	0.560427	0.590507	0.00922224	-0.512591
STAT1::STAT2	STAT1::STAT2	-7.27524	1.1307e-12	2.81169e-12	-0.096507	-0.513331
ALX1	ALX1	-5.29949	1.62504e-07	3.06131e-07	-0.0639966	-0.516231
TFAP2E	TFAP2E	-5.4916	5.85533e-08	1.13752e-07	-0.0633055	-0.517383
NHLH2	NHLH2	2.26001	0.0241963	0.0302859	0.0262876	-0.518726
OSR1	OSR1	7.00241	7.14727e-12	1.68198e-11	0.120747	-0.521275
JUND(VAR.2)	JUND(VAR.2)	-8.49329	1.6834e-16	5.00325e-16	-0.0906784	-0.522258
STAT4	STAT4	4.51909	7.48374e-06	1.27463e-05	0.0501018	-0.530364
HIC2	HIC2	-8.34117	4.93523e-16	1.42701e-15	-0.0708775	-0.532059
PPARA::RXRA	PPARA::RXRA	-7.71239	5.52235e-14	1.47131e-13	-0.0995961	-0.53693
GATA5	GATA5	12.0504	5.78866e-30	3.17525e-29	0.187497	-0.539125
PPARG	PPARG	-2.1345	0.033216	0.0404888	-0.0222154	-0.540209
UNCX	UNCX	-5.50278	5.50316e-08	1.07752e-07	-0.10755	-0.540607
XBP1	XBP1	-2.12654	0.0338739	0.0412234	-0.0223686	-0.542037
SOX10	SOX10	11.3794	4.12777e-27	1.93668e-26	0.364034	-0.543038
RXRG	RXRG	-8.67635	4.29432e-17	1.32928e-16	-0.103648	-0.545809
CREB3L1	CREB3L1	-1.56094	0.119083	0.137304	-0.0171226	-0.548921
HSF2	HSF2	-3.2727	0.00112897	0.00158014	-0.0524915	-0.55072
ZBTB7C	ZBTB7C	4.33853	1.68792e-05	2.79819e-05	0.0459156	-0.551178
CREB5	CREB5	-3.18578	0.00151897	0.00211016	-0.0542758	-0.559374
TCF4	TCF4	-10.874	1.31447e-25	5.83688e-25	-0.155157	-0.560849
JUND	JUND	-12.7785	3.89565e-33	2.71603e-32	-0.191554	-0.563467
KLF5	KLF5	2.25204	0.0246913	0.0308537	0.0319691	-0.564214
ESR2	ESR2	-5.35407	1.24067e-07	2.35507e-07	-0.0737413	-0.568356
MEF2C	MEF2C	-19.0416	4.63922e-63	1.50472e-61	-0.193719	-0.568984
DLX1	DLX1	-5.01432	7.03568e-07	1.28959e-06	-0.0773042	-0.569928
TFAP2C(VAR.2)	TFAP2C(VAR.2)	-8.49244	1.50924e-16	4.52165e-16	-0.0770991	-0.57035
PPARD	PPARD	-8.37458	4.3384e-16	1.26424e-15	-0.0901659	-0.571495
FOXB1	FOXB1	-24.7236	1.67318e-95	2.29171e-93	-0.270885	-0.573434
RXRG(VAR.2)	RXRG(VAR.2)	-9.11873	1.31402e-18	4.45572e-18	-0.109517	-0.577384
HOXA4	HOXA4	-5.28724	1.75574e-07	3.29921e-07	-0.0554599	-0.590067
DMRT3	DMRT3	5.43696	7.99176e-08	1.54053e-07	0.0490739	-0.59341
NR4A2::RXRA	NR4A2::RXRA	-9.93065	1.36829e-21	5.20789e-21	-0.124538	-0.594668
ESRRA	ESRRA	-9.42613	9.30611e-20	3.33767e-19	-0.121512	-0.596823
NFE2	NFE2	-13.9283	3.2604e-38	3.47466e-37	-0.184291	-0.606521
PRDM15	PRDM15	0.378579	0.705137	0.726564	0.00332224	-0.60918
SREBF2(VAR.2)	SREBF2(VAR.2)	-5.52737	4.8585e-08	9.58847e-08	-0.0748757	-0.612922
ZKSCAN1	ZKSCAN1	-3.70302	0.000232767	0.00034385	-0.0347283	-0.613266
SPIB	SPIB	-7.3259	8.09095e-13	2.01868e-12	-0.0902836	-0.618743
ETV3	ETV3	-0.801305	0.423281	0.458299	-0.0100501	-0.620526
FOXK1	FOXK1	-13.8595	5.35929e-38	5.63103e-37	-0.208229	-0.621551
MYCN	MYCN	-1.47396	0.14103	0.160624	-0.0198055	-0.62364
FOXO3	FOXO3	-13.9308	2.76413e-38	2.98846e-37	-0.178441	-0.630272
TBX4	TBX4	-17.3198	7.79079e-55	1.76119e-53	-0.164039	-0.630625
KLF9	KLF9	-7.37389	5.72975e-13	1.43919e-12	-0.0931916	-0.633544
CEBPG(VAR.2)	CEBPG(VAR.2)	-15.2375	2.00786e-44	2.67476e-43	-0.223124	-0.633884
LBX1	LBX1	-5.04035	6.19517e-07	1.14114e-06	-0.0753754	-0.637095
NFE2L2	NFE2L2	-12.6061	2.0445e-32	1.33789e-31	-0.179004	-0.644311
RARA::RXRG	RARA::RXRG	-8.28195	8.42987e-16	2.41405e-15	-0.0973228	-0.644514
PAX9	PAX9	-29.8042	5.37636e-134	4.01077e-131	-0.357892	-0.645705
SREBF2	SREBF2	-15.93	9.68633e-48	1.64227e-46	-0.182534	-0.646066
CEBPG	CEBPG	-9.60209	2.09689e-20	7.66804e-20	-0.117039	-0.655669
TGIF2	TGIF2	3.45271	0.000596366	0.000847408	0.0594584	-0.66027
YY1	YY1	-0.69212	0.489138	0.522028	-0.00906596	-0.660938
CENPB	CENPB	-0.380222	0.703919	0.726312	-0.00468839	-0.662809
E2F6	E2F6	-5.45294	7.24728e-08	1.40064e-07	-0.0803844	-0.670168
TBX2	TBX2	-1.62895	0.103851	0.120486	-0.0193959	-0.672707
BCL6	BCL6	-0.629365	0.529357	0.560938	-0.00737915	-0.672856
SREBF1	SREBF1	-18.4454	2.64041e-60	7.57594e-59	-0.255903	-0.689992
NR2F6(VAR.2)	NR2F6(VAR.2)	-17.2166	9.42688e-54	1.95346e-52	-0.216148	-0.690333
ZBTB32	ZBTB32	-4.58014	5.71157e-06	9.84025e-06	-0.0631175	-0.695577
BACH2(VAR.2)	BACH2(VAR.2)	-2.34851	0.0191833	0.0242966	-0.0299472	-0.697302
HES5	HES5	-16.0739	1.76682e-48	3.06523e-47	-0.182284	-0.698464
TWIST2	TWIST2	-11.4048	2.12784e-27	1.01754e-26	-0.178478	-0.699245
NR2F6	NR2F6	-9.06063	2.07607e-18	6.88332e-18	-0.115571	-0.701998
SREBF1(VAR.2)	SREBF1(VAR.2)	-19.0123	1.51941e-63	5.6674e-62	-0.231206	-0.702881
ARID5A	ARID5A	-6.93959	1.03007e-11	2.39388e-11	-0.0943716	-0.703746
TBX6	TBX6	-15.2985	6.85354e-45	9.2959e-44	-0.11106	-0.704942
ZNF136	ZNF136	-3.8996	0.000107485	0.000163974	-0.0562364	-0.705381
BACH1::MAFK	BACH1::MAFK	-11.8692	2.46131e-29	1.31153e-28	-0.156281	-0.706021
CREB3L2	CREB3L2	-4.34638	1.63361e-05	2.7142e-05	-0.0327237	-0.709084
SOHLH2	SOHLH2	-4.29127	2.08124e-05	3.39745e-05	-0.0695118	-0.713209
NR2F6(VAR.3)	NR2F6(VAR.3)	-11.4534	1.46905e-27	7.07039e-27	-0.131879	-0.720083
STAT5A::STAT5B	STAT5A::STAT5B	0.886855	0.375506	0.407754	0.00787694	-0.720958
ZFP42	ZFP42	11.2005	1.54338e-26	6.97793e-26	0.12678	-0.722901
ZNF135	ZNF135	-19.7664	1.09665e-66	4.81234e-65	-0.227665	-0.723006
NR1D2	NR1D2	-5.80715	1.04256e-08	2.1192e-08	-0.0518775	-0.723623
SP1	SP1	-9.22912	4.79217e-19	1.67054e-18	-0.117698	-0.72387
STAT2	STAT2	-12.3489	2.56231e-31	1.50511e-30	-0.159322	-0.724719
HLTF	HLTF	-0.384541	0.700717	0.724009	-0.00465454	-0.725795
MEOX2	MEOX2	-2.01748	0.0441033	0.053238	-0.0236576	-0.72792
CREM	CREM	-4.49808	8.25754e-06	1.40322e-05	-0.0548017	-0.728525
GABPA	GABPA	-8.10848	3.06761e-15	8.57092e-15	-0.117498	-0.739381
JDP2	JDP2	-11.5852	4.11355e-28	2.0458e-27	-0.165993	-0.739404
FOXN3	FOXN3	-12.1367	2.03801e-30	1.13459e-29	-0.158795	-0.743293
ZNF75D	ZNF75D	-10.2382	7.4929e-23	2.98915e-22	-0.118401	-0.74341
ELF2	ELF2	-4.4172	1.18863e-05	1.98815e-05	-0.0494781	-0.751076
ZEB1	ZEB1	-17.4586	5.91001e-58	1.46962e-56	-0.237616	-0.756019
SMAD2::SMAD3::SMAD4	SMAD2::SMAD3::SMAD4	-9.32401	2.16635e-19	7.6231e-19	-0.0914719	-0.757291
FOXO1	FOXO1	-9.27634	3.30223e-19	1.15656e-18	-0.108945	-0.759782
IRF3	IRF3	-0.527889	0.597777	0.626323	-0.00701109	-0.762954
ATF7	ATF7	-2.86139	0.00436611	0.00584761	-0.046512	-0.768228
FOXK2	FOXK2	-14.2975	5.8856e-40	6.86041e-39	-0.17063	-0.769989
RORA	RORA	-4.54651	6.66188e-06	1.13985e-05	-0.0681358	-0.772491
PROX1	PROX1	-2.70207	0.00709173	0.00936359	-0.0307741	-0.778656
NR1H3::RXRA	NR1H3::RXRA	-15.3982	3.90813e-45	5.50088e-44	-0.159986	-0.788043
PRDM4	PRDM4	0.207094	0.836008	0.84852	0.00245036	-0.790299
ZNF384	ZNF384	-20.1528	6.21152e-69	3.08919e-67	-0.250321	-0.794516
NFATC3	NFATC3	-0.492639	0.622449	0.649436	-0.00672799	-0.799109
EWSR1-FLI1	EWSR1-FLI1	-2.21647	0.0270352	0.0335654	-0.0197766	-0.800182
ZNF423	ZNF423	-2.17977	0.0296753	0.036531	-0.0212876	-0.806078
CREB1	CREB1	-7.12174	3.14081e-12	7.58267e-12	-0.0890446	-0.807074
JDP2(VAR.2)	JDP2(VAR.2)	-3.30735	0.000998931	0.0014034	-0.0486927	-0.808435
NFAT5	NFAT5	1.40405	0.160836	0.181794	0.0138161	-0.810512
NFE2L1	NFE2L1	-9.35142	1.8463e-19	6.52769e-19	-0.152767	-0.810696
MLXIP	MLXIP	-5.22434	2.4438e-07	4.56911e-07	-0.0461745	-0.811372
VDR	VDR	-15.6168	2.93893e-46	4.47436e-45	-0.170073	-0.815338
ETS2	ETS2	-4.30003	2.00536e-05	3.29515e-05	-0.0473474	-0.817157
ATF4	ATF4	-8.90647	6.62381e-18	2.12076e-17	-0.105838	-0.822871
ZNF460	ZNF460	-19.4042	5.63855e-65	2.33686e-63	-0.192037	-0.829078
BACH1	BACH1	-11.9167	1.895e-29	1.01703e-28	-0.22729	-0.830285
PKNOX1	PKNOX1	-9.09742	1.38989e-18	4.69165e-18	-0.108953	-0.836103
RXRB	RXRB	-8.14979	2.32372e-15	6.54148e-15	-0.0937653	-0.837266
ETV6	ETV6	-6.48571	1.9124e-10	4.22085e-10	-0.0707911	-0.838064
NFKB1	NFKB1	-10.98	1.32442e-25	5.84626e-25	-0.133605	-0.844884
TP53	TP53	-13.5638	9.40747e-37	9.48375e-36	-0.201693	-0.859209
ETV2	ETV2	-3.62764	0.000311496	0.000455639	-0.0445458	-0.859964
TFCP2	TFCP2	-6.50551	1.54635e-10	3.42308e-10	-0.0751967	-0.86059
SNAI2	SNAI2	-13.1442	4.19811e-35	3.72832e-34	-0.174216	-0.86178
ELK4	ELK4	-6.11885	1.73029e-09	3.62583e-09	-0.0675094	-0.865193
HOXD4	HOXD4	-17.6427	2.48837e-58	6.40112e-57	-0.23942	-0.865739
RARA(VAR.2)	RARA(VAR.2)	-7.58293	1.36206e-13	3.51591e-13	-0.0914634	-0.866328
NR2C1	NR2C1	-8.52442	1.38317e-16	4.16066e-16	-0.111288	-0.871516
NR1H2::RXRA	NR1H2::RXRA	-7.77908	3.47881e-14	9.30177e-14	-0.0923517	-0.873
NR2C2(VAR.2)	NR2C2(VAR.2)	-6.1884	1.15851e-09	2.46226e-09	-0.0643302	-0.873369
ETV5	ETV5	-6.6526	6.67139e-11	1.50358e-10	-0.0711987	-0.874504
RXRB(VAR.2)	RXRB(VAR.2)	-9.21932	5.66087e-19	1.96419e-18	-0.136636	-0.876493
ESR1	ESR1	-16.1076	1.64994e-48	2.93061e-47	-0.205826	-0.877249
SMAD2::SMAD3	SMAD2::SMAD3	-13.2767	2.47731e-35	2.33933e-34	-0.207928	-0.879555
HOXB4	HOXB4	-17.6427	2.48837e-58	6.40112e-57	-0.23942	-0.879566
HSF1	HSF1	-2.17686	0.0298934	0.0367388	-0.0325263	-0.881139
RARA::RXRA	RARA::RXRA	-10.8466	4.66117e-25	2.03347e-24	-0.136369	-0.882093
SNAI3	SNAI3	-13.1426	2.60666e-35	2.43071e-34	-0.157673	-0.884858
RARA	RARA	-15.0241	3.29224e-43	4.16273e-42	-0.14232	-0.895136
ARNT	ARNT	-6.56057	1.18586e-10	2.63289e-10	-0.0956765	-0.895759
ZKSCAN5	ZKSCAN5	-10.4332	1.88731e-23	7.86556e-23	-0.134828	-0.90079
ESRRG	ESRRG	-10.4458	1.53621e-23	6.43826e-23	-0.121462	-0.902162
RBPJ	RBPJ	-8.91557	6.22408e-18	2.00137e-17	-0.115922	-0.904603
MAF::NFE2	MAF::NFE2	-11.5174	8.70505e-28	4.27235e-27	-0.173539	-0.90514
RARG(VAR.3)	RARG(VAR.3)	-6.7474	3.67672e-11	8.31162e-11	-0.0774263	-0.905537
ZBTB6	ZBTB6	-16.6241	3.2297e-51	6.3404e-50	-0.265673	-0.908206
ZNF281	ZNF281	-6.60441	8.47431e-11	1.89845e-10	-0.0510844	-0.908703
OLIG3	OLIG3	-9.38832	1.28104e-19	4.5725e-19	-0.112956	-0.919256
MEF2B	MEF2B	-18.4406	5.31475e-60	1.46845e-58	-0.227974	-0.920451
FOXJ3	FOXJ3	-21.2599	1.07653e-75	8.92323e-74	-0.195366	-0.924962
ZFX	ZFX	-12.9751	5.80335e-34	4.28644e-33	-0.160857	-0.925191
MGA	MGA	-18.9075	3.37052e-63	1.14291e-61	-0.159379	-0.925612
ATF2	ATF2	-8.49037	1.71034e-16	5.06316e-16	-0.0983271	-0.927394
FOXP1	FOXP1	-16.4768	2.00575e-50	3.83663e-49	-0.192398	-0.930629
BACH2	BACH2	-12.6942	9.14023e-33	6.14289e-32	-0.214138	-0.93543
RARG(VAR.2)	RARG(VAR.2)	-14.8148	2.90795e-42	3.49893e-41	-0.15516	-0.93665
MAX::MYC	MAX::MYC	-7.12066	3.12974e-12	7.58047e-12	-0.0763522	-0.939132
NR2C2	NR2C2	-7.94739	1.01927e-14	2.80582e-14	-0.102269	-0.939849
CLOCK	CLOCK	-5.65712	2.41995e-08	4.82696e-08	-0.0527328	-0.940261
KLF3	KLF3	-14.1793	1.08663e-39	1.24712e-38	-0.19377	-0.941005
RARG	RARG	-15.7916	8.26587e-47	1.28465e-45	-0.154846	-0.942576
MEF2A	MEF2A	-20.4078	4.47884e-70	2.57016e-68	-0.254757	-0.973776
MXI1	MXI1	-9.0482	2.11873e-18	6.99368e-18	-0.105824	-0.975415

## Sheet: d.stromal
	names	scores	pvals	pvals_adj	logfoldchanges	correlation
NFIA	NFIA	11.1043	2.22268e-25	1.16769e-24	0.348984	0.981622
NFAT5	NFAT5	16.6616	3.82771e-48	6.3455e-47	0.459067	0.972381
RUNX1	RUNX1	5.5864	3.56713e-08	6.68613e-08	0.213355	0.970468
NFATC4	NFATC4	16.1414	4.80941e-46	7.47462e-45	0.646923	0.968599
NFIB	NFIB	11.9622	6.51929e-29	4.05283e-28	0.567073	0.957467
RUNX2	RUNX2	11.0435	1.83567e-25	9.71212e-25	0.448486	0.949531
NFATC3	NFATC3	15.7755	2.81348e-44	3.96011e-43	0.616572	0.946516
HOXA7	HOXA7	5.71811	1.67869e-08	3.27827e-08	0.089237	0.944257
CREB5	CREB5	9.86534	7.13681e-21	2.94147e-20	0.287053	0.931964
VEZF1	VEZF1	8.6495	6.35318e-17	1.96659e-16	0.180726	0.92337
SMAD5	SMAD5	5.20557	2.7614e-07	4.86999e-07	0.120484	0.917686
RFX7	RFX7	-7.20486	1.01535e-12	2.49984e-12	-0.18942	0.913749
HOXA10	HOXA10	-3.39663	0.000711811	0.00103109	-0.0483266	0.906838
ERF	ERF	7.67514	7.27434e-14	1.89082e-13	0.149137	0.901975
EGR1	EGR1	9.90361	2.9417e-21	1.23287e-20	0.227751	0.900593
CLOCK	CLOCK	9.36261	1.80697e-19	6.77386e-19	0.11654	0.898601
NRF1	NRF1	10.1773	2.66726e-22	1.19148e-21	0.225582	0.893937
NFIX	NFIX	10.2711	1.95411e-22	8.83495e-22	0.307997	0.888721
CREM	CREM	4.75716	2.56946e-06	4.36633e-06	0.0956711	0.882675
ATF1	ATF1	6.05291	2.66757e-09	5.49726e-09	0.114394	0.878616
STAT3	STAT3	10.3353	1.16624e-22	5.4038e-22	0.274407	0.875641
JUN::JUNB(VAR.2)	JUN::JUNB(VAR.2)	9.52747	9.27234e-20	3.51125e-19	0.295589	0.871371
TFDP1	TFDP1	6.6508	7.2518e-11	1.61007e-10	0.0959465	0.870663
NFIC(VAR.2)	NFIC(VAR.2)	12.3803	1.30467e-30	8.46333e-30	0.624094	0.868214
MSX2	MSX2	4.45232	1.00688e-05	1.63646e-05	0.108937	0.867755
ELF2	ELF2	5.26868	1.93769e-07	3.47481e-07	0.0799531	0.862002
SOX11	SOX11	0.27959	0.779897	0.7959	0.0060286	0.861135
E2F3	E2F3	4.39144	1.35023e-05	2.18024e-05	0.0720294	0.86022
ZNF24	ZNF24	6.03579	2.80754e-09	5.75392e-09	0.125144	0.858719
MSX1	MSX1	6.61939	7.91405e-11	1.75189e-10	0.146064	0.856517
NFIX(VAR.2)	NFIX(VAR.2)	12.4594	6.29633e-31	4.15669e-30	0.534468	0.855647
ETV5	ETV5	6.40106	3.23954e-10	6.90486e-10	0.121954	0.851688
MYBL2	MYBL2	1.61601	0.106599	0.125233	0.0191854	0.850295
LMX1B	LMX1B	-10.0827	6.33934e-22	2.70237e-21	-0.209101	0.849654
ELK3	ELK3	4.77091	2.39178e-06	4.07367e-06	0.0898575	0.849288
NFATC1	NFATC1	15.9412	5.15257e-45	7.53689e-44	0.598548	0.843986
YY1	YY1	7.77524	3.60593e-14	9.60722e-14	0.138782	0.83659
MAX::MYC	MAX::MYC	10.0734	4.33044e-22	1.92292e-21	0.158842	0.834437
NFIC	NFIC	9.8186	9.40652e-21	3.85564e-20	0.42252	0.832269
DLX5	DLX5	8.42127	2.76724e-16	8.12741e-16	0.214778	0.832123
HSF1	HSF1	8.84975	1.34702e-17	4.40737e-17	0.185575	0.832123
ARID3A	ARID3A	6.13664	1.72093e-09	3.55628e-09	0.1461	0.831519
STAT1	STAT1	9.41837	2.05071e-19	7.61108e-19	0.202474	0.828067
BACH2(VAR.2)	BACH2(VAR.2)	5.4399	8.07583e-08	1.48024e-07	0.101499	0.827142
ZBTB26	ZBTB26	8.48154	2.4328e-16	7.23056e-16	0.235565	0.827004
NFIC::TLX1	NFIC::TLX1	11.9248	7.93177e-29	4.89016e-28	0.512997	0.824948
STAT6	STAT6	5.6423	2.69979e-08	5.13787e-08	0.084271	0.823991
OVOL2	OVOL2	0.489126	0.624937	0.653861	0.00787583	0.814555
HOXC9	HOXC9	-3.75474	0.00018613	0.000283374	-0.0853826	0.813793
TFCP2	TFCP2	3.37224	0.000795416	0.00114579	0.057892	0.806904
SMAD3	SMAD3	3.27127	0.00113942	0.00160683	0.0805154	0.806026
NFATC2	NFATC2	16.2599	2.49613e-46	3.96195e-45	0.715967	0.80448
MTF1	MTF1	3.62124	0.000320937	0.000477883	0.0774003	0.801169
FLI1	FLI1	5.02424	6.90696e-07	1.2067e-06	0.127973	0.800799
ELK4	ELK4	6.64524	7.23557e-11	1.61007e-10	0.141646	0.798714
LIN54	LIN54	3.97478	7.9267e-05	0.000122429	0.0779819	0.793769
PRDM15	PRDM15	13.3629	3.60195e-35	3.05347e-34	0.237501	0.788654
HOXA5	HOXA5	1.81688	0.069706	0.083737	0.0355833	0.785856
PRDM4	PRDM4	14.1974	3.15918e-39	3.3718e-38	0.294276	0.784714
ZNF143	ZNF143	-1.12426	0.261325	0.293156	-0.0205218	0.781975
LEF1	LEF1	-20.2344	9.78987e-69	4.56453e-67	-0.430129	0.780727
ETV6	ETV6	7.93338	1.05493e-14	2.92557e-14	0.147232	0.78037
STAT1::STAT2	STAT1::STAT2	7.90832	1.37993e-14	3.79862e-14	0.13281	0.777392
FOXC2	FOXC2	-4.89411	1.29097e-06	2.22417e-06	-0.0775674	0.776801
ZNF410	ZNF410	3.32187	0.000947072	0.00135812	0.0640534	0.776621
FOXL1	FOXL1	-10.0372	5.9846e-22	2.58064e-21	-0.18919	0.774564
ATF7	ATF7	8.68654	5.97001e-17	1.85568e-16	0.21025	0.770623
CREB3L2	CREB3L2	5.4206	8.60904e-08	1.57025e-07	0.0554171	0.767551
HOXD9	HOXD9	-7.51106	1.07902e-13	2.78528e-13	-0.154536	0.766114
REL	REL	2.22808	0.0262809	0.0327852	0.0554182	0.764186
UNCX	UNCX	-9.58116	4.14416e-20	1.63574e-19	-0.171049	0.762365
ARNT	ARNT	5.87138	7.51994e-09	1.50399e-08	0.116922	0.760062
ATF4	ATF4	10.2603	1.11932e-22	5.25164e-22	0.171941	0.759159
HES7	HES7	0.589707	0.555599	0.58542	0.00843572	0.75469
HSF2	HSF2	9.68116	1.74001e-20	7.05461e-20	0.238348	0.748639
ETV3	ETV3	4.47513	9.33491e-06	1.52716e-05	0.0760942	0.745315
LHX6	LHX6	-6.73393	3.7528e-11	8.43249e-11	-0.106355	0.740755
ZBTB32	ZBTB32	11.4183	7.82391e-28	4.63225e-27	0.164608	0.737826
RELA	RELA	3.31627	0.000973284	0.00138828	0.0553773	0.737403
JUND(VAR.2)	JUND(VAR.2)	5.67918	2.43444e-08	4.64474e-08	0.135647	0.73631
WT1	WT1	1.67345	0.0947405	0.112007	0.0282821	0.734597
HOXD11	HOXD11	-2.03511	0.0421523	0.0518049	-0.0531419	0.733984
ZNF449	ZNF449	4.46221	9.79538e-06	1.59898e-05	0.0738465	0.733131
FOSB::JUNB	FOSB::JUNB	-3.17001	0.00159087	0.00220593	-0.0595746	0.732812
FOXD2	FOXD2	-2.97761	0.0030167	0.00407691	-0.042334	0.731941
E2F6	E2F6	7.50747	2.39488e-13	6.07681e-13	0.156955	0.730073
ZNF354C	ZNF354C	3.49176	0.000511739	0.000745619	0.0592611	0.725234
NR2F1(VAR.2)	NR2F1(VAR.2)	-13.5116	1.14692e-35	9.94891e-35	-0.300582	0.716415
E2F8	E2F8	11.1786	3.60196e-26	1.99042e-25	0.289707	0.715553
NR2F1(VAR.3)	NR2F1(VAR.3)	-13.4571	9.39606e-36	8.24643e-35	-0.283645	0.714379
HOXB3	HOXB3	-3.68594	0.000247182	0.00037177	-0.0616786	0.711479
SOX21	SOX21	-5.48124	6.30731e-08	1.16179e-07	-0.103612	0.70726
ERG	ERG	6.15434	1.47656e-09	3.05976e-09	0.160031	0.706256
NR2F1	NR2F1	-12.0736	9.175e-30	5.75172e-29	-0.241196	0.705876
TLX2	TLX2	-5.6805	2.14602e-08	4.1155e-08	-0.101199	0.70522
NFYC	NFYC	-5.12581	3.86988e-07	6.8088e-07	-0.121513	0.704082
ARNT2	ARNT2	1.65382	0.0987665	0.116398	0.0311674	0.70271
IRF2	IRF2	4.68932	3.4522e-06	5.80032e-06	0.0796821	0.697985
ETS1	ETS1	7.72018	5.28389e-14	1.39286e-13	0.145682	0.694857
SMAD4	SMAD4	1.71929	0.0861918	0.102062	0.0508616	0.693582
BATF::JUN	BATF::JUN	-3.5673	0.000384263	0.000566523	-0.0828257	0.693452
BATF	BATF	-3.61046	0.000326729	0.000484572	-0.0844982	0.68962
TBXT	TBXT	-8.16188	2.38638e-15	6.71789e-15	-0.126314	0.686657
MLX	MLX	1.27288	0.203637	0.231928	0.0271318	0.685237
HOXD10	HOXD10	-5.23452	2.05461e-07	3.66685e-07	-0.133176	0.684383
NFIL3	NFIL3	12.0819	6.95824e-30	4.39902e-29	0.26271	0.682315
BCL6	BCL6	7.9748	8.78121e-15	2.44432e-14	0.125548	0.677413
HES5	HES5	-0.748476	0.454465	0.489222	-0.0115453	0.676445
TFAP2A(VAR.2)	TFAP2A(VAR.2)	3.01459	0.0027004	0.00367609	0.0576801	0.674866
HIC1	HIC1	6.97913	8.61849e-12	2.01548e-11	0.187113	0.668861
NFYB	NFYB	-1.0931	0.274777	0.307783	-0.017268	0.662396
MYOG	MYOG	0.430999	0.66655	0.689662	0.0102509	0.658749
LHX2	LHX2	8.14909	2.86185e-15	8.02608e-15	0.1721	0.657221
FOXF1	FOXF1	-7.5017	2.19725e-13	5.59437e-13	-0.125434	0.656607
MXI1	MXI1	16.9033	9.7166e-52	1.85861e-50	0.254199	0.654733
TEAD1	TEAD1	2.67419	0.00770167	0.0101689	0.0633074	0.654309
MZF1	MZF1	-2.62736	0.00883733	0.0116068	-0.0629865	0.653243
DLX2	DLX2	2.88257	0.00407975	0.00546408	0.0628483	0.64415
GLIS1	GLIS1	1.73062	0.0841077	0.100231	0.0342828	0.639929
HOXC11	HOXC11	-4.83118	1.59756e-06	2.73972e-06	-0.123562	0.639779
NR1I2	NR1I2	-10.351	7.18519e-23	3.3925e-22	-0.194099	0.639695
CTCFL	CTCFL	6.91172	1.35267e-11	3.11448e-11	0.0847774	0.632663
HOXC4	HOXC4	4.49037	8.62771e-06	1.41768e-05	0.0620422	0.630295
BARX1	BARX1	0.410403	0.681627	0.704285	0.00894877	0.626669
SIX2	SIX2	-13.8436	1.41803e-39	1.6028e-38	-0.216606	0.622813
STAT2	STAT2	8.80675	1.51131e-17	4.92332e-17	0.161598	0.621529
RELB	RELB	2.65417	0.0081875	0.0107723	0.0681541	0.620903
HAND1::TCF3	HAND1::TCF3	14.5875	1.37727e-39	1.58068e-38	0.448359	0.61772
JUN	JUN	6.33083	5.90283e-10	1.23694e-09	0.176993	0.61661
HOXD3	HOXD3	0.344546	0.730536	0.749628	0.00548847	0.615033
PKNOX2	PKNOX2	-13.8607	4.15609e-38	4.13392e-37	-0.278873	0.609248
LHX3	LHX3	-5.83011	9.82599e-09	1.94952e-08	-0.113435	0.605601
ZBTB14	ZBTB14	9.8258	4.79641e-21	1.98784e-20	0.171568	0.605358
ZIC4	ZIC4	-8.53217	1.20917e-16	3.66682e-16	-0.159036	0.602383
HAND2	HAND2	17.8222	3.67501e-54	7.40962e-53	0.563949	0.60109
E2F1	E2F1	1.17979	0.23854	0.269215	0.0262551	0.593617
MZF1(VAR.2)	MZF1(VAR.2)	2.70447	0.00702861	0.00929671	0.0371617	0.592258
ELK1	ELK1	6.05736	2.71723e-09	5.58417e-09	0.109371	0.591255
ELF1	ELF1	7.82309	2.3705e-14	6.40722e-14	0.148696	0.589937
PROP1	PROP1	-7.05936	4.53257e-12	1.06665e-11	-0.120162	0.588081
POU2F1	POU2F1	2.01321	0.0445475	0.0546586	0.030906	0.58775
ZNF740	ZNF740	3.52628	0.000454783	0.000666538	0.0578196	0.587186
BARX2	BARX2	13.0021	8.95535e-34	6.68069e-33	0.216038	0.586328
FOXF2	FOXF2	-8.44971	2.75503e-16	8.12352e-16	-0.152329	0.584656
ZIC5	ZIC5	-3.90126	0.000105902	0.000162892	-0.0583831	0.582096
EOMES	EOMES	-9.14301	2.32956e-18	8.08304e-18	-0.179159	0.580389
NFYA	NFYA	-6.39289	2.81721e-10	6.02188e-10	-0.142151	0.577485
SHOX	SHOX	0.727512	0.467216	0.497919	0.0142317	0.57398
GATA5	GATA5	-21.866	1.04361e-73	7.07755e-72	-0.390139	0.571007
HOXB7	HOXB7	-5.79265	9.86253e-09	1.95158e-08	-0.0955055	0.570912
POU3F1	POU3F1	3.12527	0.0018573	0.00255166	0.0446699	0.568812
PAX3(VAR.2)	PAX3(VAR.2)	-21.9622	1.13643e-86	8.47777e-84	-0.330885	0.567578
FOSL1::JUN(VAR.2)	FOSL1::JUN(VAR.2)	8.71971	5.07731e-17	1.59146e-16	0.186225	0.565004
TFAP2A	TFAP2A	3.29365	0.00106235	0.00150382	0.0596247	0.564287
TWIST1	TWIST1	20.0836	1.33736e-64	4.15697e-63	0.560353	0.562791
PAX5	PAX5	-15.0958	3.63148e-42	4.67084e-41	-0.244632	0.561599
FOXD1	FOXD1	-9.52217	4.65072e-20	1.81646e-19	-0.17766	0.561502
BATF3	BATF3	-3.57783	0.000369249	0.000545465	-0.0799823	0.558135
EVX1	EVX1	-3.08653	0.00210226	0.00288287	-0.0463673	0.551492
ZNF341	ZNF341	1.04577	0.296087	0.328692	0.0191568	0.549256
NHLH1	NHLH1	-0.537297	0.591195	0.619426	-0.010673	0.549101
SOX12	SOX12	-9.16536	3.68629e-19	1.34803e-18	-0.183009	0.548354
FOXG1	FOXG1	-9.12547	1.0139e-18	3.56779e-18	-0.113082	0.54522
TBP	TBP	4.92107	1.09492e-06	1.89077e-06	0.103624	0.54479
ZNF282	ZNF282	5.84975	8.51335e-09	1.69812e-08	0.140775	0.542336
HOXC10	HOXC10	-2.88891	0.00396491	0.00531983	-0.0830677	0.541925
SOX5	SOX5	0.945063	0.344963	0.379561	0.0166824	0.541319
PRDM1	PRDM1	-9.85951	2.63606e-21	1.11102e-20	-0.157668	0.537858
CTCF	CTCF	-6.4903	1.65303e-10	3.57437e-10	-0.0853624	0.537015
ONECUT2	ONECUT2	-6.84275	1.93741e-11	4.40642e-11	-0.0894323	0.532328
NR5A1	NR5A1	-10.7343	2.39557e-24	1.19939e-23	-0.168121	0.527424
ONECUT3	ONECUT3	-3.6818	0.000254832	0.000382504	-0.0594304	0.525487
CEBPG(VAR.2)	CEBPG(VAR.2)	11.0499	7.17063e-26	3.9333e-25	0.204103	0.523756
GMEB2	GMEB2	6.58414	1.05382e-10	2.29867e-10	0.156617	0.523724
HES1	HES1	5.23921	2.26432e-07	4.03146e-07	0.12848	0.522461
GATA3	GATA3	-20.3669	2.37947e-65	8.06858e-64	-0.410388	0.521986
FOSL2::JUN(VAR.2)	FOSL2::JUN(VAR.2)	7.92561	1.80478e-14	4.93175e-14	0.203944	0.51777
ZBED1	ZBED1	-0.81998	0.412578	0.44801	-0.0181206	0.515406
HOXD4	HOXD4	10.1948	1.80014e-22	8.18845e-22	0.185695	0.513325
E2F7	E2F7	12.3633	1.2049e-30	7.8847e-30	0.263343	0.512602
CREB3L4	CREB3L4	1.9308	0.0540038	0.0656137	0.0386248	0.512462
TCFL5	TCFL5	8.99209	5.08051e-18	1.73856e-17	0.233415	0.512373
HOXB6	HOXB6	-5.85999	7.48141e-09	1.5003e-08	-0.10622	0.510248
ZEB1	ZEB1	6.90891	1.28536e-11	2.97788e-11	0.128788	0.509488
STAT5B	STAT5B	5.52099	5.37628e-08	9.97688e-08	0.116848	0.509233
FOSL2::JUNB(VAR.2)	FOSL2::JUNB(VAR.2)	9.10141	2.79112e-18	9.63969e-18	0.188234	0.503081
ATF2	ATF2	3.67222	0.000268451	0.000402137	0.078177	0.501889
GLIS2	GLIS2	4.12974	4.14652e-05	6.45784e-05	0.0608705	0.501758
FOSL2::JUND(VAR.2)	FOSL2::JUND(VAR.2)	7.66042	1.09815e-13	2.8249e-13	0.223577	0.501651
TBR1	TBR1	-5.54219	5.15786e-08	9.59542e-08	-0.098012	0.499865
FOXB1	FOXB1	-2.35428	0.0189057	0.0240676	-0.0461993	0.498665
RORC	RORC	-4.4872	8.77078e-06	1.43802e-05	-0.0600515	0.49676
POU6F1(VAR.2)	POU6F1(VAR.2)	14.2512	1.7901e-38	1.80461e-37	0.330031	0.488033
MLXIP	MLXIP	3.14179	0.00176899	0.0024348	0.0367068	0.485352
PAX2	PAX2	-16.617	9.80533e-51	1.74161e-49	-0.273597	0.483489
OSR2	OSR2	-5.12192	4.19052e-07	7.35559e-07	-0.11821	0.4832
SPZ1	SPZ1	-4.59231	5.48098e-06	9.10649e-06	-0.0706334	0.481689
LBX1	LBX1	-3.18025	0.00155229	0.00215644	-0.0570043	0.48037
MAFB	MAFB	-1.38325	0.167168	0.193045	-0.0278029	0.47955
TFAP2C(VAR.3)	TFAP2C(VAR.3)	-1.85277	0.0644409	0.0777879	-0.0209893	0.478711
ESX1	ESX1	-3.31547	0.000965451	0.00137974	-0.0585128	0.478555
ZNF140	ZNF140	2.20623	0.027793	0.0346137	0.0519672	0.477896
ZBTB7A	ZBTB7A	5.58122	3.60569e-08	6.74146e-08	0.111873	0.477235
ZIC2	ZIC2	-18.5154	1.20213e-66	5.27524e-65	-0.35444	0.475832
HIC2	HIC2	4.58934	5.59713e-06	9.2788e-06	0.0860485	0.471348
HOXD8	HOXD8	2.23867	0.0254723	0.0318831	0.0423811	0.469585
FOXO4	FOXO4	-10.0372	5.9846e-22	2.58064e-21	-0.18919	0.466715
NR1D1	NR1D1	-10.8847	5.259e-25	2.68713e-24	-0.198492	0.461129
RAX	RAX	-4.99219	7.87695e-07	1.36974e-06	-0.0899372	0.457355
VAX1	VAX1	-5.44074	7.57873e-08	1.39254e-07	-0.0755553	0.455644
NHLH2	NHLH2	-1.37626	0.16917	0.195056	-0.0170719	0.452293
TFAP4(VAR.2)	TFAP4(VAR.2)	21.3291	2.04001e-70	1.08704e-68	0.564555	0.442791
HOXA11	HOXA11	-4.18465	3.15496e-05	4.94454e-05	-0.118876	0.442566
YY2	YY2	5.74229	1.58888e-08	3.11922e-08	0.107043	0.442237
E2F4	E2F4	1.72796	0.0845434	0.100486	0.0380738	0.44215
TBX21	TBX21	-7.8537	3.1649e-14	8.49287e-14	-0.146386	0.44138
FOSL1::JUND(VAR.2)	FOSL1::JUND(VAR.2)	8.44401	4.08265e-16	1.18971e-15	0.202265	0.441045
ZIC1::ZIC2	ZIC1::ZIC2	-16.8936	1.51861e-57	3.43297e-56	-0.353314	0.439873
SHOX2	SHOX2	0.727512	0.467216	0.497919	0.0142317	0.436347
PAX3	PAX3	-9.27394	3.98338e-19	1.44956e-18	-0.121641	0.430848
PRRX1	PRRX1	0.727512	0.467216	0.497919	0.0142317	0.421797
SOX3	SOX3	-19.6789	4.54382e-74	3.38969e-72	-0.358192	0.416289
TCF12(VAR.2)	TCF12(VAR.2)	0.437449	0.661959	0.685863	0.0070776	0.413992
ZIC1	ZIC1	-10.4431	1.16053e-23	5.62181e-23	-0.207086	0.413454
TFAP4	TFAP4	2.60112	0.00945337	0.0123723	0.0356	0.411909
PHOX2B	PHOX2B	-8.18412	2.14704e-15	6.06703e-15	-0.15585	0.407246
NFE2	NFE2	-3.23836	0.00125648	0.0017586	-0.0517591	0.390581
FOXE1	FOXE1	-5.90422	5.9483e-09	1.19931e-08	-0.103154	0.388659
FOXD3	FOXD3	-3.7134	0.000222205	0.000336238	-0.0343855	0.386599
SOX10	SOX10	-18.3375	1.66946e-65	6.22709e-64	-0.283719	0.386122
JDP2	JDP2	-1.31057	0.190433	0.218223	-0.0178776	0.384873
ZSCAN29	ZSCAN29	-2.37124	0.0180425	0.0230081	-0.0473005	0.383114
LHX5	LHX5	-7.17468	2.31277e-12	5.52989e-12	-0.135689	0.379852
MAF	MAF	-6.36182	3.72361e-10	7.89151e-10	-0.0973142	0.379733
IRF3	IRF3	10.7479	1.26394e-24	6.37094e-24	0.203737	0.379617
DMRT3	DMRT3	-3.25201	0.00120302	0.00169331	-0.0642883	0.376774
NR1H4::RXRA	NR1H4::RXRA	-13.1909	1.05718e-34	8.48016e-34	-0.254985	0.375774
IRF9	IRF9	2.76514	0.00586195	0.00779504	0.0426801	0.369813
FOXP3	FOXP3	-10.0372	5.9846e-22	2.58064e-21	-0.18919	0.368448
DPRX	DPRX	-15.5752	1.09999e-46	1.78389e-45	-0.294139	0.364722
RREB1	RREB1	5.84687	9.01642e-09	1.79367e-08	0.0930422	0.355858
PITX2	PITX2	-3.67737	0.000247174	0.00037177	-0.0432818	0.355672
PDX1	PDX1	-2.30394	0.0215328	0.0270885	-0.0383167	0.35443
DMBX1	DMBX1	-12.5587	5.89062e-33	4.14566e-32	-0.186549	0.349772
PAX1	PAX1	-6.94159	1.13374e-11	2.63479e-11	-0.160236	0.346755
LMX1A	LMX1A	-10.4707	1.98482e-23	9.55273e-23	-0.194478	0.346529
CREB3L4(VAR.2)	CREB3L4(VAR.2)	10.2388	1.51815e-22	6.99098e-22	0.221443	0.34437
ZBTB18	ZBTB18	20.2044	1.36115e-65	5.34432e-64	0.591088	0.340379
NR1H4	NR1H4	-12.9097	6.14638e-34	4.72701e-33	-0.174359	0.339587
EMX2	EMX2	-4.98811	7.71309e-07	1.34438e-06	-0.0657545	0.33873
TFEC	TFEC	-1.18461	0.236705	0.267548	-0.0225363	0.333374
CRX	CRX	-17.7661	8.28617e-59	2.0605e-57	-0.215606	0.330394
NR4A2::RXRA	NR4A2::RXRA	-13.0839	4.98005e-34	3.91065e-33	-0.223031	0.32933
HINFP	HINFP	3.01047	0.00273015	0.00370308	0.0714218	0.329259
SOX1	SOX1	-8.51154	9.9504e-17	3.06736e-16	-0.123518	0.327604
TCF12	TCF12	-0.845537	0.397975	0.434684	-0.0221467	0.327304
GMEB1	GMEB1	3.37034	0.000795601	0.00114579	0.0303679	0.320424
PITX3	PITX3	-12.6244	8.72273e-34	6.57288e-33	-0.190575	0.320022
TBX1	TBX1	-5.99839	4.17234e-09	8.45807e-09	-0.120714	0.319514
GATA6	GATA6	-20.0035	6.5462e-64	1.95339e-62	-0.36062	0.318876
THRB(VAR.2)	THRB(VAR.2)	-7.69923	6.32889e-14	1.65661e-13	-0.0993924	0.316862
SRF	SRF	-0.679652	0.497003	0.526654	-0.0140925	0.314836
NR4A2	NR4A2	-13.8819	3.78207e-37	3.52678e-36	-0.2238	0.310127
ETS2	ETS2	6.37626	3.70214e-10	7.86836e-10	0.116092	0.304757
CREB3L1	CREB3L1	3.72329	0.000214036	0.000324534	0.0492261	0.303202
SIX3	SIX3	-10.8535	3.23456e-25	1.67568e-24	-0.159421	0.302885
ZNF528	ZNF528	0.100982	0.919603	0.920838	0.00211133	0.30127
GATA1::TAL1	GATA1::TAL1	-16.7503	2.58004e-50	4.37433e-49	-0.263445	0.290092
GABPA	GABPA	8.20469	1.52758e-15	4.36619e-15	0.168707	0.288002
JUNB(VAR.2)	JUNB(VAR.2)	7.83052	3.31303e-14	8.85851e-14	0.233123	0.286703
THRB	THRB	-13.0544	1.12604e-33	8.31712e-33	-0.263483	0.286425
CEBPB	CEBPB	1.77952	0.0756634	0.0904566	0.0262983	0.284926
THAP11	THAP11	8.47092	2.03203e-16	6.11247e-16	0.134589	0.28218
MAFK	MAFK	-5.59696	3.25267e-08	6.1275e-08	-0.101547	0.281161
HOXB2	HOXB2	-2.30394	0.0215328	0.0270885	-0.0383167	0.280111
PLAGL2	PLAGL2	-1.66198	0.0969181	0.1144	-0.0293218	0.275867
RXRG	RXRG	-13.8619	4.70528e-37	4.3335e-36	-0.282141	0.274762
SOX2	SOX2	-13.1384	1.07009e-36	9.61792e-36	-0.279053	0.272601
HES6	HES6	0.44377	0.65737	0.68297	0.00908622	0.272237
THRB(VAR.3)	THRB(VAR.3)	-10.8767	4.17371e-25	2.1473e-24	-0.195611	0.269907
GATA1	GATA1	-16.6473	1.77771e-50	3.08413e-49	-0.305618	0.268857
HOXA6	HOXA6	-4.92925	1.01705e-06	1.76447e-06	-0.0868798	0.266373
DRGX	DRGX	-2.30394	0.0215328	0.0270885	-0.0383167	0.265825
MEF2C	MEF2C	9.35641	6.42965e-20	2.47243e-19	0.0957929	0.264998
RXRG(VAR.2)	RXRG(VAR.2)	-10.7754	1.07605e-24	5.46075e-24	-0.208926	0.263742
CEBPG	CEBPG	3.32169	0.000948499	0.00135812	0.0384971	0.261381
SP8	SP8	0.387593	0.698456	0.720675	0.00609411	0.260532
TFAP2B(VAR.3)	TFAP2B(VAR.3)	-2.83277	0.00477675	0.00638612	-0.039162	0.259276
HOXA13	HOXA13	-7.08685	2.4874e-12	5.92844e-12	-0.155853	0.24903
XBP1	XBP1	1.19028	0.234407	0.265353	0.0223669	0.247881
ZIC3	ZIC3	-8.22219	1.21947e-15	3.51246e-15	-0.132199	0.243736
KLF9	KLF9	2.00185	0.0458099	0.0560233	0.0424821	0.241405
CREB1	CREB1	3.02699	0.00260468	0.00355227	0.0783432	0.240759
SP9	SP9	2.37454	0.0178935	0.0228963	0.0430517	0.240738
KLF4	KLF4	-1.85837	0.0636248	0.0769272	-0.0306579	0.238464
FOS	FOS	-0.848419	0.396467	0.433672	-0.0158781	0.238203
ISX	ISX	0.727512	0.467216	0.497919	0.0142317	0.22913
ZBTB7B	ZBTB7B	-0.689815	0.490605	0.520613	-0.0128537	0.226553
NPAS2	NPAS2	4.67491	3.65474e-06	6.11308e-06	0.0727589	0.221573
ETV1	ETV1	7.59275	1.23107e-13	3.15594e-13	0.145673	0.216419
FOS::JUN	FOS::JUN	-3.28401	0.00107202	0.00151464	-0.0651487	0.215476
FOS::JUNB	FOS::JUNB	-2.70769	0.00693209	0.00918532	-0.0514634	0.214166
CEBPA	CEBPA	6.90777	1.3402e-11	3.09532e-11	0.0972651	0.213407
VAX2	VAX2	-3.29386	0.00104671	0.0014845	-0.0552222	0.201078
PAX7	PAX7	-8.94033	5.10622e-18	1.73938e-17	-0.151405	0.198278
FOS::JUND	FOS::JUND	-3.18708	0.00149633	0.00208646	-0.066164	0.19594
FOXQ1	FOXQ1	-2.73016	0.00648327	0.00860591	-0.0418149	0.191341
MEF2B	MEF2B	10.4242	3.94277e-24	1.96087e-23	0.133125	0.190872
KLF15	KLF15	7.72548	6.02917e-14	1.58372e-13	0.197847	0.186175
ASCL1	ASCL1	-0.924189	0.355598	0.390686	-0.026902	0.184702
STAT5A::STAT5B	STAT5A::STAT5B	7.12864	3.80061e-12	8.97232e-12	0.150691	0.180841
FOXA1	FOXA1	-5.37616	1.08724e-07	1.97344e-07	-0.0811313	0.1799
KLF2	KLF2	0.244788	0.806718	0.822147	0.00357815	0.179016
RHOXF1	RHOXF1	-5.32359	1.33019e-07	2.40855e-07	-0.0835721	0.168253
MAFA	MAFA	-8.1779	1.59076e-15	4.52941e-15	-0.152183	0.164529
AR	AR	-2.98194	0.0029909	0.00404939	-0.0505004	0.162111
IRF7	IRF7	7.87955	1.81494e-14	4.94139e-14	0.11913	0.161528
STAT5A	STAT5A	7.43856	4.88877e-13	1.21974e-12	0.20744	0.156507
DBP	DBP	9.51047	9.17391e-20	3.4917e-19	0.252933	0.154763
TCF3	TCF3	0.813659	0.416194	0.45128	0.0127009	0.150571
ARNTL	ARNTL	0.920485	0.357744	0.392466	0.0182436	0.142435
ZBTB12	ZBTB12	5.95844	4.76812e-09	9.63961e-09	0.109833	0.1346
HLF	HLF	11.3632	5.42227e-27	3.0878e-26	0.234268	0.131439
SPI1	SPI1	7.1112	3.53615e-12	8.3745e-12	0.112045	0.130057
CREB3	CREB3	5.32048	1.48672e-07	2.68545e-07	0.0830982	0.12442
SNAI3	SNAI3	0.383415	0.701559	0.722877	0.00765893	0.11745
ELF4	ELF4	5.68766	2.04102e-08	3.97545e-08	0.0997714	0.114325
RAX2	RAX2	0.727512	0.467216	0.497919	0.0142317	0.113632
MAF::NFE2	MAF::NFE2	-7.56471	1.5849e-13	4.0491e-13	-0.175139	0.11238
MYF6	MYF6	7.87376	1.39659e-14	3.83034e-14	0.161494	0.111275
SPIB	SPIB	8.70848	3.17162e-17	1.00682e-16	0.12978	0.109701
FOS::JUN(VAR.2)	FOS::JUN(VAR.2)	7.33459	1.03401e-12	2.53741e-12	0.211307	0.101792
POU5F1B	POU5F1B	-0.467465	0.64033	0.668093	-0.00736813	0.0971624
TBX6	TBX6	-4.31616	1.95187e-05	3.12467e-05	-0.0779711	0.0924873
IRF1	IRF1	5.6214	2.74612e-08	5.21274e-08	0.091308	0.0864011
ARID3B	ARID3B	-1.08198	0.279755	0.312498	-0.0154557	0.0838378
NR1I3	NR1I3	-10.6176	6.71454e-24	3.31725e-23	-0.187655	0.0784993
ZBTB33	ZBTB33	5.25804	2.05099e-07	3.66685e-07	0.112194	0.0685562
FOXC1	FOXC1	-1.05317	0.292672	0.325871	-0.0165524	0.0644319
RBPJL	RBPJL	5.43564	8.17555e-08	1.49484e-07	0.0884732	0.0564716
TFAP2E	TFAP2E	4.39349	1.36768e-05	2.20303e-05	0.0940765	0.0560064
INSM1	INSM1	-3.14969	0.00171717	0.00236785	-0.0601035	0.0537044
PROX1	PROX1	1.26305	0.207087	0.235498	0.0207982	0.0517989
MYOD1	MYOD1	-1.72657	0.0845971	0.100486	-0.0388551	0.0500059
BHLHE41	BHLHE41	1.19878	0.23114	0.262052	0.0204872	0.0438271
VSX2	VSX2	0.5402	0.589285	0.618293	0.00993136	0.0429219
SCRT2	SCRT2	-0.872404	0.383361	0.419952	-0.0196078	0.0408209
TP63	TP63	-5.23426	2.36766e-07	4.19542e-07	-0.0680822	0.0378541
POU3F4	POU3F4	0.442535	0.658252	0.68297	0.00688625	0.0336378
ZFP42	ZFP42	6.53366	1.50165e-10	3.26597e-10	0.15608	0.021182
RARA(VAR.2)	RARA(VAR.2)	-12.7935	2.32355e-32	1.59025e-31	-0.245579	0.0202296
NR5A2	NR5A2	-8.94406	7.37343e-18	2.4447e-17	-0.141008	0.0168904
RARA::RXRA	RARA::RXRA	-11.6781	4.86778e-28	2.90509e-27	-0.26375	0.0156878
HNF1B	HNF1B	0.32879	0.742411	0.760768	0.00547503	0.0153978
POU2F2	POU2F2	7.83296	2.00023e-14	5.42608e-14	0.0963208	0.0113115
POU5F1	POU5F1	4.18232	3.30548e-05	5.16958e-05	0.0603546	0.00844809
HESX1	HESX1	-5.78873	1.04164e-08	2.05572e-08	-0.0937291	0.00600019
RARA::RXRG	RARA::RXRG	-12.863	9.34681e-33	6.51656e-32	-0.211505	0.00417046
RARA	RARA	-9.5247	4.83864e-20	1.88001e-19	-0.147191	0.0031729
GSC	GSC	-15.098	7.47265e-46	1.13767e-44	-0.20199	0.00228606
EGR3	EGR3	11.0178	1.43656e-25	7.76575e-25	0.20862	-0.000434178
ATF6	ATF6	1.58244	0.11412	0.133647	0.025534	-0.00175368
TCF4	TCF4	0.789785	0.429996	0.465569	0.0144367	-0.0153803
ALX3	ALX3	-3.74494	0.000199063	0.000302446	-0.077492	-0.0161854
TEAD2	TEAD2	-0.593198	0.553268	0.583788	-0.0152042	-0.0193476
RORB	RORB	-11.006	1.50589e-25	8.08196e-25	-0.198431	-0.0222736
HOXC12	HOXC12	-5.65724	2.05188e-08	3.9862e-08	-0.119895	-0.0259529
HOXA2	HOXA2	-2.30394	0.0215328	0.0270885	-0.0383167	-0.0292317
CENPB	CENPB	0.760083	0.44752	0.48314	0.0139869	-0.029764
POU3F3	POU3F3	-1.16672	0.2438	0.274292	-0.0190614	-0.0302797
KLF14	KLF14	-2.60649	0.00938379	0.0123028	-0.0519188	-0.0342263
PTF1A(VAR.3)	PTF1A(VAR.3)	6.67905	5.62422e-11	1.25619e-10	0.109976	-0.036556
PPARG	PPARG	-11.3929	5.58391e-27	3.15575e-26	-0.210071	-0.041874
FOXO1	FOXO1	-5.22982	2.296e-07	4.07813e-07	-0.0902186	-0.0420913
DLX3	DLX3	8.33925	6.54147e-16	1.89881e-15	0.175547	-0.0436258
GFI1B	GFI1B	-2.11737	0.0346172	0.042685	-0.0478346	-0.0438971
HOXA4	HOXA4	6.36358	3.90942e-10	8.23851e-10	0.094562	-0.0470206
STAT4	STAT4	9.32917	3.56488e-19	1.31005e-18	0.193972	-0.0473462
VDR	VDR	-2.14348	0.0325165	0.0401611	-0.0381624	-0.053137
MEIS2(VAR.2)	MEIS2(VAR.2)	-6.61093	7.96286e-11	1.75748e-10	-0.111517	-0.0572361
BHLHE40	BHLHE40	0.97574	0.329643	0.363778	0.0205416	-0.062326
TEF	TEF	4.70141	3.26437e-06	5.50955e-06	0.115006	-0.062714
GRHL2	GRHL2	3.69148	0.000244984	0.000369955	0.0601049	-0.0653942
CDX4	CDX4	-10.6536	1.59011e-25	8.473e-25	-0.197252	-0.0660735
POU5F1::SOX2	POU5F1::SOX2	-8.81521	7.14834e-18	2.38065e-17	-0.161687	-0.0676892
EVX2	EVX2	-3.5515	0.000409072	0.000601909	-0.0517719	-0.0696151
NEUROD1	NEUROD1	13.3444	7.07676e-35	5.80139e-34	0.270619	-0.0726826
LBX2	LBX2	1.51217	0.130985	0.152918	0.0298529	-0.073658
EHF	EHF	10.84	2.80685e-25	1.46427e-24	0.202773	-0.0773618
LHX8	LHX8	-5.6805	2.14602e-08	4.1155e-08	-0.101199	-0.0832984
KLF1	KLF1	-5.22094	2.57735e-07	4.55617e-07	-0.0935363	-0.0881615
KLF11	KLF11	0.707031	0.47984	0.510643	0.00980153	-0.0887947
GFI1	GFI1	-3.86679	0.000121579	0.000186472	-0.0728443	-0.0934847
HOXB5	HOXB5	-0.177241	0.859372	0.869866	-0.00324397	-0.101358
PPARG::RXRA	PPARG::RXRA	-14.1502	1.34091e-38	1.3703e-37	-0.293477	-0.101811
OSR1	OSR1	-8.84837	7.7607e-18	2.56172e-17	-0.161277	-0.107048
ETV4	ETV4	6.89015	1.40222e-11	3.21862e-11	0.124332	-0.108652
AHR::ARNT	AHR::ARNT	9.37478	1.57315e-19	5.92714e-19	0.171056	-0.111078
ASCL1(VAR.2)	ASCL1(VAR.2)	-1.07742	0.28171	0.314134	-0.0161882	-0.111505
NEUROD2	NEUROD2	21.6386	1.73497e-71	1.07857e-69	0.574271	-0.120329
MAX	MAX	1.96649	0.0497411	0.0606321	0.0374718	-0.129102
MYC	MYC	6.47789	2.0394e-10	4.39709e-10	0.130244	-0.131178
TFAP2C(VAR.2)	TFAP2C(VAR.2)	3.34693	0.000881932	0.00126767	0.0638093	-0.131997
RFX4	RFX4	-13.5026	2.32602e-39	2.55178e-38	-0.395137	-0.13325
E2F2	E2F2	4.69919	3.32523e-06	5.59961e-06	0.0923032	-0.135095
EN1	EN1	0.13879	0.889657	0.89566	0.00231291	-0.135117
FIGLA	FIGLA	9.57297	3.60563e-20	1.43848e-19	0.189144	-0.135784
SOX9	SOX9	-8.31946	4.02354e-16	1.17708e-15	-0.163876	-0.136151
RFX1	RFX1	-11.0085	3.6761e-27	2.14247e-26	-0.486783	-0.136172
SCRT1	SCRT1	2.41782	0.015945	0.0205086	0.0515273	-0.1374
DLX6	DLX6	5.72394	1.65819e-08	3.24675e-08	0.106176	-0.140894
HSF4	HSF4	9.09115	1.91804e-18	6.68625e-18	0.182545	-0.14514
PPARD	PPARD	-13.9795	1.26824e-37	1.22871e-36	-0.294637	-0.1488
POU2F3	POU2F3	4.10246	4.58132e-05	7.12013e-05	0.0408205	-0.151386
EGR2	EGR2	10.2654	1.13063e-22	5.27155e-22	0.204566	-0.152199
HEY2	HEY2	2.18508	0.0292666	0.0363882	0.0427773	-0.154364
MIXL1	MIXL1	-5.79584	1.14609e-08	2.25589e-08	-0.106525	-0.157698
DMRTC2	DMRTC2	4.85888	1.47831e-06	2.54105e-06	0.101696	-0.164401
RUNX3	RUNX3	6.82077	2.53591e-11	5.71538e-11	0.163416	-0.167682
HOXA1	HOXA1	-0.177241	0.859372	0.869866	-0.00324397	-0.171423
ETV2	ETV2	10.0482	6.12766e-22	2.62715e-21	0.222256	-0.175342
ZNF274	ZNF274	-1.44273	0.149713	0.173696	-0.0234781	-0.175371
ARNT::HIF1A	ARNT::HIF1A	1.38345	0.16708	0.193045	0.0172277	-0.17899
OTX2	OTX2	-14.2769	6.48011e-42	8.05693e-41	-0.225925	-0.180182
DLX1	DLX1	-3.30441	0.00100225	0.00142686	-0.0405218	-0.180317
IKZF1	IKZF1	9.84355	3.25331e-21	1.35585e-20	0.201601	-0.180875
EGR4	EGR4	9.31816	2.92181e-19	1.07904e-18	0.188874	-0.182994
MEOX2	MEOX2	-4.68194	3.51957e-06	5.90023e-06	-0.0777103	-0.183856
HEY1	HEY1	4.05354	5.74756e-05	8.9141e-05	0.0848725	-0.186105
VENTX	VENTX	2.38315	0.0174923	0.0224214	0.0496136	-0.186427
IRF5	IRF5	-0.75277	0.451851	0.487111	-0.0097099	-0.186748
CEBPE	CEBPE	1.825	0.0685083	0.0825641	0.0295482	-0.187174
JDP2(VAR.2)	JDP2(VAR.2)	8.88245	1.55018e-17	5.02798e-17	0.201493	-0.188503
HOXC13	HOXC13	-4.39885	1.21163e-05	1.96495e-05	-0.106288	-0.189988
HNF1A	HNF1A	0.23005	0.818121	0.832631	0.00373113	-0.192099
KLF17	KLF17	2.45409	0.0144408	0.0187028	0.0454822	-0.197413
GCM2	GCM2	0.740453	0.459323	0.493029	0.0139565	-0.199038
ELF3	ELF3	8.91883	5.74868e-18	1.93176e-17	0.165345	-0.200822
BHLHE22(VAR.2)	BHLHE22(VAR.2)	1.82181	0.0689115	0.0829161	0.0417796	-0.207706
ALX1	ALX1	-7.1363	3.03376e-12	7.20759e-12	-0.1362	-0.209224
MNX1	MNX1	-6.4385	2.66803e-10	5.7194e-10	-0.119288	-0.21063
BARHL2	BARHL2	-0.0187244	0.985068	0.985068	-0.00029017	-0.213046
TEAD3	TEAD3	-0.556986	0.577746	0.607897	-0.0138446	-0.214908
NR2F2	NR2F2	-15.0415	4.61008e-42	5.82902e-41	-0.29898	-0.218693
MSC	MSC	1.34477	0.17906	0.20614	0.0278952	-0.219828
GBX2	GBX2	-0.843726	0.399119	0.435297	-0.0154781	-0.219907
GATA4	GATA4	-20.2866	1.93203e-65	6.86329e-64	-0.43794	-0.220809
ZBTB7C	ZBTB7C	-1.16596	0.244142	0.274292	-0.016602	-0.221557
BSX	BSX	7.32106	8.43046e-13	2.08941e-12	0.155979	-0.222653
HMX3	HMX3	2.50942	0.0123328	0.0160564	0.0507878	-0.222875
CDX2	CDX2	-5.93203	3.86506e-09	7.85649e-09	-0.156405	-0.222902
OTX1	OTX1	-7.18139	2.0129e-12	4.85962e-12	-0.126439	-0.227223
POU4F2	POU4F2	3.18018	0.00154946	0.00215644	0.0544847	-0.227266
NR2E3	NR2E3	-7.68056	7.1009e-14	1.85219e-13	-0.0929632	-0.229094
KLF16	KLF16	-1.9719	0.0490883	0.0599343	-0.0374475	-0.229388
HOXD12	HOXD12	-4.25454	2.34318e-05	3.73506e-05	-0.128959	-0.232584
TFAP2B	TFAP2B	3.15906	0.00168046	0.00232153	0.0601045	-0.234435
EBF2	EBF2	-5.62929	3.00524e-08	5.67573e-08	-0.0940004	-0.236171
ASCL2	ASCL2	1.72545	0.084726	0.100486	0.0460527	-0.245435
TFAP2C	TFAP2C	2.94186	0.00341823	0.00460288	0.0540102	-0.246784
MEF2A	MEF2A	10.9113	2.29949e-26	1.28979e-25	0.127992	-0.248829
MNT	MNT	1.95474	0.0511172	0.0622079	0.0344463	-0.254393
HOXB13	HOXB13	0.462607	0.643806	0.670781	0.00907661	-0.255351
PTF1A(VAR.2)	PTF1A(VAR.2)	1.29631	0.195195	0.223337	0.0311955	-0.257
CUX2	CUX2	-10.2075	2.51826e-22	1.1317e-21	-0.209608	-0.260922
POU1F1	POU1F1	0.672158	0.501735	0.530914	0.00847638	-0.262188
GATA2	GATA2	-19.4407	2.89515e-61	7.71351e-60	-0.330295	-0.264079
MAFF	MAFF	-1.33814	0.181392	0.208503	-0.0236813	-0.2665
SNAI1	SNAI1	0.320315	0.748853	0.765267	0.00615352	-0.269125
GLIS3	GLIS3	-2.41238	0.0161771	0.0207713	-0.0472196	-0.275941
MYF5	MYF5	0.376699	0.706477	0.72694	0.00825589	-0.276108
SOX13	SOX13	-12.7518	6.60416e-35	5.47411e-34	-0.288891	-0.276747
NOTO	NOTO	-3.43539	0.000631413	0.000918194	-0.0537172	-0.277191
MSGN1	MSGN1	15.3438	9.7559e-44	1.34776e-42	0.293253	-0.281364
HOXB8	HOXB8	2.23867	0.0254723	0.0318831	0.0423811	-0.282739
RFX2	RFX2	-12.9852	1.18634e-36	1.05359e-35	-0.439743	-0.283869
ATOH7	ATOH7	20.4921	2.26839e-66	9.40122e-65	0.631752	-0.284744
HIF1A	HIF1A	0.741704	0.458576	0.492936	0.0121961	-0.287317
KLF5	KLF5	-4.51251	7.65334e-06	1.26314e-05	-0.0824374	-0.29066
JUNB	JUNB	-1.38587	0.166243	0.192574	-0.0288184	-0.292727
LHX1	LHX1	6.35598	3.89852e-10	8.23851e-10	0.125107	-0.292905
ZNF382	ZNF382	-0.132029	0.895013	0.899837	-0.0023927	-0.296549
POU3F2	POU3F2	2.57317	0.0103092	0.0134452	0.0362596	-0.2983
DUXA	DUXA	-5.27088	1.88122e-07	3.38984e-07	-0.0819122	-0.298578
MLXIPL	MLXIPL	1.29263	0.196716	0.224389	0.0290791	-0.298704
NRL	NRL	0.762118	0.44631	0.482533	0.0165053	-0.298893
IRF4	IRF4	1.87454	0.0613336	0.0742774	0.0393718	-0.304699
ZKSCAN5	ZKSCAN5	3.86475	0.000121732	0.000186472	0.0539284	-0.305667
ISL1	ISL1	8.74378	2.59947e-17	8.32275e-17	0.178383	-0.309341
HMX1	HMX1	0.829836	0.406891	0.443125	0.0171659	-0.311565
SIX1	SIX1	-13.9497	8.82689e-40	1.02888e-38	-0.214533	-0.31404
HES2	HES2	3.91881	0.000100689	0.000155193	0.0681291	-0.317804
THAP1	THAP1	-1.6063	0.108823	0.127644	-0.0256308	-0.325186
ZNF135	ZNF135	-1.5047	0.132794	0.154546	-0.0205102	-0.328214
HOXB4	HOXB4	10.1948	1.80014e-22	8.18845e-22	0.185695	-0.335044
POU4F3	POU4F3	4.52096	7.60279e-06	1.25758e-05	0.0821231	-0.338757
NOBOX	NOBOX	6.88966	1.6564e-11	3.77881e-11	0.183831	-0.339942
HOXC8	HOXC8	-4.93082	1.05213e-06	1.82108e-06	-0.0933289	-0.349301
GRHL1	GRHL1	2.81647	0.00502117	0.00668892	0.0427389	-0.351943
DLX4	DLX4	8.68998	3.92616e-17	1.23583e-16	0.14852	-0.356369
ATOH1(VAR.2)	ATOH1(VAR.2)	6.60214	8.14327e-11	1.792e-10	0.18368	-0.356704
MEIS1(VAR.2)	MEIS1(VAR.2)	-8.45352	2.30545e-16	6.9071e-16	-0.141939	-0.357502
DDIT3::CEBPA	DDIT3::CEBPA	6.93263	9.3357e-12	2.17638e-11	0.0853279	-0.360999
SPDEF	SPDEF	3.66583	0.000271343	0.000405655	0.0606775	-0.361385
DMRTA2	DMRTA2	4.78421	2.17565e-06	3.71404e-06	0.0828834	-0.364364
OLIG3	OLIG3	22.5699	5.44298e-76	5.07558e-74	0.479008	-0.367685
EN2	EN2	1.63441	0.102587	0.120709	0.0239189	-0.368225
BARHL1	BARHL1	4.60796	5.06002e-06	8.44468e-06	0.0993808	-0.377196
ONECUT1	ONECUT1	-3.41432	0.000691629	0.0010038	-0.061292	-0.38181
HOXD13	HOXD13	-5.46333	5.66118e-08	1.04536e-07	-0.136613	-0.38512
HMBOX1	HMBOX1	-5.59023	3.63524e-08	6.77973e-08	-0.0987001	-0.386756
PHOX2A	PHOX2A	-4.59542	5.30512e-06	8.83397e-06	-0.0737175	-0.386868
MEF2D	MEF2D	8.68639	1.76275e-17	5.69268e-17	0.102666	-0.391073
EMX1	EMX1	-2.30394	0.0215328	0.0270885	-0.0383167	-0.396972
TP53	TP53	-3.81515	0.000151274	0.000231251	-0.0630803	-0.399931
FOXO6	FOXO6	-10.0372	5.9846e-22	2.58064e-21	-0.18919	-0.40047
MEOX1	MEOX1	-7.18486	1.86466e-12	4.51634e-12	-0.103056	-0.400916
SPIC	SPIC	6.62213	8.39254e-11	1.84142e-10	0.115243	-0.404496
TFAP2B(VAR.2)	TFAP2B(VAR.2)	5.52489	5.42418e-08	1.00408e-07	0.120631	-0.40667
ISL2	ISL2	6.70284	5.30894e-11	1.18933e-10	0.144442	-0.408192
MYCN	MYCN	4.70219	3.19879e-06	5.41111e-06	0.0714288	-0.414974
TCF21	TCF21	8.1625	1.48077e-15	4.24867e-15	0.212892	-0.415269
ATF3	ATF3	9.00432	6.28568e-18	2.10274e-17	0.213352	-0.417307
ZNF281	ZNF281	0.346694	0.728951	0.749032	0.00626687	-0.420967
SOHLH2	SOHLH2	5.05129	5.97497e-07	1.04632e-06	0.115468	-0.427828
ZFP57	ZFP57	2.42603	0.0155828	0.0201121	0.0272466	-0.429336
KLF13	KLF13	-3.30631	0.00100519	0.00142833	-0.0670589	-0.433811
ESR1	ESR1	-9.59717	3.60585e-20	1.43848e-19	-0.19337	-0.435609
BCL6B	BCL6B	5.66197	2.42665e-08	4.64175e-08	0.0855827	-0.438725
TBX5	TBX5	-4.21179	3.0378e-05	4.79111e-05	-0.0806507	-0.439794
NFKB2	NFKB2	-3.75867	0.000185977	0.000283374	-0.0666096	-0.440407
FOSL1::JUN	FOSL1::JUN	-2.41923	0.0157963	0.0203524	-0.0494012	-0.441422
FOXH1	FOXH1	9.04469	3.71794e-18	1.27815e-17	0.233484	-0.446044
FOSL1::JUND	FOSL1::JUND	-2.49934	0.0126673	0.0164344	-0.0557333	-0.446422
MYBL1	MYBL1	0.211637	0.832464	0.846074	0.00321288	-0.450006
FOSL1::JUNB	FOSL1::JUNB	-2.91735	0.00364	0.00489268	-0.0450015	-0.450369
BHLHE22	BHLHE22	22.6405	1.70129e-76	1.81309e-74	0.553838	-0.459598
FOXA3	FOXA3	-8.94277	5.32791e-18	1.79847e-17	-0.15925	-0.460057
FOSL2::JUNB	FOSL2::JUNB	-2.94432	0.00334255	0.00450912	-0.0566376	-0.461957
HNF4G	HNF4G	-7.82397	2.97522e-14	8.01269e-14	-0.123003	-0.466173
NEUROG1	NEUROG1	22.6639	9.80375e-77	1.21893e-74	0.501321	-0.466266
FOSL2::JUND	FOSL2::JUND	-1.57831	0.114925	0.13438	-0.0285078	-0.467228
ELF5	ELF5	8.44384	2.33345e-16	6.96301e-16	0.138663	-0.468931
SOX18	SOX18	-7.6738	4.33663e-14	1.15129e-13	-0.149584	-0.469526
TBX20	TBX20	-6.93637	1.42301e-11	3.25633e-11	-0.126576	-0.471917
PBX2	PBX2	-4.23292	2.6838e-05	4.25077e-05	-0.0713288	-0.473302
ATOH1	ATOH1	22.917	1.38478e-77	2.06609e-75	0.580323	-0.473373
FOSL2::JUN	FOSL2::JUN	-2.28317	0.0227026	0.028512	-0.0466714	-0.48081
KLF6	KLF6	-0.603947	0.546135	0.577078	-0.00935846	-0.48207
ZSCAN4	ZSCAN4	7.39825	4.83146e-13	1.20949e-12	0.161053	-0.482074
TBX4	TBX4	-4.21179	3.0378e-05	4.79111e-05	-0.0806507	-0.482137
SP2	SP2	-1.05158	0.293468	0.32627	-0.018482	-0.48355
POU4F1	POU4F1	5.27536	1.90699e-07	3.42798e-07	0.091185	-0.484419
RFX5	RFX5	-12.2629	4.54864e-33	3.2317e-32	-0.335349	-0.484883
TCF21(VAR.2)	TCF21(VAR.2)	21.0408	4.08187e-69	2.03005e-67	0.625302	-0.487795
TAL1::TCF3	TAL1::TCF3	18.4592	4.25325e-57	9.33213e-56	0.493662	-0.487849
RFX3	RFX3	-12.6074	1.0489e-34	8.48016e-34	-0.535628	-0.490628
ZNF384	ZNF384	6.14706	1.19356e-09	2.48022e-09	0.082301	-0.491114
HNF4A	HNF4A	-7.19239	2.22994e-12	5.36623e-12	-0.122478	-0.496162
NR1H3::RXRA	NR1H3::RXRA	-9.48396	8.76571e-20	3.35344e-19	-0.182935	-0.49782
FOSL1	FOSL1	-1.33415	0.182567	0.20953	-0.0261188	-0.498027
TBX15	TBX15	-2.18531	0.0293724	0.0363983	-0.043887	-0.499646
TEAD4	TEAD4	0.168037	0.866612	0.876006	0.0036055	-0.50222
LHX9	LHX9	-5.6805	2.14602e-08	4.1155e-08	-0.101199	-0.504832
FOSL2	FOSL2	-2.8262	0.00483196	0.00644837	-0.0551599	-0.505654
SOX8	SOX8	-11.2676	1.27395e-27	7.4832e-27	-0.270125	-0.507874
KLF10	KLF10	-2.33933	0.0196827	0.0250141	-0.044824	-0.51546
OVOL1	OVOL1	2.37198	0.0179922	0.0229832	0.0448021	-0.517626
PTF1A	PTF1A	18.1734	5.20591e-56	1.1096e-54	0.427436	-0.52071
CDX1	CDX1	-11.0126	3.74243e-27	2.16423e-26	-0.230174	-0.527769
RARB(VAR.3)	RARB(VAR.3)	-12.4587	2.37844e-31	1.61301e-30	-0.210271	-0.532312
NR4A1	NR4A1	-17.016	9.16453e-51	1.6675e-49	-0.405259	-0.533031
ARGFX	ARGFX	-8.64947	5.64529e-17	1.76209e-16	-0.152504	-0.534405
ZNF16	ZNF16	-1.50853	0.131948	0.153802	-0.0353954	-0.540312
SOX6	SOX6	-18.1066	4.47622e-65	1.45185e-63	-0.376605	-0.544178
PRRX2	PRRX2	-5.6805	2.14602e-08	4.1155e-08	-0.101199	-0.551267
RARB	RARB	-11.4428	4.33473e-27	2.48747e-26	-0.227182	-0.553072
ARID5A	ARID5A	1.00761	0.314082	0.347634	0.019097	-0.554057
POU6F2	POU6F2	8.84059	1.32546e-17	4.35593e-17	0.186851	-0.559396
CEBPD	CEBPD	0.202235	0.839805	0.852373	0.00319154	-0.565253
ARX	ARX	-8.24793	1.21413e-15	3.51061e-15	-0.177629	-0.567749
JUND	JUND	-0.983521	0.32569	0.359948	-0.019299	-0.568751
GBX1	GBX1	-0.447949	0.654328	0.680793	-0.00660226	-0.571041
KLF12	KLF12	-4.8447	1.66652e-06	2.85143e-06	-0.0798371	-0.574247
HNF4A(VAR.2)	HNF4A(VAR.2)	-12.9357	2.84511e-33	2.06063e-32	-0.210608	-0.584752
HOXA9	HOXA9	-8.71358	2.27903e-17	7.32827e-17	-0.138977	-0.587825
ZBTB6	ZBTB6	3.22013	0.00133977	0.00187166	0.0476687	-0.590898
MYB	MYB	-4.29461	2.04024e-05	3.25915e-05	-0.0611537	-0.59139
PLAGL1	PLAGL1	-7.87793	1.32685e-14	3.66603e-14	-0.158491	-0.598867
HOXB9	HOXB9	-3.24627	0.00121616	0.00170857	-0.0743461	-0.600422
RARB(VAR.2)	RARB(VAR.2)	-13.0539	1.51706e-33	1.10954e-32	-0.29712	-0.601966
SREBF1	SREBF1	-7.22435	1.83317e-12	4.45453e-12	-0.124605	-0.609366
IRF6	IRF6	-3.01041	0.00272416	0.00370168	-0.0584483	-0.610733
ALX4	ALX4	-8.71735	3.30925e-17	1.04606e-16	-0.184536	-0.613988
IRF8	IRF8	0.824057	0.410224	0.446104	0.0148293	-0.623009
ZNF263	ZNF263	-3.24147	0.00125563	0.0017586	-0.0463243	-0.632149
SREBF1(VAR.2)	SREBF1(VAR.2)	-2.44507	0.0147786	0.0191071	-0.0401632	-0.641266
NFKB1	NFKB1	-2.00432	0.0454589	0.0556853	-0.0308	-0.641708
TCF7	TCF7	-17.5264	1.1931e-54	2.47237e-53	-0.335089	-0.644965
MEIS3	MEIS3	-15.4567	1.17e-45	1.74565e-44	-0.278852	-0.64573
MGA	MGA	-2.18531	0.0293724	0.0363983	-0.043887	-0.647543
EWSR1-FLI1	EWSR1-FLI1	2.65378	0.00816162	0.0107572	0.0528717	-0.648299
MEIS1	MEIS1	-16.5446	5.82345e-51	1.08607e-49	-0.273161	-0.652205
MAFG	MAFG	-0.697434	0.485794	0.516242	-0.0101421	-0.652947
POU6F1	POU6F1	-6.85433	1.9631e-11	4.45129e-11	-0.145123	-0.655968
SP4	SP4	-4.45837	1.0007e-05	1.62996e-05	-0.0729874	-0.656839
TBX19	TBX19	-6.29779	6.37513e-10	1.33217e-09	-0.0911043	-0.659847
MEIS2	MEIS2	-14.5225	5.7244e-41	7.00066e-40	-0.222097	-0.660304
MSANTD3	MSANTD3	-0.124235	0.901171	0.90481	-0.00165465	-0.66311
FOSB::JUN	FOSB::JUN	9.76979	1.3922e-20	5.67529e-20	0.259407	-0.666329
FOSB::JUNB(VAR.2)	FOSB::JUNB(VAR.2)	9.02403	5.31719e-18	1.79847e-17	0.251963	-0.667422
TFE3	TFE3	-6.03675	2.90581e-09	5.93901e-09	-0.0978395	-0.671176
ZNF460	ZNF460	1.25067	0.211424	0.240064	0.0143834	-0.671803
PBX1	PBX1	-7.28119	1.0766e-12	2.63326e-12	-0.124529	-0.673297
JUN::JUNB	JUN::JUNB	-1.03301	0.301948	0.3347	-0.0216847	-0.67488
MAZ	MAZ	-7.2937	8.58367e-13	2.12034e-12	-0.126201	-0.675142
SOX15	SOX15	-11.5795	1.25315e-28	7.60042e-28	-0.221056	-0.680396
NR2F6(VAR.2)	NR2F6(VAR.2)	-9.22823	5.66211e-19	2.03074e-18	-0.194356	-0.680968
NR3C1	NR3C1	-1.77298	0.0767425	0.0915999	-0.0351318	-0.686207
NR1D2	NR1D2	-13.4186	4.63766e-35	3.8873e-34	-0.210187	-0.691307
USF1	USF1	-11.1927	3.45905e-26	1.92571e-25	-0.174082	-0.693787
ZNF136	ZNF136	-1.2938	0.19629	0.224245	-0.0205941	-0.695353
SNAI2	SNAI2	1.08174	0.279824	0.312498	0.0219311	-0.697794
PITX1	PITX1	-17.1415	7.4671e-58	1.74077e-56	-0.225366	-0.70202
NR2F6	NR2F6	-14.3716	3.16389e-39	3.3718e-38	-0.301525	-0.702105
ZNF148	ZNF148	-3.629	0.000308776	0.000460693	-0.0529299	-0.712111
KLF3	KLF3	-0.161319	0.871902	0.880161	-0.00314029	-0.720336
LHX4	LHX4	-9.58116	4.14416e-20	1.63574e-19	-0.171049	-0.72263
ZNF684	ZNF684	-5.62126	2.98646e-08	5.65456e-08	-0.108002	-0.725043
ZNF682	ZNF682	-2.0772	0.0381823	0.0470033	-0.0363844	-0.726314
NR2F6(VAR.3)	NR2F6(VAR.3)	-12.8014	9.77611e-33	6.75275e-32	-0.277035	-0.727164
SREBF2(VAR.2)	SREBF2(VAR.2)	-0.964708	0.335098	0.369251	-0.016192	-0.733241
TP73	TP73	-5.4116	9.22599e-08	1.67868e-07	-0.0849975	-0.735039
GCM1	GCM1	3.5022	0.000496718	0.00072515	0.0863867	-0.740116
SP3	SP3	-4.19715	3.14316e-05	4.93642e-05	-0.0723918	-0.756741
TCF7L2	TCF7L2	-18.5151	3.39702e-60	8.73855e-59	-0.368972	-0.762298
SOX4	SOX4	-17.6439	2.66999e-61	7.37708e-60	-0.366121	-0.765857
MITF	MITF	-6.52423	1.59187e-10	3.45214e-10	-0.111196	-0.768384
TGIF1	TGIF1	-13.0831	1.59913e-34	1.2691e-33	-0.201652	-0.772009
RXRA::VDR	RXRA::VDR	-11.7465	1.60192e-28	9.63733e-28	-0.177954	-0.77423
NR1H2::RXRA	NR1H2::RXRA	-14.361	3.64086e-39	3.82547e-38	-0.286196	-0.776366
ZFX	ZFX	0.146364	0.88368	0.890845	0.00227204	-0.78078
USF2	USF2	-10.0664	6.55568e-22	2.77871e-21	-0.154542	-0.782023
ZNF317	ZNF317	-9.34122	1.93536e-19	7.21888e-19	-0.208521	-0.783043
EBF1	EBF1	-9.30362	5.44908e-19	1.96377e-18	-0.177856	-0.783822
ESRRG	ESRRG	-12.462	4.07049e-31	2.73567e-30	-0.190036	-0.788292
NR2C1	NR2C1	-13.0932	5.81445e-34	4.51831e-33	-0.26135	-0.791159
TWIST2	TWIST2	23.1959	2.57732e-79	6.40895e-77	0.525368	-0.792274
DMRT1	DMRT1	-7.46231	3.59756e-13	9.06681e-13	-0.102451	-0.794952
CUX1	CUX1	-9.2025	9.5267e-19	3.36821e-18	-0.158801	-0.794994
TBX18	TBX18	-4.26323	2.43608e-05	3.86663e-05	-0.0861515	-0.804733
SP1	SP1	-5.91101	6.01335e-09	1.20915e-08	-0.119577	-0.805074
RBPJ	RBPJ	-0.326631	0.74407	0.761422	-0.00418727	-0.806502
NFE2L1	NFE2L1	-7.65397	8.01941e-14	2.07725e-13	-0.170894	-0.806543
JUN(VAR.2)	JUN(VAR.2)	-2.50529	0.012451	0.0161819	-0.0494967	-0.807681
ZNF75D	ZNF75D	-1.44403	0.149283	0.173466	-0.0239091	-0.80995
PAX6	PAX6	-7.46559	3.28726e-13	8.31288e-13	-0.120733	-0.8108
RXRA	RXRA	-14.2033	1.26258e-38	1.30818e-37	-0.315031	-0.812279
PLAG1	PLAG1	-1.79187	0.0736876	0.0883778	-0.0321582	-0.826592
TFAP2A(VAR.3)	TFAP2A(VAR.3)	-2.17241	0.0302636	0.0374405	-0.0309926	-0.832059
TBX3	TBX3	-4.41389	1.27447e-05	2.06237e-05	-0.0697953	-0.832439
ESRRA	ESRRA	-13.4668	3.14237e-35	2.69449e-34	-0.21383	-0.833122
GLI3	GLI3	-6.62239	8.69717e-11	1.90267e-10	-0.117614	-0.835192
GLI2	GLI2	-8.51908	1.70485e-16	5.14906e-16	-0.174531	-0.838909
FOXK1	FOXK1	-9.62876	1.88602e-20	7.60525e-20	-0.15947	-0.842302
PKNOX1	PKNOX1	-15.1356	3.21436e-42	4.20686e-41	-0.280354	-0.847641
PPARA::RXRA	PPARA::RXRA	-13.751	7.66367e-37	6.97207e-36	-0.286633	-0.863974
NFE2L2	NFE2L2	-8.56505	1.05608e-16	3.22883e-16	-0.19081	-0.864044
PAX9	PAX9	-6.2527	8.08982e-10	1.68576e-09	-0.12529	-0.86665
ESRRB	ESRRB	-12.9233	4.48428e-33	3.21661e-32	-0.186447	-0.868507
NR3C2	NR3C2	-3.04175	0.00245051	0.00335427	-0.0470396	-0.869972
RXRB(VAR.2)	RXRB(VAR.2)	-10.5753	8.77182e-24	4.27698e-23	-0.16828	-0.881586
RXRB	RXRB	-13.9737	1.40256e-37	1.34143e-36	-0.281527	-0.885773
SMAD2::SMAD3	SMAD2::SMAD3	-2.57238	0.0103017	0.0134452	-0.0518644	-0.886119
BACH1::MAFK	BACH1::MAFK	-8.19657	1.77405e-15	5.03209e-15	-0.172337	-0.889012
ESR2	ESR2	-15.2096	1.73269e-42	2.30819e-41	-0.301106	-0.893356
REST	REST	-5.99151	3.59948e-09	7.33665e-09	-0.0732518	-0.893467
BACH2	BACH2	-3.02664	0.00256067	0.00349864	-0.0636505	-0.896529
ZNF652	ZNF652	-4.71354	3.06811e-06	5.20184e-06	-0.0705725	-0.897445
TGIF2	TGIF2	-13.8349	7.15121e-38	7.01948e-37	-0.271494	-0.898327
FOXP2	FOXP2	-8.53622	1.0215e-16	3.13595e-16	-0.130216	-0.899736
FOXJ2	FOXJ2	-10.4998	8.43413e-24	4.13938e-23	-0.147476	-0.901454
TFEB	TFEB	-4.34576	1.64549e-05	2.63987e-05	-0.0663201	-0.914836
RORA	RORA	-13.9351	1.74047e-37	1.64353e-36	-0.277815	-0.915839
RARG(VAR.3)	RARG(VAR.3)	-11.8115	1.06168e-28	6.49194e-28	-0.18786	-0.916303
RARG(VAR.2)	RARG(VAR.2)	-10.3927	4.13836e-23	1.96638e-22	-0.195088	-0.91976
FOXO3	FOXO3	-9.52217	4.65072e-20	1.81646e-19	-0.17766	-0.921822
BACH1	BACH1	-8.09539	3.42713e-15	9.57541e-15	-0.17992	-0.925054
RORA(VAR.2)	RORA(VAR.2)	-9.22001	7.55643e-19	2.68433e-18	-0.163067	-0.927416
RARG	RARG	-10.4366	2.37e-23	1.13335e-22	-0.175874	-0.927609
SREBF2	SREBF2	-8.75744	2.91657e-17	9.29813e-17	-0.15764	-0.928669
HLTF	HLTF	-4.49561	8.39841e-06	1.38305e-05	-0.0717849	-0.929276
FOXP1	FOXP1	-9.19307	6.98155e-19	2.49198e-18	-0.150995	-0.932366
NR6A1	NR6A1	-12.1537	6.20119e-30	3.95392e-29	-0.256926	-0.933823
ZKSCAN1	ZKSCAN1	-3.61998	0.00032199	0.000478495	-0.0661473	-0.936849
SMAD2::SMAD3::SMAD4	SMAD2::SMAD3::SMAD4	-8.5759	1.13118e-16	3.44431e-16	-0.155025	-0.942058
FOXK2	FOXK2	-9.48908	5.5114e-20	2.13031e-19	-0.144802	-0.944764
NR2C2	NR2C2	-12.3708	6.19227e-31	4.1245e-30	-0.244503	-0.945303
NR2C2(VAR.2)	NR2C2(VAR.2)	-14.5503	4.23423e-40	5.01387e-39	-0.240381	-0.946222
FOXJ3	FOXJ3	-7.03501	5.89729e-12	1.38345e-11	-0.106854	-0.947656
TBX2	TBX2	-7.8039	4.73206e-14	1.25182e-13	-0.133346	-0.952057
EBF3	EBF3	-6.82591	2.49557e-11	5.64149e-11	-0.123807	-0.955232
ZNF423	ZNF423	-4.02421	6.46954e-05	0.00010013	-0.0551442	-0.963391
TCF7L1	TCF7L1	-17.3192	2.66816e-52	5.23801e-51	-0.313684	-0.969595
FOXN3	FOXN3	-7.43169	4.1946e-13	1.05359e-12	-0.137844	-0.971852
MECOM	MECOM	-18.7757	1.03439e-58	2.48921e-57	-0.348601	-0.98021
PBX3	PBX3	-14.4337	2.27733e-39	2.53565e-38	-0.249869	-0.986663

## Sheet: e.muscle
	names	scores	pvals	pvals_adj	logfoldchanges	correlation
HOXC9	HOXC9	10.2268	7.36345e-18	5.49313e-17	0.981355	0.971348
RFX4	RFX4	9.43842	1.35226e-15	8.05552e-15	2.9118	0.97028
MYF6	MYF6	-9.10188	1.43893e-17	1.02232e-16	-0.641325	0.957221
ZIC1::ZIC2	ZIC1::ZIC2	19.1076	2.28201e-36	8.51188e-34	1.75861	0.948675
ZIC2	ZIC2	20.3277	7.92584e-39	5.91268e-36	1.33348	0.93721
RFX3	RFX3	9.10779	7.41142e-15	4.12606e-14	2.45828	0.909534
NFIX	NFIX	3.15236	0.00210024	0.00349727	0.193539	0.903394
SOX2	SOX2	10.729	1.25354e-18	1.03904e-17	1.30156	0.895729
HOXC10	HOXC10	11.05	1.06452e-19	9.80406e-19	0.913736	0.886771
NFIA	NFIA	4.33644	3.2386e-05	6.61916e-05	0.226436	0.885523
MEIS3	MEIS3	6.04564	1.75454e-08	5.25658e-08	0.534857	0.884957
PAX3(VAR.2)	PAX3(VAR.2)	9.44148	1.88584e-16	1.20243e-15	0.963356	0.875509
ZIC1	ZIC1	8.22061	3.94297e-13	1.84997e-12	0.739667	0.868095
HOXD10	HOXD10	11.6951	4.07802e-21	4.60939e-20	0.870659	0.866408
RUNX2	RUNX2	4.38958	2.46124e-05	5.12873e-05	0.378248	0.85589
FOXC2	FOXC2	-5.85599	2.76671e-08	7.96899e-08	-0.307356	0.854032
HOXA1	HOXA1	3.93511	0.000147856	0.000277137	0.356713	0.852076
STAT3	STAT3	0.236353	0.813595	0.837162	0.0126796	0.85112
CDX2	CDX2	15.8845	8.72506e-30	5.00684e-28	1.45977	0.849986
MSC	MSC	-7.13656	7.95914e-12	3.23109e-11	-0.573297	0.849099
AR	AR	2.53692	0.012527	0.0188791	0.160141	0.845119
TEAD3	TEAD3	1.72388	0.0873633	0.114339	0.109428	0.839238
ZNF143	ZNF143	6.46854	2.4914e-09	8.18761e-09	0.609856	0.826311
NFIX(VAR.2)	NFIX(VAR.2)	3.80458	0.000239825	0.00043958	0.491689	0.823168
WT1	WT1	-2.3304	0.0211754	0.0310961	-0.109802	0.821467
ZNF341	ZNF341	5.21317	5.75103e-07	1.41127e-06	0.393692	0.819011
HOXD11	HOXD11	10.8906	3.45473e-19	2.99677e-18	0.787518	0.816451
LEF1	LEF1	11.8441	3.15046e-21	3.79071e-20	1.23462	0.813602
RFX7	RFX7	8.63861	7.33043e-14	3.77138e-13	1.43273	0.796056
MYOD1	MYOD1	-9.26988	4.63147e-18	3.56193e-17	-0.579281	0.795408
ZIC5	ZIC5	1.86982	0.0641241	0.0851184	0.0878725	0.795334
MYOG	MYOG	-5.77737	2.09683e-08	6.1584e-08	-0.664997	0.792438
FOXF1	FOXF1	-0.289338	0.772742	0.807375	-0.0189372	0.790141
TFAP2B	TFAP2B	-0.853408	0.395153	0.449366	-0.0380639	0.772799
RFX2	RFX2	9.43881	1.36058e-15	8.05552e-15	2.41309	0.762291
CEBPB	CEBPB	-1.91069	0.0585308	0.0788159	-0.0929287	0.757877
PLAGL1	PLAGL1	7.88619	2.63657e-12	1.10499e-11	0.611309	0.75392
HOXB8	HOXB8	7.95971	2.0923e-12	8.91919e-12	0.951229	0.752035
NR2E3	NR2E3	3.96052	0.000130928	0.000248139	0.198219	0.745726
MEIS1(VAR.2)	MEIS1(VAR.2)	7.24529	4.59254e-11	1.75694e-10	0.812676	0.744246
FLI1	FLI1	-9.87486	2.32856e-17	1.63878e-16	-0.545399	0.740163
SOX9	SOX9	11.3818	4.82045e-20	4.85954e-19	1.10518	0.736851
SOX12	SOX12	14.7204	6.57784e-28	2.3367e-26	1.49333	0.736394
MEIS2(VAR.2)	MEIS2(VAR.2)	8.09542	7.87475e-13	3.49676e-12	1.01735	0.734932
RFX1	RFX1	8.94179	1.71999e-14	9.3658e-14	2.4707	0.73334
ARID3A	ARID3A	8.65874	4.15508e-14	2.16762e-13	0.685831	0.732017
HOXB9	HOXB9	9.442	6.07643e-16	3.74629e-15	0.73943	0.729283
FOXC1	FOXC1	-7.86488	7.97883e-13	3.52201e-12	-0.571756	0.727581
GATA3	GATA3	1.9707	0.0510215	0.0695833	0.101552	0.720243
NFYA	NFYA	12.0814	7.86776e-22	1.01196e-20	1.11142	0.72
SIX1	SIX1	-12.7723	9.73458e-25	2.2006e-23	-0.55393	0.707695
HNF1B	HNF1B	-8.11246	3.15981e-13	1.50141e-12	-0.509638	0.707468
ESX1	ESX1	4.13411	7.00559e-05	0.000137531	0.299807	0.7005
MYF5	MYF5	-7.14688	9.09101e-12	3.62668e-11	-0.698113	0.698743
TFAP2B(VAR.3)	TFAP2B(VAR.3)	0.878148	0.381744	0.436112	0.0538584	0.698024
SOX21	SOX21	7.35394	2.8499e-11	1.10157e-10	0.701986	0.694101
FOXF2	FOXF2	2.22867	0.0274732	0.0396422	0.12954	0.693823
LHX6	LHX6	3.5287	0.000603931	0.00106864	0.305802	0.690645
HES6	HES6	-7.22437	5.07926e-11	1.93323e-10	-0.483276	0.690617
STAT6	STAT6	0.300266	0.764504	0.799888	0.0153147	0.690338
NRF1	NRF1	2.41549	0.0172917	0.0256453	0.165218	0.688553
TFAP2B(VAR.2)	TFAP2B(VAR.2)	-0.347324	0.728966	0.765927	-0.022145	0.68783
FOXD2	FOXD2	-5.49286	1.30163e-07	3.43115e-07	-0.25962	0.685513
VSX2	VSX2	1.97989	0.0501887	0.0687733	0.12388	0.67513
SIX2	SIX2	-14.6775	2.59933e-30	1.76282e-28	-0.778252	0.671846
NFYC	NFYC	11.9671	1.16956e-21	1.45415e-20	1.10328	0.667434
HOXD9	HOXD9	15.5759	4.9635e-29	2.64484e-27	1.75593	0.667265
GBX2	GBX2	4.8391	4.41881e-06	9.929e-06	0.469641	0.666137
SOX6	SOX6	12.047	2.0402e-21	2.49506e-20	2.03255	0.66382
NR5A2	NR5A2	-1.75022	0.0828288	0.108786	-0.0885232	0.659421
STAT1	STAT1	-2.65246	0.00914481	0.0140371	-0.12118	0.659033
HOXC12	HOXC12	11.2425	5.26057e-20	5.23251e-19	1.05088	0.658356
HOXB7	HOXB7	5.46798	3.04985e-07	7.76514e-07	0.437183	0.657816
PITX3	PITX3	-10.4691	1.43279e-20	1.50544e-19	-0.517804	0.652049
SOX11	SOX11	6.16839	1.0115e-08	3.13103e-08	0.48114	0.651102
TBX5	TBX5	-9.15669	1.54965e-15	8.96154e-15	-0.521807	0.640969
FOXD1	FOXD1	-0.254611	0.799427	0.828282	-0.0156391	0.638342
ELK3	ELK3	-6.37885	3.58415e-09	1.16759e-08	-0.291282	0.635325
NOTO	NOTO	3.94016	0.000141631	0.00026681	0.368227	0.633167
PKNOX2	PKNOX2	-9.35612	5.03671e-18	3.83407e-17	-0.535047	0.628939
HOXA5	HOXA5	4.00994	0.000111596	0.000212918	0.308058	0.623078
GRHL2	GRHL2	2.10123	0.037626	0.0527613	0.11868	0.621245
ZBTB26	ZBTB26	-2.3203	0.0220247	0.0321535	-0.144174	0.61161
ISX	ISX	4.17467	5.95993e-05	0.000117934	0.340314	0.606797
PITX1	PITX1	-7.86409	4.3982e-13	2.03793e-12	-0.28743	0.606563
POU3F1	POU3F1	1.68178	0.0952974	0.123853	0.0850552	0.606004
MSGN1	MSGN1	-2.71981	0.00745913	0.0115686	-0.114345	0.605334
TFAP2A(VAR.2)	TFAP2A(VAR.2)	-1.22576	0.222819	0.264265	-0.0530069	0.605199
JUNB(VAR.2)	JUNB(VAR.2)	-4.12165	6.88346e-05	0.00013549	-0.270987	0.602547
FOS	FOS	-5.87397	3.73091e-08	1.05029e-07	-0.282774	0.60059
TLX2	TLX2	4.02479	0.000104776	0.000201451	0.386793	0.598975
SRY	SRY	3.52586	0.000615836	0.00108608	0.167283	0.596775
TFAP2C	TFAP2C	-0.113136	0.910117	0.922482	-0.00449005	0.596771
ALX1	ALX1	5.87147	4.03628e-08	1.12353e-07	0.428222	0.591681
FOXA2	FOXA2	-0.627255	0.531575	0.579758	-0.0426383	0.591576
E2F1	E2F1	1.71591	0.0886803	0.115859	0.109699	0.590035
ELF2	ELF2	-7.90169	9.41954e-13	4.13352e-12	-0.371609	0.584774
HOXA9	HOXA9	5.64009	1.11093e-07	2.95984e-07	0.402164	0.584662
RAX	RAX	4.07112	8.86958e-05	0.00017276	0.37718	0.579847
FOS::JUNB	FOS::JUNB	-5.94274	2.89156e-08	8.29657e-08	-0.343963	0.579783
ZIC3	ZIC3	4.81386	4.60512e-06	1.03166e-05	0.345053	0.575461
FOS::JUND	FOS::JUND	-5.75883	6.83356e-08	1.84037e-07	-0.343822	0.573786
TGIF1	TGIF1	-7.72715	2.61325e-13	1.2659e-12	-0.538428	0.573453
ATF6	ATF6	-0.725801	0.469415	0.51956	-0.0396407	0.572517
HES2	HES2	-0.418521	0.676347	0.718698	-0.0327019	0.572178
FOS::JUN	FOS::JUN	-5.42496	3.09493e-07	7.80007e-07	-0.332795	0.571774
PITX2	PITX2	-17.2941	7.30299e-33	6.81004e-31	-0.679829	0.570653
SMAD3	SMAD3	-3.13892	0.00209279	0.00349266	-0.187253	0.569543
PAX3	PAX3	4.61749	9.4336e-06	2.03395e-05	0.428731	0.567042
ZIC4	ZIC4	4.36564	2.84787e-05	5.90141e-05	0.262183	0.566339
ATF1	ATF1	-1.47857	0.141971	0.176812	-0.0857532	0.565536
MNX1	MNX1	5.53822	2.07116e-07	5.36487e-07	0.359714	0.563276
MAFA	MAFA	3.0225	0.00311548	0.00504153	0.162188	0.562464
FOXA3	FOXA3	0.265551	0.790974	0.822966	0.014442	0.561677
HOXD8	HOXD8	7.95971	2.0923e-12	8.91919e-12	0.951229	0.560398
REL	REL	-0.0709755	0.943543	0.948629	-0.00416957	0.556595
ZBED1	ZBED1	0.85133	0.396297	0.449842	0.0479677	0.551374
PAX7	PAX7	4.7311	5.98046e-06	1.33177e-05	0.299507	0.547544
PAX1	PAX1	-5.15289	9.66703e-07	2.28215e-06	-0.282205	0.547266
TFAP2A	TFAP2A	1.52253	0.130423	0.162974	0.10109	0.543202
NFIC	NFIC	5.84803	5.48347e-08	1.49294e-07	0.785379	0.541354
NFIC(VAR.2)	NFIC(VAR.2)	4.22771	5.07116e-05	0.00010197	0.563303	0.536182
CTCF	CTCF	2.62473	0.00977425	0.0149112	0.248729	0.534139
SOX10	SOX10	14.5258	7.45699e-27	2.31788e-25	1.52501	0.534088
FOXL1	FOXL1	1.39873	0.164198	0.20015	0.0825628	0.530808
DLX3	DLX3	4.95264	2.64225e-06	6.02789e-06	0.383993	0.52444
HOXA10	HOXA10	12.5549	1.16952e-22	1.74493e-21	1.40425	0.523926
POU5F1::SOX2	POU5F1::SOX2	8.47972	9.57663e-14	4.89327e-13	0.757557	0.516043
BHLHE41	BHLHE41	-0.710431	0.478841	0.527645	-0.0467812	0.515519
STAT4	STAT4	-1.56998	0.119129	0.150119	-0.0779361	0.509879
EVX1	EVX1	2.44058	0.016299	0.0242695	0.221541	0.507292
EBF2	EBF2	-10.3184	5.67359e-18	4.27525e-17	-0.454543	0.506534
MEIS1	MEIS1	6.2267	8.49828e-09	2.68632e-08	0.693773	0.50065
E2F3	E2F3	3.59727	0.000473003	0.000846187	0.240144	0.499534
EVX2	EVX2	2.79958	0.00607676	0.00956384	0.206435	0.497424
ZBTB14	ZBTB14	2.13746	0.0346283	0.0489256	0.108752	0.496612
YY2	YY2	1.16768	0.24515	0.290289	0.0711432	0.494144
OSR1	OSR1	6.58043	1.76736e-09	5.88594e-09	0.360213	0.489041
STAT5A::STAT5B	STAT5A::STAT5B	-2.40323	0.0177994	0.0263459	-0.104183	0.487309
FOSL2::JUN	FOSL2::JUN	-6.04516	1.79413e-08	5.35367e-08	-0.375366	0.483494
FOSL2::JUNB	FOSL2::JUNB	-5.93598	3.0144e-08	8.61586e-08	-0.389188	0.473911
HOXC11	HOXC11	10.6774	8.53908e-19	7.15747e-18	0.928245	0.470986
LHX3	LHX3	3.27554	0.00136716	0.00230225	0.173148	0.469946
TEAD1	TEAD1	-0.224683	0.822612	0.843125	-0.0148543	0.468827
E2F8	E2F8	0.365756	0.715177	0.753563	0.0235273	0.463774
OVOL2	OVOL2	0.760589	0.448462	0.500078	0.0548516	0.462183
CRX	CRX	-5.91317	1.95933e-08	5.80024e-08	-0.279728	0.460347
KLF16	KLF16	4.91183	2.50993e-06	5.76125e-06	0.249731	0.458248
HOXB3	HOXB3	3.30972	0.00126108	0.00212842	0.30067	0.456647
ZNF410	ZNF410	4.28145	3.73471e-05	7.5709e-05	0.222535	0.443173
NFIC::TLX1	NFIC::TLX1	2.90776	0.00444726	0.00705884	0.306816	0.441454
HINFP	HINFP	3.09798	0.00236988	0.00392873	0.273991	0.440254
SPIC	SPIC	-6.17618	1.01716e-08	3.13556e-08	-0.274522	0.440242
RELA	RELA	-0.905643	0.366967	0.421814	-0.0417661	0.438211
FOSL2	FOSL2	-6.0001	2.11665e-08	6.19224e-08	-0.371369	0.437809
FOSL2::JUND	FOSL2::JUND	-6.31678	4.91037e-09	1.59267e-08	-0.41648	0.436837
DLX6	DLX6	4.21243	5.28854e-05	0.000106055	0.282361	0.42346
POU2F2	POU2F2	-1.99818	0.0481709	0.0665472	-0.129847	0.422015
SHOX	SHOX	4.17467	5.95993e-05	0.000117934	0.340314	0.421324
CDX4	CDX4	15.4038	1.26503e-28	5.89819e-27	1.65547	0.420968
MAFG	MAFG	2.32351	0.0219752	0.0321441	0.106123	0.418442
SMAD4	SMAD4	1.81937	0.070971	0.0940397	0.159242	0.418022
PRRX1	PRRX1	4.17467	5.95993e-05	0.000117934	0.340314	0.416433
PROX1	PROX1	-3.60298	0.00045616	0.000818018	-0.162895	0.41438
STAT5A	STAT5A	-2.24627	0.026612	0.0384739	-0.141852	0.414323
TFEC	TFEC	1.62	0.108021	0.137514	0.106968	0.413714
DLX2	DLX2	6.27252	6.89158e-09	2.216e-08	0.485001	0.412681
EMX1	EMX1	3.07982	0.0026414	0.004293	0.283228	0.411858
SHOX2	SHOX2	4.17467	5.95993e-05	0.000117934	0.340314	0.405282
PBX2	PBX2	5.50012	2.3944e-07	6.1807e-07	0.536286	0.403184
ZNF282	ZNF282	0.196955	0.844195	0.862697	0.0135475	0.403034
TBX19	TBX19	-0.607436	0.544726	0.590648	-0.0374823	0.399381
TEAD4	TEAD4	0.246576	0.805655	0.832436	0.0136968	0.397311
POU3F3	POU3F3	0.563915	0.573875	0.62045	0.0350416	0.397159
EN2	EN2	5.83579	5.69582e-08	1.54512e-07	0.570135	0.395148
MSX1	MSX1	6.16689	1.25573e-08	3.82356e-08	0.668298	0.39376
RFX5	RFX5	9.41894	1.52108e-15	8.93486e-15	2.1514	0.389443
MAF	MAF	2.19288	0.0304265	0.0433999	0.110482	0.387899
TFAP2A(VAR.3)	TFAP2A(VAR.3)	0.856011	0.393774	0.448482	0.0615779	0.387568
NR2E1	NR2E1	-1.53389	0.127804	0.159969	-0.109275	0.385728
POU4F2	POU4F2	0.608852	0.543833	0.590538	0.0461297	0.382888
BHLHA15	BHLHA15	-9.84138	4.32609e-17	2.9856e-16	-0.428095	0.382413
TBX20	TBX20	1.2315	0.220503	0.262353	0.0923812	0.378351
HOXA11	HOXA11	12.2172	2.49542e-22	3.44738e-21	1.20266	0.376292
PHOX2B	PHOX2B	1.9773	0.0502432	0.0687733	0.132391	0.375648
SNAI1	SNAI1	-7.39483	2.43163e-11	9.44789e-11	-0.361501	0.3735
TCF12	TCF12	-6.55772	3.03284e-10	1.08253e-09	-0.713945	0.37327
GLI2	GLI2	3.70631	0.000322768	0.00058728	0.226432	0.372501
SOX13	SOX13	11.1656	1.42308e-19	1.29466e-18	1.40414	0.365899
SOX4	SOX4	12.9224	2.25372e-23	3.82109e-22	1.56475	0.363663
BCL6B	BCL6B	0.280218	0.779803	0.813613	0.0113765	0.358512
HOXD13	HOXD13	11.2805	8.40904e-20	7.84143e-19	1.3756	0.357607
PLAGL2	PLAGL2	10.5173	2.6809e-18	2.10522e-17	1.02438	0.353896
BCL6	BCL6	-3.0825	0.00256177	0.00422806	-0.127187	0.352878
NFATC1	NFATC1	-1.87895	0.0628085	0.0839698	-0.092514	0.351951
TFAP2C(VAR.2)	TFAP2C(VAR.2)	-1.02211	0.308727	0.358738	-0.0601282	0.351474
NFYB	NFYB	7.68321	6.03288e-12	2.47282e-11	0.53119	0.347587
FOSL1::JUND	FOSL1::JUND	-4.68666	7.4819e-06	1.6368e-05	-0.306004	0.342122
STAT5B	STAT5B	-2.21149	0.0290073	0.0416143	-0.116984	0.340963
DMRT1	DMRT1	1.41729	0.158916	0.196929	0.0863609	0.338044
ATOH1	ATOH1	-13.7641	2.94165e-26	8.44028e-25	-0.576127	0.337078
MSX2	MSX2	6.52192	2.31544e-09	7.64299e-09	0.646789	0.336316
IRF2	IRF2	-3.81017	0.000216446	0.000399675	-0.225944	0.332136
NEUROD1	NEUROD1	-15.7809	1.62958e-35	3.03916e-33	-0.804943	0.331653
ZBTB18	ZBTB18	-15.5843	1.04312e-31	7.78164e-30	-0.849399	0.324753
NEUROG1	NEUROG1	-11.8516	5.42092e-22	7.09475e-21	-0.570777	0.323706
CEBPD	CEBPD	1.67749	0.0961447	0.124521	0.0879165	0.320964
MZF1	MZF1	-1.94835	0.0537952	0.0728335	-0.113001	0.320307
FOSL1::JUN	FOSL1::JUN	-5.84992	4.48519e-08	1.24385e-07	-0.345374	0.31739
FOSL1::JUNB	FOSL1::JUNB	-5.59008	1.49359e-07	3.90953e-07	-0.355574	0.312933
KLF4	KLF4	4.46076	1.70512e-05	3.61368e-05	0.187771	0.311981
BSX	BSX	6.25535	7.87539e-09	2.50002e-08	0.596296	0.310323
TBX21	TBX21	-0.499399	0.61838	0.661852	-0.0309349	0.307336
LHX2	LHX2	5.67236	1.1197e-07	2.97259e-07	0.459591	0.305385
FOSL1	FOSL1	-5.9895	2.21205e-08	6.42097e-08	-0.43854	0.304434
HOXA6	HOXA6	5.87643	4.91453e-08	1.35286e-07	0.593481	0.301032
EMX2	EMX2	3.42832	0.00086264	0.00149311	0.318472	0.297275
NFATC2	NFATC2	-3.85681	0.000186872	0.000346783	-0.276637	0.294491
KLF17	KLF17	6.15897	9.30559e-09	2.90459e-08	0.341354	0.293066
GATA2	GATA2	1.23889	0.217921	0.259695	0.0715315	0.291241
TEAD2	TEAD2	1.12087	0.264609	0.309402	0.0828103	0.290641
ARID5A	ARID5A	-4.93777	2.75539e-06	6.26683e-06	-0.262735	0.28756
HMBOX1	HMBOX1	3.87359	0.00017809	0.000332137	0.22505	0.28612
HIC1	HIC1	3.77687	0.000259174	0.000473882	0.354957	0.285649
PDX1	PDX1	3.07982	0.0026414	0.004293	0.283228	0.285367
BHLHE22	BHLHE22	-12.0243	3.70872e-22	4.94054e-21	-0.623723	0.277937
NR3C1	NR3C1	0.527818	0.59867	0.643922	0.0354826	0.27544
CEBPE	CEBPE	-1.87389	0.0634788	0.0845628	-0.0899949	0.271833
ALX4	ALX4	6.96626	2.17518e-10	7.91555e-10	0.566285	0.271146
KLF10	KLF10	2.57661	0.0110274	0.0167544	0.154202	0.270495
NFATC4	NFATC4	-0.27192	0.786201	0.819143	-0.0200911	0.265902
CUX2	CUX2	0.674576	0.501293	0.549948	0.0434251	0.264402
KLF9	KLF9	-0.155985	0.876281	0.890607	-0.0087978	0.262192
PROP1	PROP1	8.18772	5.07586e-13	2.32306e-12	0.735605	0.261562
DRGX	DRGX	3.07982	0.0026414	0.004293	0.283228	0.260718
GFI1B	GFI1B	-0.713094	0.477233	0.526651	-0.0594798	0.257593
FOXP3	FOXP3	1.39873	0.164198	0.20015	0.0825628	0.256475
ONECUT2	ONECUT2	1.604	0.111374	0.141302	0.125256	0.254658
MTF1	MTF1	-0.440202	0.660557	0.703965	-0.0260905	0.253768
ZNF528	ZNF528	2.39166	0.0183513	0.0270555	0.156969	0.253654
CREB3L4	CREB3L4	2.21308	0.0288143	0.041497	0.213422	0.253351
EHF	EHF	-14.253	1.95665e-27	6.34636e-26	-0.758869	0.252192
SOX18	SOX18	12.7637	1.44154e-23	2.62289e-22	1.44322	0.249882
REST	REST	1.32126	0.188962	0.227731	0.0472494	0.24977
PBX1	PBX1	10.1114	1.06278e-17	7.77289e-17	1.01687	0.246991
ETS1	ETS1	-11.1059	2.57161e-20	2.62798e-19	-0.609997	0.24693
BHLHE40	BHLHE40	0.122323	0.902857	0.91637	0.0104102	0.245154
HNF4G	HNF4G	0.236402	0.813496	0.837162	0.0102339	0.241982
NFAT5	NFAT5	-2.3564	0.0201717	0.0296807	-0.0853722	0.23668
GLIS1	GLIS1	0.762068	0.447591	0.499855	0.0373924	0.228104
TFAP2C(VAR.3)	TFAP2C(VAR.3)	0.521875	0.602753	0.646984	0.0335517	0.224416
BACH2(VAR.2)	BACH2(VAR.2)	-1.82002	0.0713595	0.0943516	-0.0870656	0.215166
MEIS2	MEIS2	6.74147	4.63606e-10	1.62371e-09	0.714855	0.212842
ZNF449	ZNF449	3.10519	0.00238521	0.00394538	0.135321	0.212731
HOXA7	HOXA7	7.92079	2.39093e-12	1.0077e-11	0.623373	0.207403
LHX9	LHX9	4.02479	0.000104776	0.000201451	0.386793	0.205424
SPIB	SPIB	-9.73979	1.19926e-16	7.77952e-16	-0.508366	0.204293
GATA6	GATA6	-0.371001	0.71134	0.750579	-0.0194723	0.203828
JUN::JUNB(VAR.2)	JUN::JUNB(VAR.2)	-4.89392	3.04432e-06	6.90292e-06	-0.309984	0.203664
POU5F1	POU5F1	0.35284	0.724872	0.7627	0.0257024	0.202923
ETV4	ETV4	-12.2662	1.24886e-22	1.79164e-21	-0.589084	0.201085
PRRX2	PRRX2	4.02479	0.000104776	0.000201451	0.386793	0.198822
HOXB13	HOXB13	10.5282	1.95014e-18	1.5643e-17	0.816485	0.198363
JUN	JUN	-8.22991	2.30276e-13	1.12278e-12	-0.577476	0.195303
FOXQ1	FOXQ1	3.49359	0.000670264	0.00117375	0.167798	0.194405
MAFF	MAFF	2.76659	0.00657693	0.0103292	0.122721	0.192889
XBP1	XBP1	-1.86841	0.0640975	0.0851184	-0.133673	0.192697
BARX1	BARX1	5.50589	2.59935e-07	6.66363e-07	0.637968	0.192348
VENTX	VENTX	3.15828	0.00203462	0.00341085	0.250097	0.190228
SOX5	SOX5	5.81276	6.28737e-08	1.69941e-07	0.523351	0.172785
ZNF652	ZNF652	2.6786	0.00843797	0.0130056	0.179729	0.171041
VAX2	VAX2	3.32351	0.00121775	0.00206464	0.24309	0.170174
MYBL1	MYBL1	-1.12375	0.263456	0.308537	-0.0868943	0.166179
SOX15	SOX15	7.29586	5.60315e-11	2.1218e-10	0.754906	0.162558
FOSL2::JUN(VAR.2)	FOSL2::JUN(VAR.2)	-6.20687	6.81459e-09	2.20073e-08	-0.412618	0.162097
DMRTA2	DMRTA2	-1.29657	0.19719	0.236882	-0.0914939	0.161927
E2F4	E2F4	0.675943	0.500383	0.549758	0.0528995	0.158356
ETV3	ETV3	-4.71124	6.56137e-06	1.44816e-05	-0.206599	0.157489
ATOH7	ATOH7	-16.2212	1.26422e-32	1.0479e-30	-0.692164	0.155933
THAP1	THAP1	2.2853	0.0241082	0.0349898	0.171411	0.155905
KLF15	KLF15	0.793184	0.429239	0.482248	0.0551818	0.154672
TP73	TP73	-5.90132	3.84107e-08	1.07723e-07	-0.344056	0.152116
LHX1	LHX1	6.83444	5.52374e-10	1.91661e-09	0.514254	0.151798
SRF	SRF	1.15637	0.249902	0.295447	0.0909467	0.150092
JDP2	JDP2	-5.82722	4.95061e-08	1.35778e-07	-0.381665	0.145622
HSF1	HSF1	-3.43988	0.000809184	0.00140384	-0.187278	0.143941
HOXD12	HOXD12	11.5465	4.90238e-21	5.35763e-20	0.924282	0.143872
PTF1A(VAR.3)	PTF1A(VAR.3)	-12.7962	3.80303e-25	9.45686e-24	-0.600839	0.141447
EGR3	EGR3	-2.7354	0.00724175	0.0112549	-0.147865	0.139688
IRF7	IRF7	-3.44787	0.000792882	0.00137876	-0.149478	0.128936
ZNF317	ZNF317	-2.68095	0.00816502	0.012611	-0.139817	0.125839
TBP	TBP	6.67151	1.01708e-09	3.48048e-09	0.405364	0.123924
ZKSCAN1	ZKSCAN1	-0.787104	0.432854	0.485577	-0.033518	0.119068
ONECUT3	ONECUT3	-1.93823	0.0547664	0.074014	-0.128726	0.115358
TBR1	TBR1	0.494833	0.621639	0.664388	0.0325208	0.114643
SP8	SP8	5.24237	4.66291e-07	1.15183e-06	0.177841	0.112859
TBX3	TBX3	-6.96597	1.695e-10	6.22893e-10	-0.44684	0.112046
TCFL5	TCFL5	0.401816	0.688547	0.729625	0.032594	0.108673
POU3F2	POU3F2	1.77136	0.0791184	0.104138	0.104218	0.105068
HLF	HLF	-0.52718	0.599037	0.643922	-0.0324886	0.102245
EBF3	EBF3	-10.2257	8.66733e-18	6.40181e-17	-0.467378	0.101584
POU4F3	POU4F3	1.5386	0.126729	0.15889	0.118283	0.100828
DLX1	DLX1	2.20068	0.0298063	0.0425967	0.204705	0.10059
ISL2	ISL2	3.96558	0.000131055	0.000248139	0.330704	0.100176
HES1	HES1	-1.14244	0.255682	0.300849	-0.0873428	0.0994523
ZNF16	ZNF16	7.14976	6.95949e-11	2.62211e-10	0.593636	0.0987714
KLF13	KLF13	5.27632	6.28787e-07	1.53292e-06	0.40429	0.0985675
HOXC4	HOXC4	1.36901	0.173458	0.210406	0.0728307	0.0971825
GLIS3	GLIS3	0.0224397	0.982136	0.983454	0.00146797	0.0964216
TFEB	TFEB	2.55394	0.0119521	0.0180858	0.287175	0.0951522
TGIF2	TGIF2	-9.90852	5.44315e-20	5.34288e-19	-0.546655	0.0945995
HOXB5	HOXB5	3.93511	0.000147856	0.000277137	0.356713	0.0939829
MAFB	MAFB	2.39252	0.0182944	0.027025	0.185628	0.0937625
MLXIPL	MLXIPL	0.838015	0.403748	0.45627	0.0580218	0.0898764
NFATC3	NFATC3	-3.32465	0.00120099	0.00204087	-0.210787	0.0897871
GRHL1	GRHL1	0.7298	0.466845	0.517484	0.0377189	0.086372
TFDP1	TFDP1	1.03912	0.301023	0.35088	0.0384461	0.0863134
ARNT::HIF1A	ARNT::HIF1A	-1.89556	0.0605136	0.0811928	-0.125623	0.085472
E2F7	E2F7	-2.03346	0.0442498	0.0614718	-0.11448	0.083907
ARNT2	ARNT2	-0.302641	0.762701	0.799122	-0.0211321	0.0799717
ZSCAN29	ZSCAN29	4.85841	3.57852e-06	8.08961e-06	0.246406	0.078038
HNF1A	HNF1A	-9.23241	7.64073e-16	4.67212e-15	-0.587295	0.072969
FOSB::JUNB(VAR.2)	FOSB::JUNB(VAR.2)	-5.52115	1.87195e-07	4.86577e-07	-0.336188	0.0717791
ZBTB7B	ZBTB7B	0.381868	0.70326	0.744159	0.0215282	0.0717241
ZNF423	ZNF423	-0.847234	0.398651	0.45128	-0.0504928	0.0704417
ZBTB33	ZBTB33	-0.374683	0.708582	0.748729	-0.0235207	0.0686061
ELF3	ELF3	-11.2474	1.88704e-20	1.95518e-19	-0.615435	0.0650912
NHLH1	NHLH1	-4.81921	2.33421e-06	5.37446e-06	-0.452086	0.065026
HOXB6	HOXB6	6.04511	2.18172e-08	6.35766e-08	0.484023	0.0619621
CEBPA	CEBPA	-2.93613	0.00403453	0.00644488	-0.120085	0.0608409
POU6F2	POU6F2	3.99813	0.000111083	0.000212482	0.233317	0.060627
HIF1A	HIF1A	-1.41523	0.15975	0.197634	-0.0673281	0.0586425
BARX2	BARX2	-8.23857	2.74287e-13	1.31165e-12	-0.438966	0.0585317
HOXA13	HOXA13	12.7644	4.74908e-23	7.53791e-22	1.61777	0.0554588
MYC	MYC	-1.95974	0.0523582	0.0710168	-0.12486	0.0553394
SMAD5	SMAD5	-3.90895	0.000149498	0.000279512	-0.216516	0.0550899
TCF21	TCF21	-9.14433	1.21554e-17	8.80379e-17	-0.651325	0.0521946
KLF11	KLF11	3.15256	0.00200576	0.00337003	0.208944	0.0446331
POU1F1	POU1F1	1.44666	0.150683	0.187349	0.069369	0.0424275
EWSR1-FLI1	EWSR1-FLI1	-1.12694	0.26213	0.307467	-0.0659982	0.0422705
VDR	VDR	-5.94884	3.0677e-08	8.73474e-08	-0.264481	0.0421477
PTF1A	PTF1A	-17.1612	2.62737e-35	3.92004e-33	-0.560855	0.0371611
HAND2	HAND2	-16.5166	4.25275e-33	4.53222e-31	-0.780593	0.0355449
HOXA4	HOXA4	0.0523017	0.958384	0.962254	0.00229211	0.0347584
NOBOX	NOBOX	6.22625	8.57863e-09	2.70028e-08	0.617664	0.0314343
FOSB::JUNB	FOSB::JUNB	-5.8318	4.82414e-08	1.33289e-07	-0.34476	0.0292651
ISL1	ISL1	0.468012	0.6407	0.68378	0.0352157	0.029039
JUN::JUNB	JUN::JUNB	-6.62572	1.04456e-09	3.55818e-09	-0.363665	0.027845
MLX	MLX	1.40591	0.162384	0.199569	0.086475	0.0226397
DLX5	DLX5	6.4796	2.94769e-09	9.64465e-09	0.641415	0.0220429
FOSB::JUN	FOSB::JUN	-7.76813	2.11159e-12	8.95025e-12	-0.470169	0.0151039
ZNF136	ZNF136	-2.96813	0.00364318	0.00584476	-0.168946	0.0106635
SPDEF	SPDEF	-3.46831	0.000731668	0.00127529	-0.217153	0.00944407
KLF1	KLF1	0.618879	0.537013	0.584835	0.0359584	0.0080752
MAZ	MAZ	5.21513	8.77252e-07	2.09083e-06	0.406678	0.00468065
UNCX	UNCX	7.38499	2.24307e-11	8.76089e-11	0.585445	0.00447457
ZNF24	ZNF24	1.62733	0.106129	0.135568	0.131698	0.00433625
LIN54	LIN54	2.29152	0.0236614	0.0344754	0.1144	0.00261433
HOXB2	HOXB2	3.07982	0.0026414	0.004293	0.283228	0.00159789
JUN(VAR.2)	JUN(VAR.2)	-6.17918	9.80824e-09	3.04873e-08	-0.341254	0.00139696
RUNX1	RUNX1	6.98374	1.84736e-10	6.75553e-10	0.590406	0.000774607
SP9	SP9	-0.0108699	0.991342	0.991342	-0.000472472	-0.00257932
GLI3	GLI3	0.817573	0.415314	0.467307	0.0397348	-0.00536525
MIXL1	MIXL1	6.92892	2.67383e-10	9.63614e-10	0.595848	-0.00672597
TEF	TEF	-1.56927	0.119375	0.150175	-0.122617	-0.0082869
ZBTB7A	ZBTB7A	-9.17085	2.01581e-15	1.15677e-14	-0.517024	-0.00874636
LMX1B	LMX1B	8.08301	4.75843e-13	2.19123e-12	0.494612	-0.011195
OLIG3	OLIG3	-13.0388	1.64397e-24	3.4714e-23	-0.781021	-0.0132385
TCF4	TCF4	-5.04861	1.62203e-06	3.78136e-06	-0.278205	-0.0170956
TWIST1	TWIST1	-15.8223	3.55703e-30	2.21129e-28	-0.709836	-0.0171124
MNT	MNT	-1.64937	0.101797	0.131158	-0.0880818	-0.0182395
LHX8	LHX8	4.02479	0.000104776	0.000201451	0.386793	-0.0235716
TFAP4	TFAP4	-8.00307	3.05037e-14	1.62541e-13	-0.320401	-0.0241953
ESRRB	ESRRB	-4.00715	0.000105548	0.000202414	-0.254226	-0.025757
JUND	JUND	-5.60749	1.35128e-07	3.5495e-07	-0.402193	-0.0264076
IRF9	IRF9	-8.4375	1.12821e-13	5.72549e-13	-0.444589	-0.0265262
PLAG1	PLAG1	2.18494	0.0309323	0.0440372	0.158803	-0.0270132
TAL1::TCF3	TAL1::TCF3	-16.4036	8.12781e-36	2.02111e-33	-0.569556	-0.0292386
HNF4A	HNF4A	0.691624	0.490373	0.539555	0.0256431	-0.0314915
EGR1	EGR1	1.10709	0.27048	0.315771	0.0641129	-0.0319833
CREB3L2	CREB3L2	-4.40742	2.23541e-05	4.6712e-05	-0.278857	-0.0323914
PPARG	PPARG	0.628973	0.530575	0.579515	0.0383498	-0.0352371
NR1H4	NR1H4	3.15426	0.00207482	0.00347044	0.256281	-0.0421067
SCRT1	SCRT1	-3.55372	0.000528619	0.00094342	-0.16138	-0.04291
LHX4	LHX4	7.38499	2.24307e-11	8.76089e-11	0.585445	-0.0445925
IRF5	IRF5	-6.10855	1.07249e-08	3.2925e-08	-0.313072	-0.0462697
SP4	SP4	6.37899	1.88011e-09	6.23362e-09	0.20687	-0.049273
ETV2	ETV2	-12.2264	5.45364e-23	8.30288e-22	-0.630866	-0.0494723
FOXA1	FOXA1	-1.50524	0.134408	0.167672	-0.0818854	-0.0532864
ELK1	ELK1	-4.30715	3.15825e-05	6.47267e-05	-0.216867	-0.0534185
ARNTL	ARNTL	1.65683	0.100287	0.129661	0.126148	-0.0537224
ERF	ERF	-11.7088	9.577e-22	1.21092e-20	-0.562455	-0.0559518
HOXC8	HOXC8	5.19345	9.63038e-07	2.28072e-06	0.5307	-0.0561958
LMX1A	LMX1A	8.22751	3.20361e-13	1.51259e-12	0.581895	-0.0631604
GSC	GSC	-7.93415	2.63597e-13	1.26867e-12	-0.373028	-0.0639077
NR1I3	NR1I3	0.731117	0.466127	0.517457	0.0391113	-0.0640122
GATA4	GATA4	1.87459	0.0634228	0.0845628	0.103848	-0.0657342
ELK4	ELK4	-10.6628	4.57601e-19	3.87921e-18	-0.556175	-0.0663727
HOXC13	HOXC13	14.8481	6.48884e-28	2.3367e-26	1.09264	-0.0731759
TCF21(VAR.2)	TCF21(VAR.2)	-12.0573	1.31591e-22	1.85221e-21	-0.661722	-0.0742809
FOSL1::JUN(VAR.2)	FOSL1::JUN(VAR.2)	-5.2512	6.446e-07	1.56636e-06	-0.24965	-0.0743361
HOXD3	HOXD3	1.37846	0.170986	0.207745	0.0788128	-0.0764996
MYBL2	MYBL2	0.897384	0.371419	0.426274	0.035745	-0.0771783
RELB	RELB	1.70495	0.0907492	0.118355	0.108437	-0.0810281
BATF::JUN	BATF::JUN	-5.3556	4.24291e-07	1.05156e-06	-0.394618	-0.0834045
FOSL2::JUND(VAR.2)	FOSL2::JUND(VAR.2)	-6.78613	4.04481e-10	1.42332e-09	-0.434646	-0.0838577
BATF	BATF	-5.39175	3.59645e-07	9.0032e-07	-0.396308	-0.0851468
PBX3	PBX3	-9.82134	5.64378e-17	3.82751e-16	-0.511718	-0.0863778
THAP11	THAP11	-4.10731	7.62984e-05	0.000149393	-0.240817	-0.0883212
RAX2	RAX2	4.17467	5.95993e-05	0.000117934	0.340314	-0.0899907
EBF1	EBF1	-7.02655	1.32445e-10	4.89127e-10	-0.325652	-0.0906809
ZNF382	ZNF382	-1.33709	0.183689	0.221735	-0.0704285	-0.0920893
PAX9	PAX9	-5.18346	8.31306e-07	1.98767e-06	-0.268943	-0.0931253
THRB(VAR.3)	THRB(VAR.3)	-7.54088	1.02756e-11	4.05586e-11	-0.385424	-0.0955744
PPARG::RXRA	PPARG::RXRA	-0.723783	0.470681	0.52019	-0.0483198	-0.0962147
TFAP2E	TFAP2E	-3.33411	0.00115334	0.00196436	-0.182701	-0.0964664
CTCFL	CTCFL	-2.84026	0.00530395	0.00836521	-0.179036	-0.100042
E2F2	E2F2	-2.98267	0.00343926	0.0055295	-0.192948	-0.10072
SOX8	SOX8	11.146	1.84157e-19	1.65519e-18	1.64175	-0.102494
RUNX3	RUNX3	1.00051	0.319129	0.369674	0.0546418	-0.102952
TCF7	TCF7	9.78921	1.11928e-16	7.32441e-16	1.01461	-0.103324
BARHL1	BARHL1	-0.835979	0.404893	0.45627	-0.0472312	-0.104622
CREB5	CREB5	-5.44381	2.7078e-07	6.91788e-07	-0.358561	-0.110669
NFIB	NFIB	3.82421	0.000222684	0.000410179	0.419662	-0.111772
POU2F3	POU2F3	-0.0773242	0.938504	0.947394	-0.0063254	-0.115227
NFKB2	NFKB2	-6.87446	3.83289e-10	1.35516e-09	-0.391723	-0.11535
GMEB1	GMEB1	0.0796136	0.936689	0.946843	0.00534339	-0.117747
BACH1::MAFK	BACH1::MAFK	-2.02679	0.0448952	0.0622525	-0.120591	-0.119898
NR1H4::RXRA	NR1H4::RXRA	2.11035	0.0369959	0.0519754	0.145746	-0.120984
ZNF684	ZNF684	3.94615	0.000127731	0.000243081	0.17374	-0.123
IRF3	IRF3	-8.90984	5.15861e-15	2.89347e-14	-0.406962	-0.124801
FOXH1	FOXH1	-0.0954456	0.924116	0.935401	-0.00540735	-0.126557
MZF1(VAR.2)	MZF1(VAR.2)	4.61326	1.08559e-05	2.33387e-05	0.417088	-0.127727
HOXB4	HOXB4	-1.99211	0.0485935	0.0668833	-0.10912	-0.127859
EN1	EN1	4.55994	1.37539e-05	2.9232e-05	0.52396	-0.128616
FOSL1::JUND(VAR.2)	FOSL1::JUND(VAR.2)	-5.88527	3.39939e-08	9.64238e-08	-0.3555	-0.128834
ARGFX	ARGFX	6.03494	2.03231e-08	5.99251e-08	0.514163	-0.129602
KLF2	KLF2	-1.88904	0.0609855	0.0816789	-0.112349	-0.131881
FOXD3	FOXD3	-4.95911	2.21528e-06	5.13229e-06	-0.282401	-0.133296
RHOXF1	RHOXF1	-12.6194	2.19957e-25	5.65819e-24	-0.689754	-0.136376
TBX15	TBX15	-6.07868	1.3301e-08	4.01722e-08	-0.355496	-0.13665
PRDM4	PRDM4	-4.67372	7.97735e-06	1.74009e-05	-0.285611	-0.136901
NRL	NRL	2.75037	0.00693132	0.010863	0.210475	-0.137029
NFE2	NFE2	-6.01398	1.91968e-08	5.70551e-08	-0.427897	-0.141158
FOXG1	FOXG1	1.61194	0.109367	0.138991	0.107226	-0.143532
HOXA2	HOXA2	3.07982	0.0026414	0.004293	0.283228	-0.14571
OSR2	OSR2	1.89519	0.0604722	0.0811928	0.10316	-0.147016
FOSL2::JUNB(VAR.2)	FOSL2::JUNB(VAR.2)	-5.11516	1.17596e-06	2.75869e-06	-0.333789	-0.151844
HSF4	HSF4	-4.54361	1.36475e-05	2.91718e-05	-0.214134	-0.160256
PRDM15	PRDM15	-2.73714	0.00716	0.0111511	-0.118544	-0.162239
MAFK	MAFK	-9.32858	1.21994e-15	7.39898e-15	-0.429548	-0.167593
POU5F1B	POU5F1B	1.77181	0.0791502	0.104138	0.116583	-0.172775
CREM	CREM	-4.2399	4.34068e-05	8.75175e-05	-0.24307	-0.174575
BACH1	BACH1	-3.52508	0.00060451	0.00106864	-0.242102	-0.175439
IKZF1	IKZF1	-12.5498	1.80086e-23	3.19866e-22	-0.630813	-0.175513
ELF5	ELF5	-12.1553	1.20533e-22	1.76309e-21	-0.557095	-0.178044
NR1I2	NR1I2	-1.67832	0.0959726	0.124514	-0.109253	-0.179811
CENPB	CENPB	-0.230225	0.818327	0.840871	-0.0147674	-0.180772
MLXIP	MLXIP	-5.40258	3.47449e-07	8.72716e-07	-0.319279	-0.183299
JUND(VAR.2)	JUND(VAR.2)	-8.37543	1.55787e-13	7.69651e-13	-0.477463	-0.184048
TFE3	TFE3	2.0946	0.0384673	0.0537389	0.194734	-0.185474
ELF4	ELF4	-8.5904	2.94755e-14	1.58192e-13	-0.353114	-0.185988
SOX3	SOX3	13.0024	1.32676e-23	2.47441e-22	1.39204	-0.190007
RARB(VAR.3)	RARB(VAR.3)	-1.1521	0.251789	0.297207	-0.0620194	-0.191103
MYB	MYB	-0.744827	0.457714	0.509634	-0.0477031	-0.192129
ZBTB32	ZBTB32	-8.38874	1.55566e-13	7.69651e-13	-0.497613	-0.192967
GBX1	GBX1	4.84347	4.23687e-06	9.54897e-06	0.495325	-0.195876
ELF1	ELF1	-13.6296	2.02232e-26	6.0346e-25	-0.679713	-0.196277
CDX1	CDX1	15.3821	1.51099e-28	6.6306e-27	2.04272	-0.19699
ZNF740	ZNF740	4.65699	8.43065e-06	1.82297e-05	0.330819	-0.198074
FOXP2	FOXP2	0.423706	0.672403	0.715567	0.0270338	-0.202472
DDIT3::CEBPA	DDIT3::CEBPA	-8.42728	1.22914e-13	6.19551e-13	-0.409391	-0.20761
PAX6	PAX6	-1.81996	0.0714594	0.0943516	-0.0986517	-0.20777
TCF12(VAR.2)	TCF12(VAR.2)	-2.14264	0.0341831	0.0485726	-0.120477	-0.210169
CUX1	CUX1	2.28644	0.0240247	0.0349365	0.178262	-0.211994
EOMES	EOMES	1.25764	0.211038	0.252484	0.0882683	-0.214664
TBXT	TBXT	-2.06887	0.0407943	0.0567772	-0.13347	-0.217638
PTF1A(VAR.2)	PTF1A(VAR.2)	-6.70749	1.13345e-10	4.20675e-10	-0.569368	-0.220011
DMRTC2	DMRTC2	-1.38246	0.169389	0.206141	-0.101247	-0.225109
RORC	RORC	1.6533	0.10102	0.130383	0.132019	-0.225996
NR6A1	NR6A1	-0.257385	0.797314	0.828282	-0.0164656	-0.23518
TBX6	TBX6	-6.51887	1.51843e-09	5.12555e-09	-0.515982	-0.236666
ZNF354C	ZNF354C	-9.58193	2.32146e-16	1.46763e-15	-0.490431	-0.23792
MITF	MITF	0.0710895	0.943454	0.948629	0.00718208	-0.23904
BHLHA15(VAR.2)	BHLHA15(VAR.2)	-9.41335	1.74915e-18	1.41834e-17	-0.801015	-0.239622
AHR::ARNT	AHR::ARNT	-1.03744	0.301638	0.351049	-0.0508128	-0.239635
ATOH1(VAR.2)	ATOH1(VAR.2)	-8.82728	1.38489e-16	8.90627e-16	-0.704081	-0.239676
CREB3	CREB3	-0.891576	0.374394	0.428371	-0.0642538	-0.240262
ETV6	ETV6	-10.3647	2.85093e-18	2.21541e-17	-0.491957	-0.244595
ESR1	ESR1	-10.3404	2.49806e-18	1.9825e-17	-0.548779	-0.247174
BATF3	BATF3	-5.37244	3.93525e-07	9.78566e-07	-0.405075	-0.248351
KLF14	KLF14	4.30563	3.09902e-05	6.36878e-05	0.243323	-0.250109
VEZF1	VEZF1	3.07644	0.00262659	0.004293	0.215961	-0.250445
ZNF682	ZNF682	4.47004	1.78322e-05	3.7685e-05	0.264154	-0.250898
RORB	RORB	2.44846	0.0158463	0.0236426	0.182562	-0.256666
TBX1	TBX1	-4.69632	7.09834e-06	1.55746e-05	-0.268155	-0.258054
PRDM1	PRDM1	7.14664	8.69624e-11	3.2437e-10	0.633528	-0.261009
DBP	DBP	-2.63306	0.00967147	0.0147847	-0.162648	-0.264173
ATF7	ATF7	-3.70171	0.000324515	0.000589022	-0.279573	-0.268069
ONECUT1	ONECUT1	2.32836	0.0215108	0.0315266	0.146313	-0.268225
MECOM	MECOM	1.64152	0.103428	0.132848	0.0759594	-0.275285
FIGLA	FIGLA	-12.5441	1.04867e-24	2.30091e-23	-0.613819	-0.277003
BHLHE22(VAR.2)	BHLHE22(VAR.2)	-2.87338	0.00436701	0.00694624	-0.250765	-0.280514
TFCP2	TFCP2	-3.83287	0.000201204	0.000372452	-0.184143	-0.280545
HES5	HES5	-8.18613	4.08831e-13	1.90617e-12	-0.427698	-0.283612
RBPJL	RBPJL	-12.2341	2.62933e-23	4.35885e-22	-0.603556	-0.284989
HLTF	HLTF	-1.34541	0.181084	0.218944	-0.0946895	-0.285701
IRF1	IRF1	-13.7405	1.10083e-25	2.93293e-24	-0.780232	-0.285938
JUNB	JUNB	-5.22686	7.4965e-07	1.81571e-06	-0.389759	-0.286277
NR4A2	NR4A2	-4.14301	6.65627e-05	0.000131364	-0.229315	-0.29162
ETV5	ETV5	-8.84241	1.2993e-14	7.12705e-14	-0.441943	-0.292485
POU4F1	POU4F1	1.24069	0.217174	0.259219	0.0577908	-0.292521
EGR2	EGR2	-3.62527	0.000431371	0.000777302	-0.208877	-0.293119
FOXK1	FOXK1	0.952993	0.342293	0.394668	0.0471608	-0.293302
ETS2	ETS2	-9.41318	4.92179e-16	3.05971e-15	-0.470007	-0.295037
OTX2	OTX2	-10.4242	2.01562e-19	1.79006e-18	-0.526631	-0.295924
ASCL2	ASCL2	-6.58907	2.31742e-10	8.39223e-10	-0.625947	-0.296335
FOXN3	FOXN3	0.857053	0.393083	0.448379	0.0466452	-0.29983
HOXD4	HOXD4	-1.99211	0.0485935	0.0668833	-0.10912	-0.300313
HNF4A(VAR.2)	HNF4A(VAR.2)	-2.51682	0.0132579	0.0198602	-0.149536	-0.301447
FOS::JUN(VAR.2)	FOS::JUN(VAR.2)	-7.87331	1.5313e-12	6.64159e-12	-0.447043	-0.303064
VAX1	VAX1	3.76075	0.000275778	0.000503008	0.303923	-0.306571
GMEB2	GMEB2	-2.11301	0.0367008	0.0516581	-0.13368	-0.308052
CREB1	CREB1	-9.37347	3.75522e-16	2.35411e-15	-0.417835	-0.309919
SCRT2	SCRT2	-1.26749	0.207167	0.248467	-0.0865898	-0.310016
ETV1	ETV1	-12.7891	5.3216e-24	1.01793e-22	-0.643876	-0.311073
RARB(VAR.2)	RARB(VAR.2)	-3.86855	0.000184915	0.000344007	-0.205381	-0.312772
ASCL1	ASCL1	-4.94667	1.29225e-06	3.022e-06	-0.467395	-0.319542
TCF3	TCF3	-2.52789	0.0127891	0.0192352	-0.137485	-0.321534
HAND1::TCF3	HAND1::TCF3	-5.20705	8.2299e-07	1.97412e-06	-0.289926	-0.322971
GCM1	GCM1	-0.574249	0.566823	0.613716	-0.0418588	-0.325163
ESR2	ESR2	0.241987	0.809206	0.834949	0.0171235	-0.327657
NR4A1	NR4A1	1.60187	0.111944	0.141784	0.103185	-0.327929
NR1D1	NR1D1	-6.71784	8.11511e-10	2.80272e-09	-0.375638	-0.328185
SP3	SP3	5.19236	5.62348e-07	1.38453e-06	0.168528	-0.32856
SPI1	SPI1	-8.43486	1.324e-13	6.6289e-13	-0.41252	-0.331629
NR5A1	NR5A1	-1.40779	0.16185	0.199241	-0.0995453	-0.335313
RARG(VAR.3)	RARG(VAR.3)	-2.6401	0.00943574	0.0144539	-0.148785	-0.335982
GCM2	GCM2	1.35826	0.17678	0.214087	0.0976124	-0.336437
GLIS2	GLIS2	-1.93764	0.0552262	0.0745004	-0.0799506	-0.338937
SIX3	SIX3	-11.369	3.92931e-21	4.50964e-20	-0.590784	-0.345149
HSF2	HSF2	-4.43733	2.14402e-05	4.4928e-05	-0.261758	-0.346219
BARHL2	BARHL2	1.57544	0.117914	0.14884	0.0680104	-0.346404
MYCN	MYCN	-1.64113	0.103464	0.132848	-0.0968855	-0.346498
FOXB1	FOXB1	-7.78611	7.76815e-13	3.47009e-12	-0.47162	-0.348282
POU6F1(VAR.2)	POU6F1(VAR.2)	2.01127	0.0465336	0.0644046	0.114951	-0.34952
ZBTB12	ZBTB12	-6.06581	1.69447e-08	5.09708e-08	-0.269436	-0.351398
CEBPG(VAR.2)	CEBPG(VAR.2)	-7.70023	4.77522e-12	1.96813e-11	-0.449289	-0.351671
ERG	ERG	-10.8064	8.37858e-20	7.84143e-19	-0.637505	-0.353431
RARA	RARA	-8.92936	1.04534e-14	5.77647e-14	-0.550293	-0.354304
RARG(VAR.2)	RARG(VAR.2)	-8.69928	2.48089e-14	1.34112e-13	-0.50451	-0.356696
ARX	ARX	5.21347	8.19721e-07	1.97262e-06	0.381907	-0.360468
NFE2L1	NFE2L1	-3.37872	0.000995882	0.00171974	-0.232459	-0.362036
TWIST2	TWIST2	-14.7033	1.78841e-28	7.41198e-27	-0.867609	-0.367707
CEBPG	CEBPG	-5.1789	9.13971e-07	2.17141e-06	-0.244146	-0.368554
KLF6	KLF6	-1.70122	0.0912243	0.118767	-0.0999092	-0.374318
CREB3L4(VAR.2)	CREB3L4(VAR.2)	-2.14003	0.0343928	0.0486851	-0.118517	-0.380725
NEUROD2	NEUROD2	-11.5729	4.95545e-21	5.35763e-20	-0.574477	-0.380754
IRF6	IRF6	0.545824	0.586194	0.632852	0.0432463	-0.383271
MAF::NFE2	MAF::NFE2	-4.2872	3.85163e-05	7.78676e-05	-0.33591	-0.383874
HIC2	HIC2	-1.01941	0.309573	0.359162	-0.0414521	-0.38538
RARB	RARB	-9.29579	1.25884e-15	7.57335e-15	-0.527189	-0.385516
NR3C2	NR3C2	-0.167338	0.867402	0.883992	-0.0127436	-0.402276
RARG	RARG	-9.84744	7.95782e-17	5.30048e-16	-0.570478	-0.404215
ATF3	ATF3	-6.50707	1.75657e-09	5.87625e-09	-0.416207	-0.405017
ESRRG	ESRRG	-5.42102	3.07859e-07	7.79227e-07	-0.358769	-0.405448
FOXO4	FOXO4	1.39873	0.164198	0.20015	0.0825628	-0.405573
TBX4	TBX4	-9.15669	1.54965e-15	8.96154e-15	-0.521807	-0.410151
ZNF140	ZNF140	1.14276	0.255397	0.300849	0.0838954	-0.4116
HMX1	HMX1	7.66707	8.13069e-12	3.27864e-11	0.71723	-0.413947
STAT1::STAT2	STAT1::STAT2	-7.87332	1.88378e-12	8.12313e-12	-0.408422	-0.418204
INSM1	INSM1	5.02498	1.8001e-06	4.18341e-06	0.444428	-0.4183
ZNF148	ZNF148	2.58254	0.0110897	0.0168149	0.179246	-0.427652
ALX3	ALX3	7.62897	9.31901e-12	3.69786e-11	0.772938	-0.428336
RARA(VAR.2)	RARA(VAR.2)	-2.66611	0.00879539	0.0135286	-0.161983	-0.431553
YY1	YY1	-1.72676	0.0870185	0.114088	-0.08513	-0.432186
TP53	TP53	-4.33604	3.07325e-05	6.33328e-05	-0.262535	-0.434148
SOX1	SOX1	10.1343	1.36183e-17	9.7685e-17	1.16106	-0.436079
JDP2(VAR.2)	JDP2(VAR.2)	-6.19148	9.00823e-09	2.82359e-08	-0.403503	-0.442204
ZFP42	ZFP42	4.95187	2.33318e-06	5.37446e-06	0.349246	-0.446281
NHLH2	NHLH2	-4.20326	3.52877e-05	7.19252e-05	-0.317133	-0.446302
DMRT3	DMRT3	-4.89175	2.637e-06	6.02789e-06	-0.312637	-0.44975
NR2F1	NR2F1	-8.3763	1.80999e-13	8.88324e-13	-0.453719	-0.449848
DPRX	DPRX	-4.61873	8.12158e-06	1.76638e-05	-0.27113	-0.452857
ZNF281	ZNF281	-2.13915	0.0342755	0.0486112	-0.110046	-0.4567
DMBX1	DMBX1	-8.58193	4.96059e-15	2.80349e-14	-0.395838	-0.458515
MAX::MYC	MAX::MYC	-4.74043	6.10503e-06	1.35546e-05	-0.199982	-0.460436
FOXJ2	FOXJ2	2.20858	0.0289698	0.0416143	0.143362	-0.463151
ZKSCAN5	ZKSCAN5	-6.83587	3.83296e-10	1.35516e-09	-0.334059	-0.463218
HES7	HES7	-8.67511	3.30313e-14	1.74761e-13	-0.453275	-0.466258
GABPA	GABPA	-12.8637	2.74191e-24	5.38281e-23	-0.737679	-0.467701
GATA1::TAL1	GATA1::TAL1	-2.26039	0.0255754	0.0370471	-0.127125	-0.470258
NPAS2	NPAS2	-5.64804	1.22426e-07	3.23866e-07	-0.338787	-0.470392
POU2F1	POU2F1	0.771172	0.44213	0.494496	0.0565702	-0.475853
ZNF384	ZNF384	-13.4649	6.18459e-25	1.44178e-23	-0.656647	-0.476112
BACH2	BACH2	-5.12325	1.16347e-06	2.738e-06	-0.284722	-0.47663
FOXO3	FOXO3	-0.254611	0.799427	0.828282	-0.0156391	-0.480834
ZNF274	ZNF274	0.342894	0.732324	0.768373	0.0298351	-0.483457
HESX1	HESX1	4.31266	3.60871e-05	7.33542e-05	0.397706	-0.489212
ATF2	ATF2	-7.57944	8.682e-12	3.48214e-11	-0.440265	-0.490496
OTX1	OTX1	-0.0411117	0.967273	0.969873	-0.00201164	-0.490993
NR1D2	NR1D2	-0.663977	0.508006	0.556494	-0.0356115	-0.497981
SP1	SP1	4.33229	2.59898e-05	5.40067e-05	0.182362	-0.499125
ATF4	ATF4	-7.59092	7.96945e-12	3.23109e-11	-0.348108	-0.500835
KLF5	KLF5	5.37254	3.75147e-07	9.35984e-07	0.262643	-0.505393
RXRA::VDR	RXRA::VDR	-1.22567	0.222808	0.264265	-0.0697128	-0.507356
SMAD2::SMAD3::SMAD4	SMAD2::SMAD3::SMAD4	-6.15667	1.15459e-08	3.53002e-08	-0.305207	-0.508059
THRB	THRB	-3.35816	0.00107042	0.00183571	-0.194978	-0.509384
IRF8	IRF8	-5.45306	2.54571e-07	6.54861e-07	-0.258843	-0.510151
RARA::RXRA	RARA::RXRA	-2.9931	0.00336664	0.00543618	-0.162081	-0.513845
PKNOX1	PKNOX1	-10.633	3.00616e-19	2.63834e-18	-0.649105	-0.523758
RARA::RXRG	RARA::RXRG	-1.56035	0.121312	0.152355	-0.0974566	-0.527383
KLF3	KLF3	-4.33688	2.94051e-05	6.07652e-05	-0.289695	-0.531356
GFI1	GFI1	7.14762	7.2129e-11	2.70393e-10	0.714882	-0.535906
TBX18	TBX18	-9.75539	6.07553e-17	4.08319e-16	-0.552789	-0.538412
NR1H2::RXRA	NR1H2::RXRA	-2.95183	0.00385688	0.00617432	-0.168299	-0.541258
ZFX	ZFX	-2.70768	0.00771386	0.0119389	-0.153463	-0.541388
MAX	MAX	-0.967467	0.335293	0.387196	-0.0636881	-0.543339
POU6F1	POU6F1	-0.224443	0.822781	0.843125	-0.0143158	-0.544164
SMAD2::SMAD3	SMAD2::SMAD3	-5.98382	2.33771e-08	6.75943e-08	-0.352223	-0.54839
MSANTD3	MSANTD3	0.178463	0.858671	0.87629	0.01508	-0.548792
NR2F1(VAR.2)	NR2F1(VAR.2)	-3.61925	0.000443624	0.000797454	-0.225074	-0.553667
NFIL3	NFIL3	-0.893932	0.373201	0.427662	-0.056319	-0.553808
ASCL1(VAR.2)	ASCL1(VAR.2)	-3.63939	0.000374021	0.000677232	-0.205112	-0.554237
GATA1	GATA1	-2.86453	0.00494531	0.0078327	-0.179351	-0.554383
ZNF75D	ZNF75D	-0.923273	0.357716	0.411815	-0.0561686	-0.558403
MEF2D	MEF2D	-12.4736	1.94459e-23	3.37365e-22	-0.690999	-0.559763
HEY2	HEY2	-1.96812	0.0513959	0.0699659	-0.167093	-0.56063
MEOX2	MEOX2	3.54299	0.000580507	0.00103355	0.296653	-0.561372
ZBTB7C	ZBTB7C	0.417183	0.677272	0.718698	0.0239491	-0.563831
FOXK2	FOXK2	0.510174	0.610756	0.654633	0.0318674	-0.563951
PHOX2A	PHOX2A	9.10734	4.77024e-15	2.71649e-14	0.717774	-0.56561
E2F6	E2F6	-2.12611	0.0355211	0.0500921	-0.15228	-0.568472
THRB(VAR.2)	THRB(VAR.2)	-2.91665	0.00425012	0.00677477	-0.190624	-0.57216
TCF7L1	TCF7L1	7.27133	4.41012e-11	1.69585e-10	0.535779	-0.572516
TP63	TP63	-2.54858	0.0120999	0.0182723	-0.154037	-0.580197
TBX2	TBX2	0.616064	0.53904	0.586187	0.0531986	-0.580472
ARNT	ARNT	-4.55294	1.36559e-05	2.91718e-05	-0.315831	-0.582577
NR2F6(VAR.3)	NR2F6(VAR.3)	-2.07058	0.0406771	0.0567198	-0.150092	-0.584746
NR2F2	NR2F2	-2.99404	0.00338475	0.00545362	-0.187975	-0.590069
LBX2	LBX2	5.45683	3.08139e-07	7.79227e-07	0.475312	-0.592148
USF1	USF1	-0.850636	0.396777	0.449842	-0.0683154	-0.603085
ZEB1	ZEB1	-6.20948	7.06455e-09	2.26187e-08	-0.31852	-0.605431
ESRRA	ESRRA	-4.53426	1.36865e-05	2.91718e-05	-0.277053	-0.609963
DLX4	DLX4	5.79213	7.09283e-08	1.90333e-07	0.267993	-0.622943
MEF2C	MEF2C	-11.0109	6.14256e-20	5.87481e-19	-0.622567	-0.6311
PPARD	PPARD	-2.85839	0.00505774	0.0079938	-0.163832	-0.632132
SP2	SP2	5.69257	8.51048e-08	2.27556e-07	0.259199	-0.638236
RXRG(VAR.2)	RXRG(VAR.2)	-3.80893	0.000229503	0.000421699	-0.193403	-0.639578
NR2F6	NR2F6	-3.3667	0.00103946	0.00179086	-0.198804	-0.645909
RXRA	RXRA	-3.50185	0.000660745	0.00116254	-0.22894	-0.648826
USF2	USF2	-0.982964	0.327747	0.379069	-0.076674	-0.650545
ZBTB6	ZBTB6	-8.06025	5.57938e-13	2.52256e-12	-0.470448	-0.652446
SREBF1(VAR.2)	SREBF1(VAR.2)	-11.5347	3.52274e-21	4.10619e-20	-0.574147	-0.66116
NR2C1	NR2C1	-4.7403	6.38121e-06	1.41258e-05	-0.305989	-0.662525
ZSCAN4	ZSCAN4	1.13226	0.260028	0.305482	0.0675879	-0.664893
NR2F1(VAR.3)	NR2F1(VAR.3)	-1.44482	0.151216	0.187699	-0.0907951	-0.67233
GATA5	GATA5	6.64282	9.73687e-10	3.34733e-09	0.531406	-0.674429
RXRG	RXRG	-3.66308	0.000377549	0.000681965	-0.205266	-0.67464
IRF4	IRF4	-6.72433	5.02769e-10	1.75264e-09	-0.467004	-0.679935
PAX5	PAX5	1.4114	0.160881	0.198704	0.0830677	-0.684523
OVOL1	OVOL1	-0.253268	0.800525	0.828282	-0.0140061	-0.685278
PAX2	PAX2	5.86015	3.98961e-08	1.1147e-07	0.498142	-0.689364
RORA(VAR.2)	RORA(VAR.2)	1.30373	0.194988	0.234615	0.104858	-0.689948
RREB1	RREB1	-0.528762	0.597894	0.643922	-0.0331112	-0.692061
NR4A2::RXRA	NR4A2::RXRA	-0.0724646	0.942354	0.948629	-0.00442911	-0.692974
ZNF263	ZNF263	-6.51881	1.41479e-09	4.79742e-09	-0.414402	-0.694136
NFE2L2	NFE2L2	-3.9608	0.000132335	0.000249928	-0.216565	-0.701387
STAT2	STAT2	-8.53248	6.91456e-14	3.58213e-13	-0.500082	-0.705689
FOXO6	FOXO6	1.39873	0.164198	0.20015	0.0825628	-0.705982
HEY1	HEY1	-1.25707	0.211193	0.252484	-0.125687	-0.711659
NR1H3::RXRA	NR1H3::RXRA	-9.82794	4.36234e-17	2.9856e-16	-0.60011	-0.716601
SNAI2	SNAI2	-11.4018	4.73755e-21	5.27494e-20	-0.491578	-0.718227
SOHLH2	SOHLH2	-2.51646	0.0131861	0.0197924	-0.167145	-0.723595
NFKB1	NFKB1	-7.7381	4.60495e-12	1.9085e-11	-0.35322	-0.735108
CREB3L1	CREB3L1	-2.61571	0.0101085	0.0153897	-0.138665	-0.75
SREBF1	SREBF1	-8.07034	5.36021e-13	2.43824e-12	-0.442803	-0.752075
PPARA::RXRA	PPARA::RXRA	-2.2	0.0297871	0.0425967	-0.134744	-0.756866
MXI1	MXI1	-9.7794	9.07868e-17	5.99353e-16	-0.47023	-0.758708
NR2F6(VAR.2)	NR2F6(VAR.2)	-11.2408	5.64373e-20	5.46783e-19	-0.61028	-0.759871
FOXO1	FOXO1	-0.639618	0.523572	0.572705	-0.042106	-0.760784
RXRB	RXRB	-3.3428	0.00111963	0.0019157	-0.20809	-0.76536
NR2C2(VAR.2)	NR2C2(VAR.2)	-3.13426	0.00219625	0.00364901	-0.216131	-0.766184
ARID3B	ARID3B	1.63118	0.105465	0.134952	0.0892169	-0.766967
MEOX1	MEOX1	4.095	8.14687e-05	0.000159099	0.310822	-0.769404
ZNF460	ZNF460	-15.0092	1.16991e-28	5.81837e-27	-0.804547	-0.769744
TFAP4(VAR.2)	TFAP4(VAR.2)	-14.2678	1.75395e-27	5.9475e-26	-0.611996	-0.773825
SNAI3	SNAI3	-9.83759	2.96762e-17	2.06902e-16	-0.497857	-0.776215
KLF12	KLF12	4.77981	4.76219e-06	1.06365e-05	0.323345	-0.778062
NR2C2	NR2C2	-2.09901	0.0380046	0.0531921	-0.14054	-0.781097
SREBF2(VAR.2)	SREBF2(VAR.2)	-0.743903	0.458422	0.509662	-0.0453817	-0.783188
RORA	RORA	-1.4093	0.161505	0.199145	-0.0817346	-0.792249
HMX3	HMX3	5.29785	5.79354e-07	1.41704e-06	0.376904	-0.798521
CLOCK	CLOCK	-7.94896	1.11016e-12	4.84317e-12	-0.436789	-0.800806
MEF2B	MEF2B	-11.9958	3.38853e-22	4.59608e-21	-0.627546	-0.803499
SREBF2	SREBF2	-5.888	3.67212e-08	1.03765e-07	-0.367196	-0.808086
LBX1	LBX1	2.74043	0.00710869	0.0110943	0.1849	-0.813242
RBPJ	RBPJ	-1.97287	0.0508945	0.0695372	-0.145096	-0.816586
RXRB(VAR.2)	RXRB(VAR.2)	-1.96719	0.0516687	0.0702092	-0.120553	-0.816614
FOXJ3	FOXJ3	-3.34404	0.00106829	0.00183571	-0.170716	-0.834113
TCF7L2	TCF7L2	10.8568	4.24376e-19	3.63891e-18	0.91366	-0.861612
ZNF135	ZNF135	-14.8322	4.41587e-28	1.73381e-26	-0.765312	-0.894576
MGA	MGA	-6.07868	1.3301e-08	4.01722e-08	-0.355496	-0.922129
MEF2A	MEF2A	-12.9677	2.16499e-24	4.36509e-23	-0.656296	-0.937253
FOXP1	FOXP1	-0.203582	0.838979	0.858544	-0.0131521	-0.955171
