# Supplementary material for: PHLOWER leverages single-cell multimodal data to infer complex, multi-branching cell differentiation trajectories
Source: Nat Methods. 2025 Oct 23;22(11):2328–36. doi: 10.1038/s41592-025-02870-5 (PMC12615267; doi:10.1038/s41592-025-02870-5)
Supplement: Supplementary file 14 — Gene expression in kidney organoid multiome data for Xenium experiments; Xenium quality check, UMAP and gene marker expressions; statistical test of mRNA expression of genes targeted by siRNA experiments. [file 41592_2025_2870_MOESM14_ESM.xlsx]

## Sheet: a.heatmap
	TBXT	KDR	FOXC2	LEF1	NFAT5	FOXP1	DCDC2	ERBB4	HNF1B	GRHL2	ESRP1	BLNK	MACC1	PAX2	LHX1	RASSF6	EMX2	CACNA2D3	PAPPA2	SLC12A1	POU3F3	FOXO3	MAF	CLIC5	ZBTB7C	NPHS1	NPHS2	PTPRO	PODXL	WT1	MAFB	NRG3	TESC	CPEB1	FRY	MAFG	GPC5	L1TD1	TWIST1	SH2D3C	EDNRA	LAMA4	PDGFRB	WNT5B	HOXC10	CLOCK	ETV5	MAX	FLI1
mesoderm	0.560567636739928	1.62519890319827	3.13298178312852	3.8456704000798	2.8633054530864	4.02987014575874	-0.505855	-0.684016	-0.402381	-0.190985	-0.177619	-0.0061168	0.210141865877251	-0.930972	-0.533285	0.0454979928036966	-0.443852	0.0114465056256929	-0.28252	-0.00972292	-0.413892	-0.200728	0.733997720133109	-0.0235967	0.056469770103983	-0.0409755	0.187509947569274	-0.147258	0.775427697578649	-0.915045	0.299705389897283	-0.53871	0.148496873381198	0.339790580923634	-0.483156	0.407875984588397	-2.22608	-0.325819	-1.61879	-0.597396	-1.66702	-0.772146	-0.522414	-1.38996	-1.68568	1.03969275013465	1.12402722971511	1.41347380403743	-1.39774
tubular	-0.332288	-0.40804	-0.392433	-0.628457	-0.107931	-0.0417244	4.02788833198989	2.86758945299363	3.10924007477699	3.15558943003848	2.34849565081265	2.04339028789684	1.6531190737822	2.12823117549477	1.65677032132114	1.7324246132176	1.80604577534715	1.52832677641801	0.989291618669053	0.562452709706592	2.26107	-0.149944	-0.29642	-0.352149	-0.251464	-0.313354	-0.337997	-0.121709	-0.269418	-0.513111	-0.370653	0.600399116701174	-0.311564	-0.352197	0.440679051638386	-0.437123	-0.950931	-0.51579	-1.12717	-0.542464	-0.800928	0.221005592755721	-0.896073	-0.750491	-0.602038	-0.328598	-0.439913	-0.317546	-0.752781
podocytes	-0.377314	-0.409493	0.615882527754393	-0.716569	-0.231266	0.221168056412043	0.685416234448242	0.220808328131478	-0.214742	-0.308127	-0.274375	-0.318446	-0.384635	0.0493366352057015	0.142872663638612	-0.422687	-0.278628	-0.445976	-0.41709	-0.32755	-0.314567	-0.0497036	-0.329827	3.76196098316516	3.49860123590708	3.89589433390566	2.71139701484186	3.05331763948632	2.4571717784403	1.69172259896483	1.80693277182692	1.81732296057593	1.1701662113645	0.638599131083781	2.67534943669065	-0.286681	-0.859672	-0.539317	-0.699133	-0.536951	-0.631675	-0.0417702	-0.337585	-0.62058	-0.49692	-0.370473	-0.514889	-0.580065	-0.650335
stromal1	-0.107569	-0.248685	-0.652166	0.604107921855341	-0.721657	-0.72931	-0.720543	-0.733104	-0.6156	-0.42723	-0.323669	-0.303515	-0.270346	-1.11983	-0.442891	-0.258759	-0.429832	-0.343227	0.0965468367593718	-0.104797	-0.478352	0.0864604741204851	-0.571885	-0.28632	-0.206835	-0.183027	-0.169839	-0.376544	-0.285357	-0.451518	-0.223076	-0.656652	-0.136516	-0.0712093	-0.588557	-0.203624	3.17287521873243	3.31006551576094	4.80730106272906	2.59375934948501	3.40510545781174	1.74823111263705	2.44465121695045	1.7465691914736	1.00034393591534	0.334697541600752	0.819405248616183	0.108887599546802	2.09810930917802
stromal2	-0.402826	-0.514396	-0.774208	-1.7225	-0.090414	-0.112734	-0.702497	0.431587331314712	-0.694573	-0.51993	-0.502631	-0.387471	-0.456134	-1.14135	-0.746277	-0.491426	-0.599577	0.025325050493548	-0.628913	-0.375715	-0.584019	0.171835717610425	-0.333585	-0.501605	-0.592495	-0.425024	-0.428537	-0.65258	-0.456128	-1.05079	-0.39365	0.116582174266701	-0.401462	-0.341373	-0.472442	-0.507107	0.845505469074061	0.855960970497308	1.05854404134297	-0.496007	0.339295166050359	-0.198532	0.0153886110893299	-0.142541	-0.564366	-0.620172	-0.15071	-0.657408	2.68802347555601
stromal3	-0.375501	-0.329109	-0.68624	-1.38639	-0.276854	-0.709883	-0.624605	0.807377241545606	-0.539711	-0.505153	-0.459069	-0.466584	-0.201554	-0.938094	-0.659414	-0.446452	-0.589665	-0.236288	-0.427895	-0.380945	-0.536011	0.197635281839935	-0.590889	-0.397166	-0.514209	-0.466082	-0.351267	-0.563689	-0.523651	-0.870485	-0.373712	0.831460451545304	-0.35031	-0.314382	-0.386701	-0.529837	0.502253171684969	0.130614773845062	0.26111775250017	-0.376546	0.742446370486204	-0.61289	-0.329797	-0.564021	-0.549598	-0.765279	-0.176528	-0.657929	1.57107417855756
stromal4	-0.312162	-0.274267	-0.602944	-1.52725	-0.103984	-0.645925	0.0335591874867775	0.24909527013072	-0.32612	-0.0390389	-0.248421	0.0716599352774031	-0.177677	-0.849838	-0.483407	-0.03295	-0.29009	-0.326197	-0.028846	-0.0924331	-0.0741807	0.644315241117787	-0.0340985	-0.417028	-0.47944	-0.385777	-0.321584	-0.526388	-0.452207	-0.962797	-0.207418	0.742067945770268	-0.321534	-0.0131913	-0.225337	-0.619502	0.343813983419105	-0.370924	0.177684254442999	-0.468276	0.253126898400788	1.17243489260339	0.0773852706671957	-0.109424	-0.662901	-0.746184	-1.21566	-0.677664	0.41302998729017
muscle	-0.180304	-0.324367	-0.635555	-1.46211	-0.205581	0.92556848607493	-0.645024	-0.346343	-0.65376	-0.50118	-0.421005	-0.386301	-0.359548	-1.21803	-0.663084	-0.295011	-0.51786	-0.317869	-0.41473	-0.00586693	-0.501944	-0.45711	0.105258709739564	-0.287685	-0.401942	-0.224691	-0.189536	-0.329216	-0.391873	-1.06176	-0.279379	-0.865362	-0.228643	-0.188778	0.00959455664913606	-0.210547	-1.91503	-0.750673	-0.954008	-0.403863	0.752973843608812	-0.901289	-0.463558	-0.51755	-0.541768	-0.409779	-0.487633	-0.268615	1.58179129689745
neuron1	-0.375715	-0.352654	-0.589557	-0.145245	-0.202063	-0.190922	-0.506854	-0.304604	-0.502451	-0.179573	-0.488972	-0.37359	-0.38332	-0.782325	-0.558366	-0.385578	-0.490075	-0.225029	-0.367783	-0.311317	-0.391314	0.00845157777707132	0.439253085809375	-0.428184	-0.425941	-0.200292	-0.34798	0.457031167519164	-0.472243	-0.757921	-0.302988	-0.615951	-0.30454	-0.374292	-0.201118	-0.5103	-1.44093	-0.613162	-0.751969	-0.56971	-0.609796	-0.524714	-0.498181	-0.894535	-0.316519	-0.317758	-0.628997	-0.470245	-0.672442
neuron2	-0.224943	-0.166529	-0.530963	0.0592901113184853	0.0757160301546106	-0.985324	-0.498545	-0.683497	-0.494295	-0.271082	-0.368784	-0.35771	-0.245546	-0.758255	-0.501951	-0.270564	-0.377372	-0.151082	-0.314091	-0.116515	-0.446492	-0.0438966	-0.229704	-0.319267	-0.363643	-0.133011	-0.263081	-0.262483	-0.345762	-0.690627	-0.146463	-0.0940344	-0.00980857	0.160092217914359	-0.26049	0.311976003173866	-1.32278	-0.291919	-0.54975	-0.355068	-0.709719	-0.652903	-0.197162	-0.349586	0.820240052375213	0.317134739491265	0.313778769448859	0.0640835350578176	-1.04795
[truncated: 51 more columns]

## Sheet: e.PAX3
control day 25	siRNA mix day 25
0.93	0.87
0.98	0.7
1.02	0.77
1.09	0.75

## Sheet: e.ZIC2
control day 25	siRNA mix day 25
0.78	1.08
1.21	0.68
0.89	0.82
1.19	0.73

## Sheet: e.RFX4
control day 25	siRNA mix day 25
0.86	1.08
1.17	0.51
0.88	0.89
1.13	0.76
